# Supplementary material for: Sir2 and Fun30 regulate ribosomal DNA replication timing via MCM helicase positioning and nucleosome occupancy
Source: eLife. 2025 Jan 20;13:RP97438. doi: 10.7554/eLife.97438 (PMC11745493; doi:10.7554/eLife.97438)
Supplement: Figure 1—figure supplement 1—source data 1. [file elife-97438-fig1-figsupp1-data1.zip]

Archive with 5 entries (4 files):
- Figure 1-figure supplement-1-source data 1/
- Figure 1-figure supplement-1-source data 1/Figure_1_figure_supplement_1_WT_panel.txt
- __MACOSX/Figure 1-figure supplement-1-source data 1/._Figure_1_figure_supplement_1_WT_panel.txt
- Figure 1-figure supplement-1-source data 1/Figure_1_figure_supplement_1_sir2_panel.txt
- __MACOSX/Figure 1-figure supplement-1-source data 1/._Figure_1_figure_supplement_1_sir2_panel.txt
