# Supplementary material for: Sir2 and Fun30 regulate ribosomal DNA replication timing via MCM helicase positioning and nucleosome occupancy
Source: eLife. 2025 Jan 20;13:RP97438. doi: 10.7554/eLife.97438 (PMC11745493; doi:10.7554/eLife.97438)
Supplement: Figure 2—source data 1. — These files contain read depths arranged according to coordinate (1 row per coordinate) and library fragment size (columns) which correspond to the x and y axes, respectively, of each figure. [file elife-97438-fig2-data1.zip]

Archive with 9 entries (8 files):
- Figure 2- source data 1/
- Figure 2- source data 1/.smbdeleteAAA48f8403e6
- __MACOSX/Figure 2- source data 1/._.smbdeleteAAA48f8403e6
- Figure 2- source data 1/.DS_Store
- __MACOSX/Figure 2- source data 1/._.DS_Store
- Figure 2- source data 1/Figure_2A_source_data.txt
- __MACOSX/Figure 2- source data 1/._Figure_2A_source_data.txt
- Figure 2- source data 1/Figure 2B and 2C source data.xlsx
- __MACOSX/Figure 2- source data 1/._Figure 2B and 2C source data.xlsx
