# Supplementary material for: Sir2 and Fun30 regulate ribosomal DNA replication timing via MCM helicase positioning and nucleosome occupancy
Source: eLife. 2025 Jan 20;13:RP97438. doi: 10.7554/eLife.97438 (PMC11745493; doi:10.7554/eLife.97438)
Supplement: Figure 2—source data 1. — These files contain read depths arranged according to coordinate (1 row per coordinate) and library fragment size (columns) which correspond to the x and y axes, respectively, of each figure. [file elife-97438-fig2-data1.zip › Figure 2- source data 1/Figure_2A_source_data.txt]

chr	coord	norm2billion_S_WT_16535_1_to_G1_smooth10000	norm2billion_S_sir2_16668_1_to_G1_smooth10000
chrXII	1	0.89	0.853
chrXII	2	0.89	0.853
chrXII	3	0.89	0.853
chrXII	4	0.891	0.853
chrXII	5	0.891	0.853
chrXII	6	0.891	0.853
chrXII	7	0.891	0.853
chrXII	8	0.891	0.853
chrXII	9	0.891	0.853
chrXII	10	0.891	0.853
chrXII	11	0.891	0.853
chrXII	12	0.891	0.853
chrXII	13	0.891	0.853
chrXII	14	0.891	0.853
chrXII	15	0.891	0.853
chrXII	16	0.891	0.853
chrXII	17	0.891	0.853
chrXII	18	0.892	0.853
chrXII	19	0.892	0.853
chrXII	20	0.892	0.853
chrXII	21	0.892	0.853
chrXII	22	0.892	0.853
chrXII	23	0.892	0.854
chrXII	24	0.892	0.854
chrXII	25	0.892	0.854
chrXII	26	0.892	0.854
chrXII	27	0.892	0.854
chrXII	28	0.892	0.854
chrXII	29	0.892	0.854
chrXII	30	0.893	0.854
chrXII	31	0.893	0.854
chrXII	32	0.893	0.854
chrXII	33	0.893	0.854
chrXII	34	0.893	0.854
chrXII	35	0.893	0.854
chrXII	36	0.893	0.854
chrXII	37	0.893	0.854
chrXII	38	0.893	0.854
chrXII	39	0.893	0.854
chrXII	40	0.893	0.854
chrXII	41	0.893	0.854
chrXII	42	0.893	0.854
chrXII	43	0.893	0.854
chrXII	44	0.893	0.854
chrXII	45	0.893	0.854
chrXII	46	0.893	0.854
chrXII	47	0.893	0.854
chrXII	48	0.893	0.854
chrXII	49	0.893	0.854
chrXII	50	0.893	0.854
chrXII	51	0.893	0.854
chrXII	52	0.893	0.854
chrXII	53	0.893	0.854
chrXII	54	0.893	0.854
chrXII	55	0.893	0.854
chrXII	56	0.893	0.854
chrXII	57	0.893	0.854
chrXII	58	0.893	0.854
chrXII	59	0.893	0.854
chrXII	60	0.893	0.854
chrXII	61	0.893	0.854
chrXII	62	0.893	0.854
chrXII	63	0.893	0.854
chrXII	64	0.893	0.854
chrXII	65	0.893	0.854
chrXII	66	0.893	0.854
chrXII	67	0.893	0.854
chrXII	68	0.893	0.854
chrXII	69	0.893	0.854
chrXII	70	0.893	0.854
chrXII	71	0.893	0.854
chrXII	72	0.893	0.854
chrXII	73	0.893	0.854
chrXII	74	0.892	0.854
chrXII	75	0.892	0.854
chrXII	76	0.892	0.854
chrXII	77	0.892	0.854
chrXII	78	0.892	0.854
chrXII	79	0.892	0.854
chrXII	80	0.892	0.854
chrXII	81	0.892	0.854
chrXII	82	0.892	0.854
chrXII	83	0.892	0.854
chrXII	84	0.892	0.854
chrXII	85	0.892	0.854
chrXII	86	0.892	0.854
chrXII	87	0.892	0.854
chrXII	88	0.892	0.854
chrXII	89	0.892	0.854
chrXII	90	0.892	0.854
chrXII	91	0.892	0.854
chrXII	92	0.892	0.854
chrXII	93	0.892	0.854
chrXII	94	0.892	0.854
chrXII	95	0.892	0.854
chrXII	96	0.892	0.854
chrXII	97	0.892	0.854
chrXII	98	0.892	0.855
chrXII	99	0.892	0.855
chrXII	100	0.892	0.855
chrXII	101	0.892	0.855
chrXII	102	0.892	0.855
chrXII	103	0.892	0.855
chrXII	104	0.892	0.855
chrXII	105	0.892	0.855
chrXII	106	0.892	0.855
chrXII	107	0.892	0.855
chrXII	108	0.892	0.855
chrXII	109	0.892	0.855
chrXII	110	0.892	0.855
chrXII	111	0.892	0.855
chrXII	112	0.892	0.855
chrXII	113	0.892	0.855
chrXII	114	0.892	0.855
chrXII	115	0.892	0.855
chrXII	116	0.892	0.855
chrXII	117	0.892	0.855
chrXII	118	0.892	0.855
chrXII	119	0.892	0.855
chrXII	120	0.892	0.855
chrXII	121	0.892	0.855
chrXII	122	0.892	0.855
chrXII	123	0.892	0.855
chrXII	124	0.892	0.855
chrXII	125	0.892	0.855
chrXII	126	0.892	0.855
chrXII	127	0.892	0.855
chrXII	128	0.892	0.855
chrXII	129	0.892	0.855
chrXII	130	0.892	0.855
chrXII	131	0.892	0.855
chrXII	132	0.892	0.855
chrXII	133	0.892	0.855
chrXII	134	0.892	0.855
chrXII	135	0.892	0.855
chrXII	136	0.892	0.855
chrXII	137	0.892	0.855
chrXII	138	0.893	0.855
chrXII	139	0.893	0.855
chrXII	140	0.893	0.855
chrXII	141	0.893	0.855
chrXII	142	0.893	0.855
chrXII	143	0.893	0.855
chrXII	144	0.893	0.855
chrXII	145	0.893	0.855
chrXII	146	0.893	0.855
chrXII	147	0.893	0.855
chrXII	148	0.893	0.855
chrXII	149	0.893	0.855
chrXII	150	0.893	0.855
chrXII	151	0.893	0.855
chrXII	152	0.893	0.855
chrXII	153	0.893	0.855
chrXII	154	0.893	0.855
chrXII	155	0.893	0.854
chrXII	156	0.893	0.854
chrXII	157	0.893	0.854
chrXII	158	0.893	0.854
chrXII	159	0.893	0.854
chrXII	160	0.893	0.854
chrXII	161	0.893	0.854
chrXII	162	0.893	0.854
chrXII	163	0.893	0.854
chrXII	164	0.893	0.854
chrXII	165	0.893	0.854
chrXII	166	0.893	0.854
chrXII	167	0.893	0.854
chrXII	168	0.893	0.854
chrXII	169	0.893	0.854
chrXII	170	0.893	0.854
chrXII	171	0.893	0.854
chrXII	172	0.893	0.854
chrXII	173	0.893	0.854
chrXII	174	0.893	0.854
chrXII	175	0.893	0.854
chrXII	176	0.893	0.854
chrXII	177	0.893	0.854
chrXII	178	0.893	0.854
chrXII	179	0.893	0.854
chrXII	180	0.893	0.854
chrXII	181	0.892	0.854
chrXII	182	0.892	0.854
chrXII	183	0.892	0.854
chrXII	184	0.892	0.853
chrXII	185	0.892	0.853
chrXII	186	0.892	0.853
chrXII	187	0.892	0.853
chrXII	188	0.892	0.853
chrXII	189	0.892	0.853
chrXII	190	0.892	0.853
chrXII	191	0.892	0.853
chrXII	192	0.892	0.853
chrXII	193	0.892	0.853
chrXII	194	0.892	0.853
chrXII	195	0.892	0.853
chrXII	196	0.892	0.853
chrXII	197	0.892	0.853
chrXII	198	0.892	0.853
chrXII	199	0.892	0.853
chrXII	200	0.892	0.853
chrXII	201	0.892	0.853
chrXII	202	0.892	0.853
chrXII	203	0.892	0.853
chrXII	204	0.892	0.853
chrXII	205	0.892	0.853
chrXII	206	0.892	0.853
chrXII	207	0.891	0.853
chrXII	208	0.891	0.853
chrXII	209	0.891	0.853
chrXII	210	0.891	0.853
chrXII	211	0.891	0.853
chrXII	212	0.891	0.853
chrXII	213	0.891	0.853
chrXII	214	0.891	0.853
chrXII	215	0.891	0.853
chrXII	216	0.891	0.853
chrXII	217	0.891	0.853
chrXII	218	0.891	0.853
chrXII	219	0.891	0.853
chrXII	220	0.891	0.853
chrXII	221	0.891	0.853
chrXII	222	0.891	0.853
chrXII	223	0.891	0.853
chrXII	224	0.891	0.853
chrXII	225	0.891	0.853
chrXII	226	0.891	0.853
chrXII	227	0.891	0.853
chrXII	228	0.891	0.853
chrXII	229	0.891	0.853
chrXII	230	0.891	0.853
chrXII	231	0.891	0.853
chrXII	232	0.891	0.853
chrXII	233	0.891	0.853
chrXII	234	0.891	0.853
chrXII	235	0.891	0.853
chrXII	236	0.891	0.853
chrXII	237	0.891	0.853
chrXII	238	0.891	0.853
chrXII	239	0.891	0.853
chrXII	240	0.891	0.853
chrXII	241	0.891	0.853
chrXII	242	0.891	0.853
chrXII	243	0.891	0.853
chrXII	244	0.891	0.853
chrXII	245	0.891	0.853
chrXII	246	0.891	0.853
chrXII	247	0.891	0.853
chrXII	248	0.891	0.853
chrXII	249	0.891	0.853
chrXII	250	0.891	0.853
chrXII	251	0.891	0.853
chrXII	252	0.891	0.853
chrXII	253	0.891	0.853
chrXII	254	0.891	0.853
chrXII	255	0.891	0.853
chrXII	256	0.891	0.853
chrXII	257	0.891	0.853
chrXII	258	0.891	0.853
chrXII	259	0.891	0.853
chrXII	260	0.891	0.853
chrXII	261	0.891	0.852
chrXII	262	0.891	0.852
chrXII	263	0.891	0.852
chrXII	264	0.891	0.852
chrXII	265	0.891	0.852
chrXII	266	0.891	0.852
chrXII	267	0.891	0.852
chrXII	268	0.891	0.852
chrXII	269	0.891	0.852
chrXII	270	0.891	0.852
chrXII	271	0.891	0.852
chrXII	272	0.891	0.852
chrXII	273	0.891	0.852
chrXII	274	0.891	0.852
chrXII	275	0.891	0.852
chrXII	276	0.891	0.852
chrXII	277	0.891	0.852
chrXII	278	0.891	0.852
chrXII	279	0.891	0.852
chrXII	280	0.891	0.852
chrXII	281	0.891	0.852
chrXII	282	0.891	0.852
chrXII	283	0.891	0.852
chrXII	284	0.891	0.852
chrXII	285	0.891	0.852
chrXII	286	0.891	0.852
chrXII	287	0.891	0.852
chrXII	288	0.891	0.852
chrXII	289	0.891	0.852
chrXII	290	0.891	0.852
chrXII	291	0.891	0.852
chrXII	292	0.891	0.852
chrXII	293	0.891	0.852
chrXII	294	0.891	0.852
chrXII	295	0.891	0.852
chrXII	296	0.891	0.852
chrXII	297	0.891	0.852
chrXII	298	0.891	0.852
chrXII	299	0.891	0.852
chrXII	300	0.891	0.852
chrXII	301	0.891	0.852
chrXII	302	0.891	0.852
chrXII	303	0.891	0.852
chrXII	304	0.891	0.852
chrXII	305	0.891	0.852
chrXII	306	0.891	0.852
chrXII	307	0.891	0.852
chrXII	308	0.891	0.852
chrXII	309	0.891	0.852
chrXII	310	0.891	0.852
chrXII	311	0.891	0.852
chrXII	312	0.891	0.852
chrXII	313	0.891	0.852
chrXII	314	0.891	0.852
chrXII	315	0.891	0.852
chrXII	316	0.891	0.852
chrXII	317	0.891	0.852
chrXII	318	0.891	0.852
chrXII	319	0.891	0.852
chrXII	320	0.891	0.852
chrXII	321	0.891	0.852
chrXII	322	0.891	0.852
chrXII	323	0.891	0.852
chrXII	324	0.891	0.852
chrXII	325	0.891	0.852
chrXII	326	0.891	0.852
chrXII	327	0.891	0.852
chrXII	328	0.891	0.852
chrXII	329	0.891	0.852
chrXII	330	0.891	0.852
chrXII	331	0.891	0.852
chrXII	332	0.891	0.852
chrXII	333	0.891	0.852
chrXII	334	0.891	0.852
chrXII	335	0.891	0.852
chrXII	336	0.891	0.852
chrXII	337	0.891	0.852
chrXII	338	0.891	0.852
chrXII	339	0.891	0.852
chrXII	340	0.891	0.852
chrXII	341	0.891	0.852
chrXII	342	0.891	0.852
chrXII	343	0.891	0.852
chrXII	344	0.891	0.852
chrXII	345	0.891	0.852
chrXII	346	0.891	0.852
chrXII	347	0.891	0.852
chrXII	348	0.891	0.852
chrXII	349	0.891	0.852
chrXII	350	0.891	0.852
chrXII	351	0.891	0.852
chrXII	352	0.891	0.852
chrXII	353	0.891	0.852
chrXII	354	0.891	0.852
chrXII	355	0.891	0.852
chrXII	356	0.891	0.852
chrXII	357	0.891	0.852
chrXII	358	0.891	0.852
chrXII	359	0.891	0.852
chrXII	360	0.891	0.852
chrXII	361	0.891	0.852
chrXII	362	0.891	0.852
chrXII	363	0.891	0.852
chrXII	364	0.891	0.852
chrXII	365	0.891	0.852
chrXII	366	0.891	0.852
chrXII	367	0.891	0.852
chrXII	368	0.891	0.852
chrXII	369	0.891	0.852
chrXII	370	0.891	0.852
chrXII	371	0.891	0.852
chrXII	372	0.891	0.852
chrXII	373	0.891	0.852
chrXII	374	0.891	0.852
chrXII	375	0.891	0.851
chrXII	376	0.891	0.851
chrXII	377	0.891	0.851
chrXII	378	0.891	0.851
chrXII	379	0.891	0.851
chrXII	380	0.892	0.851
chrXII	381	0.892	0.851
chrXII	382	0.892	0.851
chrXII	383	0.892	0.851
chrXII	384	0.892	0.851
chrXII	385	0.892	0.851
chrXII	386	0.892	0.851
chrXII	387	0.892	0.851
chrXII	388	0.892	0.851
chrXII	389	0.892	0.851
chrXII	390	0.892	0.851
chrXII	391	0.892	0.851
chrXII	392	0.892	0.851
chrXII	393	0.892	0.851
chrXII	394	0.892	0.851
chrXII	395	0.892	0.851
chrXII	396	0.892	0.851
chrXII	397	0.892	0.851
chrXII	398	0.892	0.851
chrXII	399	0.892	0.851
chrXII	400	0.892	0.851
chrXII	401	0.892	0.851
chrXII	402	0.892	0.851
chrXII	403	0.892	0.851
chrXII	404	0.892	0.851
chrXII	405	0.892	0.851
chrXII	406	0.892	0.851
chrXII	407	0.892	0.851
chrXII	408	0.892	0.851
chrXII	409	0.892	0.851
chrXII	410	0.892	0.851
chrXII	411	0.892	0.851
chrXII	412	0.892	0.851
chrXII	413	0.893	0.851
chrXII	414	0.893	0.851
chrXII	415	0.893	0.851
chrXII	416	0.893	0.851
chrXII	417	0.893	0.851
chrXII	418	0.893	0.851
chrXII	419	0.893	0.851
chrXII	420	0.893	0.851
chrXII	421	0.893	0.851
chrXII	422	0.893	0.851
chrXII	423	0.893	0.851
chrXII	424	0.893	0.851
chrXII	425	0.893	0.851
chrXII	426	0.893	0.851
chrXII	427	0.893	0.851
chrXII	428	0.893	0.851
chrXII	429	0.893	0.851
chrXII	430	0.893	0.851
chrXII	431	0.893	0.851
chrXII	432	0.893	0.851
chrXII	433	0.893	0.851
chrXII	434	0.893	0.851
chrXII	435	0.893	0.852
chrXII	436	0.893	0.852
chrXII	437	0.893	0.852
chrXII	438	0.893	0.852
chrXII	439	0.893	0.852
chrXII	440	0.894	0.852
chrXII	441	0.894	0.852
chrXII	442	0.894	0.852
chrXII	443	0.894	0.852
chrXII	444	0.894	0.852
chrXII	445	0.894	0.852
chrXII	446	0.894	0.852
chrXII	447	0.894	0.852
chrXII	448	0.894	0.852
chrXII	449	0.894	0.852
chrXII	450	0.894	0.852
chrXII	451	0.894	0.852
chrXII	452	0.894	0.852
chrXII	453	0.894	0.853
chrXII	454	0.894	0.853
chrXII	455	0.894	0.853
chrXII	456	0.894	0.853
chrXII	457	0.894	0.853
chrXII	458	0.894	0.853
chrXII	459	0.894	0.853
chrXII	460	0.894	0.853
chrXII	461	0.894	0.853
chrXII	462	0.894	0.853
chrXII	463	0.894	0.853
chrXII	464	0.894	0.853
chrXII	465	0.894	0.853
chrXII	466	0.894	0.853
chrXII	467	0.894	0.853
chrXII	468	0.894	0.853
chrXII	469	0.894	0.853
chrXII	470	0.895	0.853
chrXII	471	0.895	0.853
chrXII	472	0.895	0.853
chrXII	473	0.895	0.853
chrXII	474	0.895	0.853
chrXII	475	0.895	0.853
chrXII	476	0.895	0.853
chrXII	477	0.895	0.854
chrXII	478	0.895	0.854
chrXII	479	0.895	0.854
chrXII	480	0.895	0.854
chrXII	481	0.895	0.854
chrXII	482	0.895	0.854
chrXII	483	0.895	0.854
chrXII	484	0.895	0.854
chrXII	485	0.895	0.854
chrXII	486	0.895	0.854
chrXII	487	0.895	0.854
chrXII	488	0.895	0.854
chrXII	489	0.895	0.854
chrXII	490	0.895	0.854
chrXII	491	0.895	0.854
chrXII	492	0.895	0.854
chrXII	493	0.895	0.854
chrXII	494	0.895	0.854
chrXII	495	0.895	0.854
chrXII	496	0.895	0.854
chrXII	497	0.895	0.854
chrXII	498	0.895	0.854
chrXII	499	0.895	0.854
chrXII	500	0.895	0.854
chrXII	501	0.895	0.854
chrXII	502	0.895	0.854
chrXII	503	0.895	0.854
chrXII	504	0.895	0.854
chrXII	505	0.895	0.854
chrXII	506	0.895	0.854
chrXII	507	0.895	0.854
chrXII	508	0.895	0.854
chrXII	509	0.895	0.854
chrXII	510	0.895	0.854
chrXII	511	0.895	0.854
chrXII	512	0.896	0.854
chrXII	513	0.896	0.854
chrXII	514	0.896	0.854
chrXII	515	0.896	0.854
chrXII	516	0.896	0.854
chrXII	517	0.896	0.854
chrXII	518	0.896	0.854
chrXII	519	0.896	0.854
chrXII	520	0.896	0.854
chrXII	521	0.896	0.854
chrXII	522	0.896	0.854
chrXII	523	0.896	0.854
chrXII	524	0.896	0.854
chrXII	525	0.896	0.854
chrXII	526	0.896	0.854
chrXII	527	0.896	0.854
chrXII	528	0.896	0.854
chrXII	529	0.896	0.854
chrXII	530	0.896	0.854
chrXII	531	0.896	0.854
chrXII	532	0.896	0.854
chrXII	533	0.896	0.854
chrXII	534	0.896	0.854
chrXII	535	0.896	0.854
chrXII	536	0.896	0.854
chrXII	537	0.896	0.854
chrXII	538	0.896	0.854
chrXII	539	0.897	0.854
chrXII	540	0.897	0.854
chrXII	541	0.897	0.854
chrXII	542	0.897	0.854
chrXII	543	0.897	0.855
chrXII	544	0.897	0.855
chrXII	545	0.897	0.855
chrXII	546	0.897	0.855
chrXII	547	0.897	0.855
chrXII	548	0.897	0.855
chrXII	549	0.897	0.855
chrXII	550	0.897	0.855
chrXII	551	0.897	0.855
chrXII	552	0.897	0.855
chrXII	553	0.897	0.855
chrXII	554	0.897	0.855
chrXII	555	0.897	0.855
chrXII	556	0.897	0.855
chrXII	557	0.897	0.855
chrXII	558	0.897	0.855
chrXII	559	0.897	0.855
chrXII	560	0.897	0.855
chrXII	561	0.897	0.855
chrXII	562	0.897	0.855
chrXII	563	0.897	0.855
chrXII	564	0.897	0.855
chrXII	565	0.897	0.855
chrXII	566	0.897	0.855
chrXII	567	0.897	0.855
chrXII	568	0.897	0.855
chrXII	569	0.897	0.855
chrXII	570	0.897	0.855
chrXII	571	0.897	0.855
chrXII	572	0.897	0.855
chrXII	573	0.897	0.855
chrXII	574	0.897	0.855
chrXII	575	0.897	0.855
chrXII	576	0.897	0.855
chrXII	577	0.897	0.855
chrXII	578	0.897	0.855
chrXII	579	0.897	0.855
chrXII	580	0.897	0.855
chrXII	581	0.897	0.855
chrXII	582	0.897	0.855
chrXII	583	0.897	0.855
chrXII	584	0.896	0.855
chrXII	585	0.896	0.855
chrXII	586	0.896	0.855
chrXII	587	0.896	0.855
chrXII	588	0.896	0.855
chrXII	589	0.896	0.855
chrXII	590	0.896	0.855
chrXII	591	0.896	0.855
chrXII	592	0.896	0.855
chrXII	593	0.896	0.855
chrXII	594	0.896	0.855
chrXII	595	0.896	0.855
chrXII	596	0.896	0.855
chrXII	597	0.896	0.855
chrXII	598	0.896	0.855
chrXII	599	0.896	0.855
chrXII	600	0.896	0.855
chrXII	601	0.896	0.855
chrXII	602	0.896	0.855
chrXII	603	0.896	0.855
chrXII	604	0.896	0.855
chrXII	605	0.896	0.855
chrXII	606	0.896	0.855
chrXII	607	0.896	0.855
chrXII	608	0.896	0.855
chrXII	609	0.896	0.855
chrXII	610	0.896	0.855
chrXII	611	0.896	0.855
chrXII	612	0.896	0.855
chrXII	613	0.895	0.855
chrXII	614	0.895	0.855
chrXII	615	0.895	0.855
chrXII	616	0.895	0.855
chrXII	617	0.895	0.855
chrXII	618	0.895	0.855
chrXII	619	0.895	0.855
chrXII	620	0.895	0.855
chrXII	621	0.895	0.855
chrXII	622	0.895	0.855
chrXII	623	0.895	0.855
chrXII	624	0.895	0.855
chrXII	625	0.895	0.855
chrXII	626	0.895	0.855
chrXII	627	0.895	0.855
chrXII	628	0.895	0.855
chrXII	629	0.895	0.855
chrXII	630	0.895	0.855
chrXII	631	0.895	0.855
chrXII	632	0.895	0.855
chrXII	633	0.895	0.855
chrXII	634	0.895	0.855
chrXII	635	0.894	0.855
chrXII	636	0.894	0.855
chrXII	637	0.894	0.855
chrXII	638	0.894	0.855
chrXII	639	0.894	0.855
chrXII	640	0.894	0.855
chrXII	641	0.894	0.855
chrXII	642	0.894	0.855
chrXII	643	0.894	0.855
chrXII	644	0.894	0.856
chrXII	645	0.894	0.856
chrXII	646	0.894	0.856
chrXII	647	0.894	0.856
chrXII	648	0.894	0.856
chrXII	649	0.894	0.856
chrXII	650	0.894	0.856
chrXII	651	0.894	0.856
chrXII	652	0.894	0.856
chrXII	653	0.894	0.856
chrXII	654	0.894	0.856
chrXII	655	0.894	0.856
chrXII	656	0.894	0.856
chrXII	657	0.894	0.856
chrXII	658	0.894	0.856
chrXII	659	0.894	0.856
chrXII	660	0.893	0.856
chrXII	661	0.893	0.856
chrXII	662	0.893	0.856
chrXII	663	0.893	0.856
chrXII	664	0.893	0.856
chrXII	665	0.893	0.856
chrXII	666	0.893	0.856
chrXII	667	0.893	0.856
chrXII	668	0.893	0.856
chrXII	669	0.893	0.856
chrXII	670	0.893	0.856
chrXII	671	0.893	0.856
chrXII	672	0.893	0.856
chrXII	673	0.893	0.856
chrXII	674	0.893	0.856
chrXII	675	0.893	0.856
chrXII	676	0.893	0.856
chrXII	677	0.893	0.856
chrXII	678	0.893	0.856
chrXII	679	0.893	0.856
chrXII	680	0.892	0.856
chrXII	681	0.892	0.856
chrXII	682	0.892	0.856
chrXII	683	0.892	0.856
chrXII	684	0.892	0.856
chrXII	685	0.892	0.856
chrXII	686	0.892	0.856
chrXII	687	0.892	0.856
chrXII	688	0.892	0.856
chrXII	689	0.892	0.856
chrXII	690	0.892	0.856
chrXII	691	0.892	0.856
chrXII	692	0.892	0.856
chrXII	693	0.892	0.856
chrXII	694	0.892	0.856
chrXII	695	0.892	0.856
chrXII	696	0.892	0.856
chrXII	697	0.892	0.856
chrXII	698	0.891	0.855
chrXII	699	0.891	0.855
chrXII	700	0.891	0.855
chrXII	701	0.891	0.855
chrXII	702	0.891	0.855
chrXII	703	0.891	0.855
chrXII	704	0.891	0.855
chrXII	705	0.891	0.855
chrXII	706	0.891	0.855
chrXII	707	0.891	0.855
chrXII	708	0.891	0.855
chrXII	709	0.891	0.855
chrXII	710	0.891	0.855
chrXII	711	0.891	0.855
chrXII	712	0.891	0.855
chrXII	713	0.891	0.855
chrXII	714	0.891	0.855
chrXII	715	0.891	0.855
chrXII	716	0.891	0.855
chrXII	717	0.891	0.855
chrXII	718	0.89	0.855
chrXII	719	0.89	0.855
chrXII	720	0.89	0.855
chrXII	721	0.89	0.855
chrXII	722	0.89	0.855
chrXII	723	0.89	0.855
chrXII	724	0.89	0.855
chrXII	725	0.89	0.855
chrXII	726	0.89	0.855
chrXII	727	0.89	0.855
chrXII	728	0.89	0.855
chrXII	729	0.89	0.855
chrXII	730	0.89	0.855
chrXII	731	0.89	0.855
chrXII	732	0.89	0.855
chrXII	733	0.89	0.855
chrXII	734	0.889	0.855
chrXII	735	0.889	0.855
chrXII	736	0.889	0.855
chrXII	737	0.889	0.855
chrXII	738	0.889	0.855
chrXII	739	0.889	0.855
chrXII	740	0.889	0.856
chrXII	741	0.889	0.856
chrXII	742	0.889	0.856
chrXII	743	0.889	0.856
chrXII	744	0.889	0.856
chrXII	745	0.889	0.856
chrXII	746	0.889	0.856
chrXII	747	0.889	0.856
chrXII	748	0.889	0.856
chrXII	749	0.889	0.856
chrXII	750	0.889	0.856
chrXII	751	0.888	0.856
chrXII	752	0.888	0.856
chrXII	753	0.888	0.856
chrXII	754	0.888	0.856
chrXII	755	0.888	0.856
chrXII	756	0.888	0.856
chrXII	757	0.888	0.856
chrXII	758	0.888	0.856
chrXII	759	0.888	0.856
chrXII	760	0.888	0.856
chrXII	761	0.888	0.856
chrXII	762	0.888	0.856
chrXII	763	0.888	0.856
chrXII	764	0.888	0.856
chrXII	765	0.888	0.856
chrXII	766	0.888	0.856
chrXII	767	0.888	0.856
chrXII	768	0.888	0.856
chrXII	769	0.888	0.856
chrXII	770	0.888	0.856
chrXII	771	0.888	0.856
chrXII	772	0.888	0.856
chrXII	773	0.888	0.856
chrXII	774	0.888	0.856
chrXII	775	0.888	0.856
chrXII	776	0.888	0.856
chrXII	777	0.888	0.856
chrXII	778	0.888	0.856
chrXII	779	0.888	0.856
chrXII	780	0.888	0.856
chrXII	781	0.888	0.856
chrXII	782	0.888	0.857
chrXII	783	0.888	0.857
chrXII	784	0.888	0.857
chrXII	785	0.888	0.857
chrXII	786	0.888	0.857
chrXII	787	0.888	0.857
chrXII	788	0.888	0.857
chrXII	789	0.888	0.857
chrXII	790	0.888	0.857
chrXII	791	0.888	0.857
chrXII	792	0.888	0.857
chrXII	793	0.888	0.857
chrXII	794	0.888	0.857
chrXII	795	0.888	0.857
chrXII	796	0.888	0.857
chrXII	797	0.888	0.857
chrXII	798	0.888	0.857
chrXII	799	0.888	0.857
chrXII	800	0.888	0.857
chrXII	801	0.888	0.857
chrXII	802	0.888	0.857
chrXII	803	0.888	0.857
chrXII	804	0.888	0.857
chrXII	805	0.888	0.857
chrXII	806	0.888	0.857
chrXII	807	0.887	0.857
chrXII	808	0.887	0.857
chrXII	809	0.887	0.857
chrXII	810	0.887	0.857
chrXII	811	0.887	0.857
chrXII	812	0.887	0.858
chrXII	813	0.887	0.858
chrXII	814	0.887	0.858
chrXII	815	0.887	0.858
chrXII	816	0.887	0.858
chrXII	817	0.887	0.858
chrXII	818	0.887	0.858
chrXII	819	0.887	0.858
chrXII	820	0.887	0.858
chrXII	821	0.887	0.858
chrXII	822	0.887	0.858
chrXII	823	0.887	0.858
chrXII	824	0.887	0.858
chrXII	825	0.887	0.858
chrXII	826	0.887	0.858
chrXII	827	0.887	0.858
chrXII	828	0.887	0.858
chrXII	829	0.887	0.859
chrXII	830	0.887	0.859
chrXII	831	0.887	0.859
chrXII	832	0.887	0.859
chrXII	833	0.887	0.859
chrXII	834	0.887	0.859
chrXII	835	0.887	0.859
chrXII	836	0.887	0.859
chrXII	837	0.887	0.859
chrXII	838	0.887	0.859
chrXII	839	0.886	0.859
chrXII	840	0.886	0.859
chrXII	841	0.886	0.859
chrXII	842	0.886	0.858
chrXII	843	0.886	0.858
chrXII	844	0.886	0.858
chrXII	845	0.886	0.858
chrXII	846	0.886	0.858
chrXII	847	0.886	0.858
chrXII	848	0.886	0.858
chrXII	849	0.886	0.858
chrXII	850	0.886	0.858
chrXII	851	0.886	0.858
chrXII	852	0.886	0.858
chrXII	853	0.886	0.858
chrXII	854	0.885	0.858
chrXII	855	0.885	0.858
chrXII	856	0.885	0.858
chrXII	857	0.885	0.858
chrXII	858	0.885	0.858
chrXII	859	0.885	0.858
chrXII	860	0.885	0.858
chrXII	861	0.885	0.858
chrXII	862	0.885	0.858
chrXII	863	0.885	0.858
chrXII	864	0.885	0.858
chrXII	865	0.885	0.858
chrXII	866	0.885	0.858
chrXII	867	0.885	0.858
chrXII	868	0.885	0.858
chrXII	869	0.885	0.858
chrXII	870	0.885	0.858
chrXII	871	0.885	0.858
chrXII	872	0.885	0.858
chrXII	873	0.885	0.858
chrXII	874	0.885	0.858
chrXII	875	0.885	0.858
chrXII	876	0.885	0.858
chrXII	877	0.885	0.858
chrXII	878	0.885	0.858
chrXII	879	0.885	0.858
chrXII	880	0.885	0.858
chrXII	881	0.885	0.858
chrXII	882	0.885	0.858
chrXII	883	0.885	0.858
chrXII	884	0.885	0.858
chrXII	885	0.885	0.858
chrXII	886	0.885	0.858
chrXII	887	0.884	0.858
chrXII	888	0.884	0.858
chrXII	889	0.884	0.858
chrXII	890	0.884	0.858
chrXII	891	0.884	0.858
chrXII	892	0.884	0.859
chrXII	893	0.884	0.859
chrXII	894	0.884	0.859
chrXII	895	0.884	0.859
chrXII	896	0.884	0.859
chrXII	897	0.884	0.859
chrXII	898	0.884	0.859
chrXII	899	0.884	0.859
chrXII	900	0.884	0.859
chrXII	901	0.884	0.859
chrXII	902	0.884	0.859
chrXII	903	0.884	0.859
chrXII	904	0.884	0.859
chrXII	905	0.884	0.859
chrXII	906	0.884	0.859
chrXII	907	0.884	0.859
chrXII	908	0.884	0.859
chrXII	909	0.884	0.859
chrXII	910	0.884	0.859
chrXII	911	0.884	0.859
chrXII	912	0.884	0.859
chrXII	913	0.884	0.859
chrXII	914	0.884	0.859
chrXII	915	0.884	0.859
chrXII	916	0.884	0.859
chrXII	917	0.884	0.859
chrXII	918	0.884	0.859
chrXII	919	0.884	0.859
chrXII	920	0.884	0.859
chrXII	921	0.884	0.859
chrXII	922	0.884	0.859
chrXII	923	0.884	0.859
chrXII	924	0.884	0.859
chrXII	925	0.883	0.859
chrXII	926	0.883	0.859
chrXII	927	0.883	0.859
chrXII	928	0.883	0.859
chrXII	929	0.883	0.859
chrXII	930	0.883	0.859
chrXII	931	0.883	0.859
chrXII	932	0.883	0.859
chrXII	933	0.883	0.859
chrXII	934	0.883	0.859
chrXII	935	0.883	0.859
chrXII	936	0.883	0.859
chrXII	937	0.883	0.859
chrXII	938	0.883	0.859
chrXII	939	0.883	0.859
chrXII	940	0.883	0.859
chrXII	941	0.883	0.859
chrXII	942	0.883	0.859
chrXII	943	0.883	0.859
chrXII	944	0.883	0.859
chrXII	945	0.883	0.859
chrXII	946	0.883	0.859
chrXII	947	0.883	0.859
chrXII	948	0.883	0.859
chrXII	949	0.883	0.859
chrXII	950	0.883	0.859
chrXII	951	0.883	0.859
chrXII	952	0.883	0.859
chrXII	953	0.883	0.859
chrXII	954	0.883	0.859
chrXII	955	0.883	0.859
chrXII	956	0.883	0.859
chrXII	957	0.883	0.859
chrXII	958	0.883	0.859
chrXII	959	0.883	0.859
chrXII	960	0.883	0.859
chrXII	961	0.883	0.859
chrXII	962	0.883	0.859
chrXII	963	0.883	0.859
chrXII	964	0.883	0.859
chrXII	965	0.883	0.859
chrXII	966	0.883	0.859
chrXII	967	0.883	0.859
chrXII	968	0.883	0.859
chrXII	969	0.883	0.859
chrXII	970	0.883	0.859
chrXII	971	0.883	0.859
chrXII	972	0.883	0.859
chrXII	973	0.883	0.859
chrXII	974	0.883	0.859
chrXII	975	0.882	0.859
chrXII	976	0.882	0.859
chrXII	977	0.882	0.86
chrXII	978	0.882	0.86
chrXII	979	0.882	0.86
chrXII	980	0.882	0.86
chrXII	981	0.882	0.86
chrXII	982	0.882	0.86
chrXII	983	0.882	0.86
chrXII	984	0.882	0.86
chrXII	985	0.882	0.86
chrXII	986	0.882	0.86
chrXII	987	0.882	0.86
chrXII	988	0.882	0.86
chrXII	989	0.882	0.86
chrXII	990	0.882	0.86
chrXII	991	0.882	0.86
chrXII	992	0.882	0.86
chrXII	993	0.882	0.86
chrXII	994	0.882	0.86
chrXII	995	0.882	0.86
chrXII	996	0.882	0.86
chrXII	997	0.882	0.86
chrXII	998	0.882	0.86
chrXII	999	0.882	0.86
chrXII	1000	0.882	0.86
chrXII	1001	0.882	0.86
chrXII	1002	0.883	0.86
chrXII	1003	0.883	0.86
chrXII	1004	0.883	0.86
chrXII	1005	0.883	0.86
chrXII	1006	0.883	0.86
chrXII	1007	0.883	0.86
chrXII	1008	0.883	0.86
chrXII	1009	0.883	0.859
chrXII	1010	0.883	0.859
chrXII	1011	0.883	0.859
chrXII	1012	0.883	0.859
chrXII	1013	0.883	0.859
chrXII	1014	0.883	0.859
chrXII	1015	0.883	0.859
chrXII	1016	0.883	0.859
chrXII	1017	0.883	0.859
chrXII	1018	0.883	0.859
chrXII	1019	0.883	0.859
chrXII	1020	0.883	0.859
chrXII	1021	0.883	0.859
chrXII	1022	0.883	0.859
chrXII	1023	0.883	0.859
chrXII	1024	0.883	0.859
chrXII	1025	0.883	0.859
chrXII	1026	0.883	0.859
chrXII	1027	0.883	0.859
chrXII	1028	0.883	0.859
chrXII	1029	0.883	0.859
chrXII	1030	0.883	0.859
chrXII	1031	0.883	0.859
chrXII	1032	0.883	0.859
chrXII	1033	0.884	0.859
chrXII	1034	0.884	0.859
chrXII	1035	0.884	0.859
chrXII	1036	0.884	0.859
chrXII	1037	0.884	0.859
chrXII	1038	0.884	0.859
chrXII	1039	0.884	0.859
chrXII	1040	0.884	0.859
chrXII	1041	0.884	0.859
chrXII	1042	0.884	0.859
chrXII	1043	0.884	0.859
chrXII	1044	0.884	0.859
chrXII	1045	0.884	0.859
chrXII	1046	0.883	0.859
chrXII	1047	0.883	0.859
chrXII	1048	0.883	0.859
chrXII	1049	0.883	0.859
chrXII	1050	0.883	0.859
chrXII	1051	0.883	0.859
chrXII	1052	0.883	0.859
chrXII	1053	0.883	0.859
chrXII	1054	0.883	0.859
chrXII	1055	0.883	0.859
chrXII	1056	0.883	0.859
chrXII	1057	0.883	0.859
chrXII	1058	0.883	0.859
chrXII	1059	0.883	0.859
chrXII	1060	0.883	0.859
chrXII	1061	0.883	0.859
chrXII	1062	0.883	0.859
chrXII	1063	0.883	0.859
chrXII	1064	0.883	0.859
chrXII	1065	0.883	0.859
chrXII	1066	0.883	0.859
chrXII	1067	0.883	0.859
chrXII	1068	0.883	0.859
chrXII	1069	0.883	0.859
chrXII	1070	0.883	0.859
chrXII	1071	0.883	0.859
chrXII	1072	0.883	0.859
chrXII	1073	0.883	0.858
chrXII	1074	0.883	0.858
chrXII	1075	0.883	0.858
chrXII	1076	0.883	0.858
chrXII	1077	0.883	0.858
chrXII	1078	0.883	0.858
chrXII	1079	0.883	0.858
chrXII	1080	0.883	0.858
chrXII	1081	0.883	0.858
chrXII	1082	0.883	0.858
chrXII	1083	0.883	0.858
chrXII	1084	0.883	0.858
chrXII	1085	0.883	0.858
chrXII	1086	0.883	0.858
chrXII	1087	0.883	0.858
chrXII	1088	0.883	0.858
chrXII	1089	0.883	0.858
chrXII	1090	0.883	0.858
chrXII	1091	0.883	0.858
chrXII	1092	0.883	0.858
chrXII	1093	0.883	0.858
chrXII	1094	0.883	0.858
chrXII	1095	0.883	0.858
chrXII	1096	0.883	0.858
chrXII	1097	0.883	0.858
chrXII	1098	0.884	0.858
chrXII	1099	0.884	0.858
chrXII	1100	0.884	0.858
chrXII	1101	0.884	0.858
chrXII	1102	0.884	0.858
chrXII	1103	0.884	0.858
chrXII	1104	0.884	0.858
chrXII	1105	0.884	0.858
chrXII	1106	0.884	0.858
chrXII	1107	0.884	0.858
chrXII	1108	0.884	0.858
chrXII	1109	0.884	0.858
chrXII	1110	0.884	0.858
chrXII	1111	0.884	0.858
chrXII	1112	0.884	0.858
chrXII	1113	0.884	0.858
chrXII	1114	0.884	0.858
chrXII	1115	0.884	0.858
chrXII	1116	0.884	0.858
chrXII	1117	0.884	0.858
chrXII	1118	0.884	0.858
chrXII	1119	0.884	0.858
chrXII	1120	0.884	0.858
chrXII	1121	0.884	0.859
chrXII	1122	0.884	0.859
chrXII	1123	0.884	0.859
chrXII	1124	0.884	0.859
chrXII	1125	0.884	0.859
chrXII	1126	0.884	0.859
chrXII	1127	0.884	0.859
chrXII	1128	0.884	0.859
chrXII	1129	0.884	0.859
chrXII	1130	0.884	0.859
chrXII	1131	0.884	0.859
chrXII	1132	0.884	0.859
chrXII	1133	0.884	0.859
chrXII	1134	0.884	0.859
chrXII	1135	0.884	0.86
chrXII	1136	0.884	0.86
chrXII	1137	0.884	0.86
chrXII	1138	0.884	0.86
chrXII	1139	0.884	0.86
chrXII	1140	0.884	0.86
chrXII	1141	0.884	0.86
chrXII	1142	0.884	0.86
chrXII	1143	0.884	0.86
chrXII	1144	0.884	0.86
chrXII	1145	0.884	0.86
chrXII	1146	0.884	0.86
chrXII	1147	0.884	0.86
chrXII	1148	0.884	0.86
chrXII	1149	0.884	0.86
chrXII	1150	0.884	0.86
chrXII	1151	0.884	0.86
chrXII	1152	0.884	0.86
chrXII	1153	0.884	0.86
chrXII	1154	0.884	0.86
chrXII	1155	0.884	0.861
chrXII	1156	0.884	0.861
chrXII	1157	0.884	0.861
chrXII	1158	0.884	0.861
chrXII	1159	0.884	0.861
chrXII	1160	0.884	0.861
chrXII	1161	0.884	0.861
chrXII	1162	0.884	0.861
chrXII	1163	0.884	0.861
chrXII	1164	0.884	0.861
chrXII	1165	0.884	0.861
chrXII	1166	0.884	0.861
chrXII	1167	0.884	0.861
chrXII	1168	0.884	0.861
chrXII	1169	0.884	0.861
chrXII	1170	0.884	0.861
chrXII	1171	0.884	0.861
chrXII	1172	0.884	0.861
chrXII	1173	0.884	0.861
chrXII	1174	0.884	0.861
chrXII	1175	0.884	0.861
chrXII	1176	0.884	0.861
chrXII	1177	0.884	0.86
chrXII	1178	0.884	0.86
chrXII	1179	0.884	0.86
chrXII	1180	0.884	0.86
chrXII	1181	0.884	0.86
chrXII	1182	0.884	0.86
chrXII	1183	0.884	0.86
chrXII	1184	0.884	0.86
chrXII	1185	0.884	0.86
chrXII	1186	0.884	0.86
chrXII	1187	0.884	0.86
chrXII	1188	0.884	0.86
chrXII	1189	0.884	0.86
chrXII	1190	0.884	0.86
chrXII	1191	0.884	0.86
chrXII	1192	0.884	0.86
chrXII	1193	0.884	0.86
chrXII	1194	0.884	0.86
chrXII	1195	0.884	0.86
chrXII	1196	0.884	0.86
chrXII	1197	0.884	0.86
chrXII	1198	0.884	0.86
chrXII	1199	0.884	0.86
chrXII	1200	0.884	0.86
chrXII	1201	0.884	0.86
chrXII	1202	0.884	0.86
chrXII	1203	0.885	0.86
chrXII	1204	0.885	0.86
chrXII	1205	0.885	0.86
chrXII	1206	0.885	0.86
chrXII	1207	0.885	0.86
chrXII	1208	0.885	0.86
chrXII	1209	0.885	0.86
chrXII	1210	0.885	0.86
chrXII	1211	0.885	0.86
chrXII	1212	0.885	0.86
chrXII	1213	0.885	0.86
chrXII	1214	0.885	0.86
chrXII	1215	0.885	0.86
chrXII	1216	0.885	0.86
chrXII	1217	0.885	0.86
chrXII	1218	0.886	0.861
chrXII	1219	0.886	0.861
chrXII	1220	0.886	0.861
chrXII	1221	0.886	0.861
chrXII	1222	0.886	0.861
chrXII	1223	0.886	0.861
chrXII	1224	0.886	0.861
chrXII	1225	0.886	0.861
chrXII	1226	0.886	0.861
chrXII	1227	0.886	0.861
chrXII	1228	0.886	0.861
chrXII	1229	0.886	0.861
chrXII	1230	0.886	0.861
chrXII	1231	0.886	0.861
chrXII	1232	0.886	0.861
chrXII	1233	0.886	0.861
chrXII	1234	0.887	0.861
chrXII	1235	0.887	0.861
chrXII	1236	0.887	0.861
chrXII	1237	0.887	0.861
chrXII	1238	0.887	0.861
chrXII	1239	0.887	0.861
chrXII	1240	0.887	0.861
chrXII	1241	0.887	0.861
chrXII	1242	0.887	0.861
chrXII	1243	0.887	0.861
chrXII	1244	0.887	0.861
chrXII	1245	0.887	0.861
chrXII	1246	0.887	0.861
chrXII	1247	0.887	0.861
chrXII	1248	0.887	0.861
chrXII	1249	0.887	0.861
chrXII	1250	0.887	0.861
chrXII	1251	0.887	0.861
chrXII	1252	0.887	0.861
chrXII	1253	0.887	0.861
chrXII	1254	0.887	0.861
chrXII	1255	0.887	0.861
chrXII	1256	0.887	0.861
chrXII	1257	0.887	0.861
chrXII	1258	0.887	0.861
chrXII	1259	0.887	0.861
chrXII	1260	0.887	0.861
chrXII	1261	0.887	0.861
chrXII	1262	0.887	0.861
chrXII	1263	0.887	0.861
chrXII	1264	0.888	0.861
chrXII	1265	0.888	0.861
chrXII	1266	0.888	0.861
chrXII	1267	0.888	0.861
chrXII	1268	0.888	0.861
chrXII	1269	0.888	0.861
chrXII	1270	0.888	0.861
chrXII	1271	0.888	0.861
chrXII	1272	0.888	0.861
chrXII	1273	0.888	0.861
chrXII	1274	0.888	0.861
chrXII	1275	0.888	0.861
chrXII	1276	0.888	0.861
chrXII	1277	0.888	0.861
chrXII	1278	0.888	0.861
chrXII	1279	0.888	0.861
chrXII	1280	0.888	0.861
chrXII	1281	0.888	0.861
chrXII	1282	0.888	0.861
chrXII	1283	0.888	0.861
chrXII	1284	0.888	0.861
chrXII	1285	0.888	0.861
chrXII	1286	0.888	0.861
chrXII	1287	0.888	0.861
chrXII	1288	0.888	0.861
chrXII	1289	0.888	0.861
chrXII	1290	0.888	0.861
chrXII	1291	0.888	0.861
chrXII	1292	0.889	0.861
chrXII	1293	0.889	0.861
chrXII	1294	0.889	0.861
chrXII	1295	0.889	0.861
chrXII	1296	0.889	0.861
chrXII	1297	0.889	0.861
chrXII	1298	0.889	0.861
chrXII	1299	0.889	0.861
chrXII	1300	0.889	0.861
chrXII	1301	0.889	0.861
chrXII	1302	0.889	0.861
chrXII	1303	0.889	0.861
chrXII	1304	0.889	0.861
chrXII	1305	0.889	0.861
chrXII	1306	0.889	0.861
chrXII	1307	0.889	0.861
chrXII	1308	0.889	0.861
chrXII	1309	0.889	0.861
chrXII	1310	0.889	0.861
chrXII	1311	0.889	0.861
chrXII	1312	0.889	0.861
chrXII	1313	0.889	0.861
chrXII	1314	0.889	0.861
chrXII	1315	0.889	0.861
chrXII	1316	0.889	0.861
chrXII	1317	0.889	0.861
chrXII	1318	0.889	0.861
chrXII	1319	0.889	0.861
chrXII	1320	0.889	0.861
chrXII	1321	0.889	0.861
chrXII	1322	0.889	0.861
chrXII	1323	0.889	0.861
chrXII	1324	0.889	0.861
chrXII	1325	0.889	0.861
chrXII	1326	0.889	0.861
chrXII	1327	0.889	0.861
chrXII	1328	0.889	0.861
chrXII	1329	0.889	0.861
chrXII	1330	0.889	0.861
chrXII	1331	0.889	0.861
chrXII	1332	0.889	0.861
chrXII	1333	0.889	0.861
chrXII	1334	0.889	0.861
chrXII	1335	0.889	0.861
chrXII	1336	0.889	0.861
chrXII	1337	0.889	0.861
chrXII	1338	0.889	0.861
chrXII	1339	0.888	0.861
chrXII	1340	0.888	0.861
chrXII	1341	0.888	0.861
chrXII	1342	0.888	0.861
chrXII	1343	0.888	0.861
chrXII	1344	0.888	0.861
chrXII	1345	0.888	0.861
chrXII	1346	0.888	0.861
chrXII	1347	0.888	0.861
chrXII	1348	0.888	0.861
chrXII	1349	0.888	0.861
chrXII	1350	0.888	0.861
chrXII	1351	0.888	0.861
chrXII	1352	0.888	0.861
chrXII	1353	0.888	0.861
chrXII	1354	0.888	0.861
chrXII	1355	0.888	0.861
chrXII	1356	0.888	0.861
chrXII	1357	0.888	0.861
chrXII	1358	0.888	0.861
chrXII	1359	0.888	0.861
chrXII	1360	0.888	0.861
chrXII	1361	0.888	0.861
chrXII	1362	0.888	0.861
chrXII	1363	0.888	0.861
chrXII	1364	0.888	0.861
chrXII	1365	0.887	0.861
chrXII	1366	0.887	0.861
chrXII	1367	0.887	0.86
chrXII	1368	0.887	0.86
chrXII	1369	0.887	0.86
chrXII	1370	0.887	0.86
chrXII	1371	0.887	0.86
chrXII	1372	0.887	0.86
chrXII	1373	0.887	0.86
chrXII	1374	0.887	0.86
chrXII	1375	0.887	0.86
chrXII	1376	0.887	0.86
chrXII	1377	0.887	0.86
chrXII	1378	0.887	0.86
chrXII	1379	0.887	0.86
chrXII	1380	0.887	0.86
chrXII	1381	0.887	0.86
chrXII	1382	0.886	0.86
chrXII	1383	0.886	0.86
chrXII	1384	0.886	0.86
chrXII	1385	0.886	0.86
chrXII	1386	0.886	0.86
chrXII	1387	0.886	0.86
chrXII	1388	0.886	0.86
chrXII	1389	0.886	0.86
chrXII	1390	0.886	0.86
chrXII	1391	0.886	0.86
chrXII	1392	0.886	0.86
chrXII	1393	0.886	0.86
chrXII	1394	0.886	0.86
chrXII	1395	0.886	0.86
chrXII	1396	0.886	0.86
chrXII	1397	0.886	0.86
chrXII	1398	0.886	0.86
chrXII	1399	0.886	0.86
chrXII	1400	0.886	0.86
chrXII	1401	0.885	0.86
chrXII	1402	0.885	0.86
chrXII	1403	0.885	0.86
chrXII	1404	0.885	0.86
chrXII	1405	0.885	0.86
chrXII	1406	0.885	0.86
chrXII	1407	0.885	0.86
chrXII	1408	0.885	0.86
chrXII	1409	0.885	0.86
chrXII	1410	0.885	0.86
chrXII	1411	0.885	0.86
chrXII	1412	0.885	0.86
chrXII	1413	0.885	0.86
chrXII	1414	0.885	0.86
chrXII	1415	0.885	0.86
chrXII	1416	0.885	0.86
chrXII	1417	0.885	0.86
chrXII	1418	0.885	0.86
chrXII	1419	0.885	0.86
chrXII	1420	0.885	0.86
chrXII	1421	0.885	0.86
chrXII	1422	0.885	0.86
chrXII	1423	0.885	0.86
chrXII	1424	0.885	0.86
chrXII	1425	0.885	0.86
chrXII	1426	0.885	0.86
chrXII	1427	0.885	0.86
chrXII	1428	0.885	0.86
chrXII	1429	0.885	0.86
chrXII	1430	0.885	0.859
chrXII	1431	0.885	0.859
chrXII	1432	0.885	0.859
chrXII	1433	0.885	0.859
chrXII	1434	0.885	0.859
chrXII	1435	0.885	0.859
chrXII	1436	0.885	0.859
chrXII	1437	0.885	0.859
chrXII	1438	0.885	0.859
chrXII	1439	0.885	0.859
chrXII	1440	0.885	0.859
chrXII	1441	0.885	0.859
chrXII	1442	0.885	0.859
chrXII	1443	0.885	0.859
chrXII	1444	0.885	0.859
chrXII	1445	0.885	0.859
chrXII	1446	0.885	0.859
chrXII	1447	0.885	0.859
chrXII	1448	0.885	0.859
chrXII	1449	0.885	0.859
chrXII	1450	0.885	0.859
chrXII	1451	0.885	0.859
chrXII	1452	0.885	0.859
chrXII	1453	0.885	0.859
chrXII	1454	0.885	0.859
chrXII	1455	0.885	0.859
chrXII	1456	0.885	0.859
chrXII	1457	0.885	0.859
chrXII	1458	0.884	0.859
chrXII	1459	0.884	0.859
chrXII	1460	0.884	0.859
chrXII	1461	0.884	0.859
chrXII	1462	0.884	0.859
chrXII	1463	0.884	0.859
chrXII	1464	0.884	0.859
chrXII	1465	0.884	0.859
chrXII	1466	0.884	0.859
chrXII	1467	0.884	0.859
chrXII	1468	0.884	0.859
chrXII	1469	0.884	0.859
chrXII	1470	0.884	0.859
chrXII	1471	0.884	0.859
chrXII	1472	0.884	0.859
chrXII	1473	0.884	0.859
chrXII	1474	0.884	0.859
chrXII	1475	0.883	0.859
chrXII	1476	0.883	0.859
chrXII	1477	0.883	0.859
chrXII	1478	0.883	0.859
chrXII	1479	0.883	0.859
chrXII	1480	0.883	0.859
chrXII	1481	0.883	0.859
chrXII	1482	0.883	0.859
chrXII	1483	0.883	0.859
chrXII	1484	0.883	0.859
chrXII	1485	0.883	0.859
chrXII	1486	0.883	0.859
chrXII	1487	0.883	0.859
chrXII	1488	0.883	0.859
chrXII	1489	0.883	0.859
chrXII	1490	0.883	0.859
chrXII	1491	0.882	0.859
chrXII	1492	0.882	0.859
chrXII	1493	0.882	0.859
chrXII	1494	0.882	0.859
chrXII	1495	0.882	0.859
chrXII	1496	0.882	0.859
chrXII	1497	0.882	0.859
chrXII	1498	0.882	0.858
chrXII	1499	0.882	0.858
chrXII	1500	0.882	0.858
chrXII	1501	0.882	0.858
chrXII	1502	0.882	0.858
chrXII	1503	0.882	0.858
chrXII	1504	0.882	0.858
chrXII	1505	0.882	0.858
chrXII	1506	0.882	0.858
chrXII	1507	0.882	0.858
chrXII	1508	0.882	0.858
chrXII	1509	0.882	0.858
chrXII	1510	0.882	0.858
chrXII	1511	0.882	0.858
chrXII	1512	0.882	0.858
chrXII	1513	0.882	0.858
chrXII	1514	0.882	0.858
chrXII	1515	0.882	0.858
chrXII	1516	0.882	0.858
chrXII	1517	0.882	0.858
chrXII	1518	0.882	0.858
chrXII	1519	0.882	0.858
chrXII	1520	0.882	0.858
chrXII	1521	0.882	0.858
chrXII	1522	0.882	0.858
chrXII	1523	0.882	0.858
chrXII	1524	0.882	0.858
chrXII	1525	0.882	0.858
chrXII	1526	0.882	0.858
chrXII	1527	0.882	0.858
chrXII	1528	0.882	0.858
chrXII	1529	0.882	0.858
chrXII	1530	0.882	0.858
chrXII	1531	0.882	0.858
chrXII	1532	0.882	0.858
chrXII	1533	0.882	0.858
chrXII	1534	0.882	0.858
chrXII	1535	0.882	0.858
chrXII	1536	0.882	0.858
chrXII	1537	0.882	0.858
chrXII	1538	0.882	0.858
chrXII	1539	0.882	0.858
chrXII	1540	0.882	0.858
chrXII	1541	0.882	0.858
chrXII	1542	0.882	0.858
chrXII	1543	0.882	0.857
chrXII	1544	0.882	0.857
chrXII	1545	0.882	0.857
chrXII	1546	0.881	0.857
chrXII	1547	0.881	0.857
chrXII	1548	0.881	0.857
chrXII	1549	0.881	0.857
chrXII	1550	0.881	0.857
chrXII	1551	0.881	0.857
chrXII	1552	0.881	0.857
chrXII	1553	0.881	0.857
chrXII	1554	0.881	0.857
chrXII	1555	0.881	0.857
chrXII	1556	0.881	0.857
chrXII	1557	0.881	0.857
chrXII	1558	0.881	0.857
chrXII	1559	0.881	0.857
chrXII	1560	0.881	0.857
chrXII	1561	0.881	0.857
chrXII	1562	0.881	0.857
chrXII	1563	0.881	0.857
chrXII	1564	0.881	0.857
chrXII	1565	0.881	0.857
chrXII	1566	0.881	0.857
chrXII	1567	0.881	0.857
chrXII	1568	0.881	0.857
chrXII	1569	0.881	0.857
chrXII	1570	0.881	0.857
chrXII	1571	0.881	0.857
chrXII	1572	0.881	0.857
chrXII	1573	0.881	0.857
chrXII	1574	0.881	0.857
chrXII	1575	0.881	0.857
chrXII	1576	0.881	0.857
chrXII	1577	0.881	0.857
chrXII	1578	0.881	0.857
chrXII	1579	0.881	0.857
chrXII	1580	0.881	0.857
chrXII	1581	0.881	0.857
chrXII	1582	0.881	0.857
chrXII	1583	0.881	0.857
chrXII	1584	0.881	0.857
chrXII	1585	0.881	0.857
chrXII	1586	0.881	0.857
chrXII	1587	0.881	0.857
chrXII	1588	0.881	0.857
chrXII	1589	0.881	0.857
chrXII	1590	0.881	0.857
chrXII	1591	0.881	0.857
chrXII	1592	0.881	0.857
chrXII	1593	0.881	0.857
chrXII	1594	0.881	0.857
chrXII	1595	0.881	0.857
chrXII	1596	0.881	0.857
chrXII	1597	0.881	0.857
chrXII	1598	0.881	0.857
chrXII	1599	0.881	0.857
chrXII	1600	0.881	0.857
chrXII	1601	0.881	0.857
chrXII	1602	0.88	0.857
chrXII	1603	0.88	0.857
chrXII	1604	0.88	0.857
chrXII	1605	0.88	0.857
chrXII	1606	0.88	0.857
chrXII	1607	0.88	0.857
chrXII	1608	0.88	0.857
chrXII	1609	0.88	0.857
chrXII	1610	0.88	0.857
chrXII	1611	0.88	0.858
chrXII	1612	0.88	0.858
chrXII	1613	0.88	0.858
chrXII	1614	0.88	0.858
chrXII	1615	0.88	0.858
chrXII	1616	0.88	0.858
chrXII	1617	0.88	0.858
chrXII	1618	0.88	0.858
chrXII	1619	0.88	0.858
chrXII	1620	0.88	0.858
chrXII	1621	0.88	0.858
chrXII	1622	0.88	0.858
chrXII	1623	0.88	0.858
chrXII	1624	0.88	0.858
chrXII	1625	0.88	0.858
chrXII	1626	0.88	0.858
chrXII	1627	0.88	0.858
chrXII	1628	0.88	0.858
chrXII	1629	0.88	0.858
chrXII	1630	0.88	0.858
chrXII	1631	0.88	0.858
chrXII	1632	0.88	0.858
chrXII	1633	0.88	0.858
chrXII	1634	0.88	0.858
chrXII	1635	0.88	0.858
chrXII	1636	0.88	0.858
chrXII	1637	0.88	0.858
chrXII	1638	0.88	0.858
chrXII	1639	0.88	0.858
chrXII	1640	0.88	0.858
chrXII	1641	0.88	0.858
chrXII	1642	0.88	0.858
chrXII	1643	0.88	0.858
chrXII	1644	0.88	0.858
chrXII	1645	0.88	0.858
chrXII	1646	0.88	0.858
chrXII	1647	0.88	0.858
chrXII	1648	0.88	0.858
chrXII	1649	0.88	0.858
chrXII	1650	0.88	0.858
chrXII	1651	0.88	0.858
chrXII	1652	0.88	0.858
chrXII	1653	0.88	0.858
chrXII	1654	0.88	0.858
chrXII	1655	0.88	0.858
chrXII	1656	0.88	0.858
chrXII	1657	0.88	0.858
chrXII	1658	0.88	0.858
chrXII	1659	0.88	0.859
chrXII	1660	0.88	0.859
chrXII	1661	0.88	0.859
chrXII	1662	0.88	0.859
chrXII	1663	0.88	0.859
chrXII	1664	0.88	0.859
chrXII	1665	0.88	0.859
chrXII	1666	0.88	0.859
chrXII	1667	0.88	0.859
chrXII	1668	0.88	0.859
chrXII	1669	0.88	0.859
chrXII	1670	0.88	0.859
chrXII	1671	0.88	0.859
chrXII	1672	0.88	0.859
chrXII	1673	0.88	0.859
chrXII	1674	0.88	0.859
chrXII	1675	0.88	0.859
chrXII	1676	0.88	0.859
chrXII	1677	0.88	0.859
chrXII	1678	0.88	0.859
chrXII	1679	0.88	0.86
chrXII	1680	0.88	0.86
chrXII	1681	0.88	0.86
chrXII	1682	0.88	0.86
chrXII	1683	0.88	0.86
chrXII	1684	0.88	0.86
chrXII	1685	0.88	0.86
chrXII	1686	0.88	0.86
chrXII	1687	0.88	0.86
chrXII	1688	0.88	0.86
chrXII	1689	0.88	0.86
chrXII	1690	0.88	0.86
chrXII	1691	0.88	0.86
chrXII	1692	0.88	0.86
chrXII	1693	0.88	0.86
chrXII	1694	0.88	0.86
chrXII	1695	0.88	0.861
chrXII	1696	0.88	0.861
chrXII	1697	0.88	0.861
chrXII	1698	0.88	0.861
chrXII	1699	0.88	0.861
chrXII	1700	0.88	0.861
chrXII	1701	0.88	0.861
chrXII	1702	0.88	0.861
chrXII	1703	0.88	0.861
chrXII	1704	0.88	0.861
chrXII	1705	0.88	0.861
chrXII	1706	0.88	0.861
chrXII	1707	0.88	0.861
chrXII	1708	0.88	0.861
chrXII	1709	0.88	0.861
chrXII	1710	0.88	0.861
chrXII	1711	0.88	0.861
chrXII	1712	0.88	0.861
chrXII	1713	0.88	0.861
chrXII	1714	0.88	0.861
chrXII	1715	0.88	0.861
chrXII	1716	0.88	0.861
chrXII	1717	0.88	0.861
chrXII	1718	0.88	0.861
chrXII	1719	0.88	0.861
chrXII	1720	0.88	0.861
chrXII	1721	0.88	0.861
chrXII	1722	0.879	0.861
chrXII	1723	0.879	0.861
chrXII	1724	0.879	0.861
chrXII	1725	0.879	0.861
chrXII	1726	0.879	0.861
chrXII	1727	0.879	0.861
chrXII	1728	0.879	0.861
chrXII	1729	0.879	0.861
chrXII	1730	0.879	0.861
chrXII	1731	0.879	0.861
chrXII	1732	0.879	0.861
chrXII	1733	0.879	0.861
chrXII	1734	0.879	0.861
chrXII	1735	0.879	0.861
chrXII	1736	0.879	0.861
chrXII	1737	0.879	0.861
chrXII	1738	0.879	0.861
chrXII	1739	0.879	0.861
chrXII	1740	0.879	0.861
chrXII	1741	0.879	0.861
chrXII	1742	0.879	0.861
chrXII	1743	0.879	0.861
chrXII	1744	0.879	0.861
chrXII	1745	0.879	0.861
chrXII	1746	0.879	0.861
chrXII	1747	0.879	0.861
chrXII	1748	0.879	0.861
chrXII	1749	0.879	0.861
chrXII	1750	0.879	0.861
chrXII	1751	0.88	0.861
chrXII	1752	0.88	0.861
chrXII	1753	0.88	0.861
chrXII	1754	0.88	0.862
chrXII	1755	0.88	0.862
chrXII	1756	0.88	0.862
chrXII	1757	0.88	0.862
chrXII	1758	0.88	0.862
chrXII	1759	0.88	0.862
chrXII	1760	0.88	0.862
chrXII	1761	0.88	0.862
chrXII	1762	0.88	0.862
chrXII	1763	0.88	0.862
chrXII	1764	0.88	0.862
chrXII	1765	0.88	0.862
chrXII	1766	0.88	0.862
chrXII	1767	0.88	0.862
chrXII	1768	0.88	0.862
chrXII	1769	0.88	0.862
chrXII	1770	0.88	0.862
chrXII	1771	0.88	0.862
chrXII	1772	0.88	0.862
chrXII	1773	0.88	0.862
chrXII	1774	0.88	0.862
chrXII	1775	0.88	0.862
chrXII	1776	0.88	0.862
chrXII	1777	0.88	0.862
chrXII	1778	0.88	0.862
chrXII	1779	0.88	0.863
chrXII	1780	0.88	0.863
chrXII	1781	0.88	0.863
chrXII	1782	0.88	0.863
chrXII	1783	0.88	0.863
chrXII	1784	0.88	0.863
chrXII	1785	0.88	0.863
chrXII	1786	0.88	0.863
chrXII	1787	0.88	0.863
chrXII	1788	0.88	0.863
chrXII	1789	0.88	0.863
chrXII	1790	0.88	0.863
chrXII	1791	0.88	0.863
chrXII	1792	0.88	0.863
chrXII	1793	0.88	0.863
chrXII	1794	0.88	0.863
chrXII	1795	0.88	0.863
chrXII	1796	0.88	0.863
chrXII	1797	0.88	0.863
chrXII	1798	0.88	0.863
chrXII	1799	0.88	0.863
chrXII	1800	0.88	0.863
chrXII	1801	0.88	0.864
chrXII	1802	0.88	0.864
chrXII	1803	0.88	0.864
chrXII	1804	0.88	0.864
chrXII	1805	0.88	0.864
chrXII	1806	0.88	0.864
chrXII	1807	0.88	0.864
chrXII	1808	0.88	0.864
chrXII	1809	0.88	0.864
chrXII	1810	0.88	0.864
chrXII	1811	0.88	0.864
chrXII	1812	0.88	0.864
chrXII	1813	0.88	0.864
chrXII	1814	0.88	0.864
chrXII	1815	0.88	0.864
chrXII	1816	0.88	0.864
chrXII	1817	0.88	0.864
chrXII	1818	0.88	0.864
chrXII	1819	0.88	0.864
chrXII	1820	0.88	0.864
chrXII	1821	0.88	0.864
chrXII	1822	0.88	0.864
chrXII	1823	0.88	0.864
chrXII	1824	0.88	0.864
chrXII	1825	0.88	0.864
chrXII	1826	0.88	0.864
chrXII	1827	0.88	0.864
chrXII	1828	0.88	0.864
chrXII	1829	0.88	0.864
chrXII	1830	0.88	0.864
chrXII	1831	0.879	0.864
chrXII	1832	0.879	0.864
chrXII	1833	0.879	0.864
chrXII	1834	0.879	0.864
chrXII	1835	0.879	0.863
chrXII	1836	0.879	0.863
chrXII	1837	0.879	0.863
chrXII	1838	0.879	0.863
chrXII	1839	0.879	0.863
chrXII	1840	0.879	0.863
chrXII	1841	0.879	0.863
chrXII	1842	0.879	0.863
chrXII	1843	0.879	0.863
chrXII	1844	0.879	0.863
chrXII	1845	0.879	0.863
chrXII	1846	0.879	0.863
chrXII	1847	0.879	0.863
chrXII	1848	0.879	0.863
chrXII	1849	0.879	0.863
chrXII	1850	0.879	0.863
chrXII	1851	0.879	0.863
chrXII	1852	0.879	0.863
chrXII	1853	0.879	0.863
chrXII	1854	0.879	0.863
chrXII	1855	0.879	0.863
chrXII	1856	0.879	0.863
chrXII	1857	0.879	0.863
chrXII	1858	0.879	0.863
chrXII	1859	0.879	0.863
chrXII	1860	0.879	0.863
chrXII	1861	0.879	0.863
chrXII	1862	0.879	0.863
chrXII	1863	0.879	0.863
chrXII	1864	0.879	0.863
chrXII	1865	0.879	0.863
chrXII	1866	0.879	0.863
chrXII	1867	0.879	0.863
chrXII	1868	0.879	0.863
chrXII	1869	0.879	0.863
chrXII	1870	0.879	0.863
chrXII	1871	0.879	0.863
chrXII	1872	0.879	0.863
chrXII	1873	0.879	0.863
chrXII	1874	0.879	0.863
chrXII	1875	0.879	0.863
chrXII	1876	0.879	0.863
chrXII	1877	0.879	0.863
chrXII	1878	0.879	0.863
chrXII	1879	0.879	0.863
chrXII	1880	0.879	0.863
chrXII	1881	0.879	0.863
chrXII	1882	0.879	0.863
chrXII	1883	0.879	0.863
chrXII	1884	0.879	0.863
chrXII	1885	0.879	0.863
chrXII	1886	0.879	0.863
chrXII	1887	0.879	0.863
chrXII	1888	0.879	0.863
chrXII	1889	0.879	0.863
chrXII	1890	0.879	0.863
chrXII	1891	0.879	0.863
chrXII	1892	0.879	0.863
chrXII	1893	0.879	0.863
chrXII	1894	0.879	0.863
chrXII	1895	0.879	0.863
chrXII	1896	0.879	0.863
chrXII	1897	0.879	0.863
chrXII	1898	0.879	0.863
chrXII	1899	0.879	0.863
chrXII	1900	0.879	0.863
chrXII	1901	0.879	0.863
chrXII	1902	0.879	0.863
chrXII	1903	0.879	0.863
chrXII	1904	0.879	0.863
chrXII	1905	0.879	0.863
chrXII	1906	0.879	0.863
chrXII	1907	0.879	0.863
chrXII	1908	0.879	0.863
chrXII	1909	0.879	0.863
chrXII	1910	0.879	0.863
chrXII	1911	0.879	0.863
chrXII	1912	0.879	0.863
chrXII	1913	0.879	0.863
chrXII	1914	0.879	0.863
chrXII	1915	0.879	0.863
chrXII	1916	0.879	0.863
chrXII	1917	0.879	0.863
chrXII	1918	0.879	0.863
chrXII	1919	0.879	0.863
chrXII	1920	0.879	0.863
chrXII	1921	0.879	0.863
chrXII	1922	0.878	0.863
chrXII	1923	0.878	0.863
chrXII	1924	0.878	0.863
chrXII	1925	0.878	0.863
chrXII	1926	0.878	0.863
chrXII	1927	0.878	0.863
chrXII	1928	0.878	0.863
chrXII	1929	0.878	0.863
chrXII	1930	0.878	0.863
chrXII	1931	0.878	0.863
chrXII	1932	0.878	0.863
chrXII	1933	0.878	0.863
chrXII	1934	0.878	0.863
chrXII	1935	0.878	0.863
chrXII	1936	0.878	0.863
chrXII	1937	0.878	0.863
chrXII	1938	0.878	0.863
chrXII	1939	0.878	0.863
chrXII	1940	0.878	0.863
chrXII	1941	0.878	0.863
chrXII	1942	0.878	0.863
chrXII	1943	0.878	0.863
chrXII	1944	0.878	0.863
chrXII	1945	0.878	0.863
chrXII	1946	0.878	0.864
chrXII	1947	0.878	0.864
chrXII	1948	0.878	0.864
chrXII	1949	0.878	0.864
chrXII	1950	0.878	0.864
chrXII	1951	0.878	0.864
chrXII	1952	0.878	0.864
chrXII	1953	0.878	0.864
chrXII	1954	0.878	0.864
chrXII	1955	0.878	0.864
chrXII	1956	0.878	0.864
chrXII	1957	0.878	0.864
chrXII	1958	0.878	0.864
chrXII	1959	0.878	0.864
chrXII	1960	0.878	0.864
chrXII	1961	0.878	0.864
chrXII	1962	0.878	0.864
chrXII	1963	0.878	0.864
chrXII	1964	0.878	0.864
chrXII	1965	0.878	0.863
chrXII	1966	0.878	0.863
chrXII	1967	0.878	0.863
chrXII	1968	0.878	0.863
chrXII	1969	0.878	0.863
chrXII	1970	0.878	0.863
chrXII	1971	0.878	0.863
chrXII	1972	0.878	0.863
chrXII	1973	0.878	0.863
chrXII	1974	0.878	0.863
chrXII	1975	0.878	0.863
chrXII	1976	0.878	0.863
chrXII	1977	0.878	0.863
chrXII	1978	0.878	0.863
chrXII	1979	0.878	0.863
chrXII	1980	0.878	0.863
chrXII	1981	0.878	0.863
chrXII	1982	0.878	0.863
chrXII	1983	0.878	0.863
chrXII	1984	0.878	0.863
chrXII	1985	0.878	0.863
chrXII	1986	0.878	0.863
chrXII	1987	0.878	0.863
chrXII	1988	0.878	0.863
chrXII	1989	0.878	0.863
chrXII	1990	0.878	0.863
chrXII	1991	0.878	0.864
chrXII	1992	0.878	0.864
chrXII	1993	0.878	0.864
chrXII	1994	0.878	0.864
chrXII	1995	0.878	0.864
chrXII	1996	0.878	0.864
chrXII	1997	0.878	0.864
chrXII	1998	0.878	0.864
chrXII	1999	0.878	0.864
[truncated: 998,000+ more rows]
