# Supplementary material for: Sir2 and Fun30 regulate ribosomal DNA replication timing via MCM helicase positioning and nucleosome occupancy
Source: eLife. 2025 Jan 20;13:RP97438. doi: 10.7554/eLife.97438 (PMC11745493; doi:10.7554/eLife.97438)
Supplement: Figure 2—source data 1. — These files contain read depths arranged according to coordinate (1 row per coordinate) and library fragment size (columns) which correspond to the x and y axes, respectively, of each figure. [file elife-97438-fig2-data1.zip › Figure 2- source data 1/Figure 2B and 2C source data.xlsx]

## Sheet: Sheet1
Figure 2 C
WT	fun30 sir2	fun30PMSIR2	fun30Sersir2	fun30	sir2
0.0880259	0.0386275	0.0459061	0.106328	0.110198	0.061789
0.0945914	0.0333935	0.0501733	0.0970498	0.0926041	0.0912726
0.109488	0.0555187				0.100952
0.0705594	0.0576041				0.0985394
0.106143					0.106359
					0.110363
Figure 2B
WT	fun30 sir2	fun30PMSIR2	fun30Sersir2	fun30	sir2	nhp10sir2	chd1sir2	swp82 sir2	isw1sir2	htl1sir2	sir2swr1	isw2sir2	irc5sir2
0.0880259	0.0386275	0.0459061	0.106328	0.110198	0.061789	0.0902948	0.075276	0.0898224	0.0686834	0.0840687	0.0639059	0.0566649	0.0750376
0.0945914	0.0333935	0.0501733	0.0970498	0.0926041	0.0912726
0.109488	0.0555187				0.100952
0.0705594	0.0576041				0.0985394
0.106143					0.106359
					0.110363
