# Supplementary material for: Sir2 and Fun30 regulate ribosomal DNA replication timing via MCM helicase positioning and nucleosome occupancy
Source: eLife. 2025 Jan 20;13:RP97438. doi: 10.7554/eLife.97438 (PMC11745493; doi:10.7554/eLife.97438)
Supplement: Figure 2—figure supplement 1—source data 1. [file elife-97438-fig2-figsupp1-data1.zip]

Archive with 3 entries (2 files):
- Figure 2-figure supplement_1_source_data 1/
- Figure 2-figure supplement_1_source_data 1/Figure_2_figure_supplement 1 source data.xlsx
- __MACOSX/Figure 2-figure supplement_1_source_data 1/._Figure_2_figure_supplement 1 source data.xlsx
