# Supplementary material for: Sir2 and Fun30 regulate ribosomal DNA replication timing via MCM helicase positioning and nucleosome occupancy
Source: eLife. 2025 Jan 20;13:RP97438. doi: 10.7554/eLife.97438 (PMC11745493; doi:10.7554/eLife.97438)
Supplement: Figure 2—figure supplement 2—source data 1. [file elife-97438-fig2-figsupp2-data1.zip]

Archive with 5 entries (4 files):
- Figure 2-figure supplement 2-source data 1/
- Figure 2-figure supplement 2-source data 1/.smbdeleteAAA4de0d0c42
- __MACOSX/Figure 2-figure supplement 2-source data 1/._.smbdeleteAAA4de0d0c42
- Figure 2-figure supplement 2-source data 1/Figure 2 figure supplement 2 source data.xlsx
- __MACOSX/Figure 2-figure supplement 2-source data 1/._Figure 2 figure supplement 2 source data.xlsx
