# Supplementary material for: Sir2 and Fun30 regulate ribosomal DNA replication timing via MCM helicase positioning and nucleosome occupancy
Source: eLife. 2025 Jan 20;13:RP97438. doi: 10.7554/eLife.97438 (PMC11745493; doi:10.7554/eLife.97438)
Supplement: Figure 2—figure supplement 2—source data 1. [file elife-97438-fig2-figsupp2-data1.zip › Figure 2-figure supplement 2-source data 1/Figure 2 figure supplement 2 source data.xlsx]

## Sheet: Sheet1
	Day 1															Strain	17476				17548				17549				17562
																Genotype	Fun30∆ Fob1∆				Sir2∆ Fun30∆ Fob 1∆				Fob1∆				Sir2∆ Fob1∆
	Sample	BUL2				rDNA Count										Sample	1	2	3	4	5 (A)	6 (B)	7 (C)	8 (D)	9	10	11	12	13	14	15	16
		ct	Mean ct	Median ct	ct SD	ct	ct SD	Mean ct	Median ct	∆ct	Reference ∆ct	∆∆ct	Expression Fold Change	rDNA Count		Day 1 (Patch-Derived Labeled A,B,C,D)	–	–	–	–	153	159	156	140	–	–	–	–	–	–	–	–
	1-1	23.3579	23.0837	22.9465	0.237519	13.8594	0.0720916	13.8961	13.8594	-9.08712	-8.42502	-0.662096	1.58238	284.828		Day 1	285	228	253	202	119	94	90	157	219	206	217	173	219	183	244	187
		22.9481				13.8498										Day 1 Try 2	237	233	234	221	136	99	97	168	212	192	206	193	239	189	205	195
		22.9449				13.9792										Day 5	220	212	230	196	121	93	96	153	179	179	196	170	201	181	192	111
	2-1	21.7423	21.7699	21.7602	0.024537	12.918	0.109662	13.0152	12.9936	-8.76659	-8.42502	-0.341565	1.26713	228.083		Day 5 (Patch-Derived Labeled A,B,C,D)	–	–	–	–	117	111	128	113	–	–	–	–	–	–	–	–
		21.7893				13.1341										Day 9	–	–	–	–	77	78	67	153	–	–	–	–	–	–	–	–
		21.778				12.9936										Day 10 (Patch-Derived Labeled A,B,C,D)	262	163	211	159	76	82	94	89	220	197	207	188	227	207	209	227
	3-1	21.9759	21.9023	21.8655	0.0853098	12.9479	0.143966	13.0201	12.9479	-8.91759	-8.42502	-0.492569	1.40695	253.251		Day 10 Try 2 (Only one sample due to plate plan reroute)	190	–	–	–	–	–	–	–	–	–	–	–	–	–	–	–
		21.9222				13.1858										Day 14	176	174	175	96	91	78	79	99	195	177	185	179	190	195	207	183
		21.8088				12.9264										Day 14 Try 2	223	179	193	181
	4-1	20.9153	20.8748	20.8546	0.0580595	12.2243	0.0364977	12.2625	12.2663	-8.58827	-8.42502	-0.163246	1.1198	201.565
		20.8083				12.2663
		20.9009				12.297
	9-1	23.5474	23.5133	23.4859	0.0778007	14.7775	0.0044995	14.7802	14.7778	-8.70808	-8.42502	-0.283057	1.21677	219.019
		23.4243				14.7854
		23.5683				14.7778
	10-1	23.2631	23.2865	23.2634	0.040097	14.4449	0.115611	14.5784	14.6437	-8.61971	-8.42502	-0.194685	1.14447	206.005
		23.2637				14.6466
		23.3328				14.6437
	11-1	23.682	23.7249	23.6898	0.0611921	14.9958	0.279485	15.0755	14.9958	-8.69403	-8.42502	-0.269008	1.20498	216.896
		23.795				14.8446
		23.6977				15.3862
	12-1	21.4559	21.5308	21.4922	0.0761698	13.1245	0.0258772	13.1231	13.1245	-8.36771	-8.42502	0.057313	0.961052	172.989
		21.6082				13.0966
		21.5284				13.1483
	13-1	22.6028	22.6024	22.5711	0.0628289	13.7814	0.0563427	13.8447	13.8631	-8.70805	-8.42502	-0.283026	1.21674	219.014
		22.6651				13.8631
		22.5394				13.8895
	14-1	22.3433	22.4806	22.428	0.124323	13.932	0.030443	13.9668	13.9796	-8.44835	-8.42502	-0.0233269	1.0163	182.934
		22.5857				13.9886
		22.5127				13.9796
	15-1	21.7852	21.7301	21.7026	0.0724086	12.8363	0.0467987	12.8522	12.8363	-8.86626	-8.42502	-0.441237	1.35777	244.398
		21.757				12.8154
		21.6481				12.9049
	16-1	23.3284	23.4292	23.3607	0.12285	14.879	0.148096	14.9477	14.879	-8.48171	-8.42502	-0.0566864	1.04007	187.213
		23.3931				14.8463
		23.566				15.1176
	17458 (35 copies)	18.7601	18.6628	18.6141	0.0943543	12.5654	0.0810287	12.4723	12.4338	-6.18031	-8.42502	2.24471	0.210997	37.9794
		18.6565				12.4177
		18.5717				12.4338
	17459 (180 copies)	18.7838	18.7848	18.74	0.0891043	10.3071	0.015906	10.3199	10.315	-8.42502	-8.42502	0	1	180
		18.6961				10.315
		18.8743				10.3377
	Sample	BUL2				rDNA Count
		ct	Mean ct	Median ct	ct SD	ct	ct SD	Mean ct	Median ct	∆ct	Reference ∆ct	∆∆ct	Expression Fold Change	rDNA Count
	3-1	16.8806	16.9216	16.8934	0.0504543	9.6473	0.0465068	9.59495	9.57916	-7.31427	-7.00121	-0.313054	1.24233	223.62
		16.9062				9.57916
		16.978				9.5584
	5-1	17.1848	17.0026	16.9116	0.159152	10.3142	0.132002	10.3231	10.3142	-6.59733	-7.00121	0.403885	0.75582	136.048
		16.8907				10.1957
		16.9324				10.4593
	6-1	16.8853	16.9145	16.8998	0.0292703	10.7593	0.170469	10.7863	10.7593	-6.14056	-7.00121	0.860653	0.550703	99.1266
		16.9438				10.6309
		16.9144				10.9686
	7-1	17.2596	17.2434	17.2025	0.091	11.0937	0.118243	11.0267	11.0937	-6.10882	-7.00121	0.892396	0.538719	96.9694
		17.1454				10.8901
		17.3252				11.0962
	8-1	16.9904	17.0182	16.9865	0.0550261	10.0487	0.0258642	10.0768	10.0822	-6.90428	-7.00121	0.0969315	0.93502	168.304
		16.9826				10.0995
		17.0816				10.0822
	9-1	17.267	17.2042	17.1728	0.0572454	9.94749	0.0483009	9.91478	9.93755	-7.23529	-7.00121	-0.234075	1.17615	211.707
		17.1549				9.85931
		17.1908				9.93755
	10-1	17.0788	17.0471	17.0313	0.0436154	9.93806	0.0156832	9.93254	9.93806	-7.09322	-7.00121	-0.0920029	1.06585	191.853
		17.0652				9.94472
		16.9974				9.91484
	11-1	17.1493	17.0674	17.0265	0.0754717	9.93104	0.0834463	9.84298	9.83283	-7.19364	-7.00121	-0.19243	1.14269	205.684
		17.0007				9.83283
		17.0523				9.76508
	12-1	17.0548	17.1066	17.08	0.052484	9.97986	0.00298754	9.97733	9.9781	-7.1019	-7.00121	-0.100683	1.07228	193.011
		17.1052				9.97404
		17.1597				9.9781
	13-1	17.1335	17.1869	17.1666	0.0482161	9.8939	0.0919875	9.79031	9.75885	-7.40779	-7.00121	-0.406573	1.32553	238.596
		17.2273				9.71818
		17.1998				9.75885
	14-1	17.0385	17.1362	17.1057	0.0854339	10.0578	0.0353532	10.0277	10.0364	-7.06939	-7.00121	-0.0681753	1.04839	188.71
		17.173				9.98876
		17.1971				10.0364
	15-1	17.1919	17.0766	17.019	0.100217	9.83217	0.0285194	9.81408	9.82887	-7.19014	-7.00121	-0.18893	1.13992	205.185
		17.0101				9.82887
		17.0279				9.7812
	16-1	17.0879	17.1145	17.0677	0.0834524	9.98406	0.0218206	9.95917	9.95007	-7.11767	-7.00121	-0.116454	1.08407	195.132
		17.0476				9.95007
		17.208				9.94337
	17458 (35 copies)	19.0448	18.9049	18.835	0.128016	14.2973	0.15425	14.1702	14.2148	-4.62022	-7.00121	2.38099	0.191977	34.5559
		18.7936				13.9986
		18.8764				14.2148									\
	17459 (180 copies)	19.1458	19.1227	19.1095	0.0428992	12.1083	0.0433352	12.0902	12.1083	-7.00121	-7.00121	0	1	180
		19.0732				12.1216
		19.1492				12.0408
	Sample	BUL2				rDNA Count
		ct	Mean ct	Median ct	ct SD	ct	ct SD	Mean ct	Median ct	∆ct	Reference ∆ct	∆∆ct	Expression Fold Change	rDNA Count
	5-1	16.177	16.2467	16.21	0.0715705	9.731	0.0537246	9.79133	9.809	-6.401	-7.002	0.601	0.659297	118.673
		16.32				9.834
		16.243				9.809
	6-1	16.179	16.352	16.2815	0.159427	10.214	0.0690242	10.2373	10.214	-6.0675	-7.002	0.9345	0.523224	94.1803
		16.493				10.315
		16.384				10.183
	7-1	16.001	16.0497	15.9855	0.112216	9.968	0.0187705	9.98467	9.981	-6.0045	-7.002	0.9975	0.500867	90.1561
		15.97				10.005
		16.178				9.981
	8-1	16.076	16.0787	16.0735	0.00929157	9.267	0.0503322	9.27367	9.267	-6.8065	-7.002	0.1955	0.87327	157.189
		16.089				9.227
		16.071				9.327
	17458 (35 copies)	19.389	18.9593	18.7445	0.372105	14.008	0.036756	14.049	14.06	-4.6845	-7.002	2.3175	0.200615	36.1107
		18.746				14.079
		18.743				14.06
	17459 (180 copies)	undetermined	18.9865	18.891	0.135057	11.872	0.058643	11.914	11.889	-7.002	-7.002	0	1	180
		19.082				11.889
		18.891				11.981
	Day 5
	Sample	BUL2				rDNA Count
		ct	Mean ct	Median ct	ct SD	ct	ct SD	Mean ct	Median ct	∆ct	Reference ∆ct	∆∆ct	Expression Fold Change	rDNA Count
	1-5	15.9878	15.8017	15.7087	0.166016	8.67127	0.0345471	8.70294	8.69776	-7.01091	-6.71863	-0.292277	1.22457	220.423
		15.7486				8.73978
		15.6688				8.69776
	2-5	15.7314	15.7064	15.6938	0.0219306	8.58879	0.153649	8.74233	8.74212	-6.95173	-6.71863	-0.233102	1.17536	211.565
		15.6904				8.74212
		15.6973				8.89609
	3-5	15.7647	15.7498	15.7423	0.0256848	8.66871	0.0242961	8.68166	8.66871	-7.0736	-6.71863	-0.354973	1.27896	230.213
		15.7645				8.66658
		15.7201				8.70969
	4-5	15.5531	15.5746	15.5477	0.0469475	8.67625	0.0723605	8.73181	8.70554	-6.84217	-6.71863	-0.12354	1.08941	196.093
		15.5424				8.70554
		15.6285				8.81363
	5-5	15.2788	15.2502	15.2359	0.0290736	9.09558	0.0211871	9.08158	9.09196	-6.14392	-6.71863	0.574707	0.671423	120.856
		15.2207				9.09196
		15.2511				9.05721
	6-5	15.4588	15.4361	15.4247	0.0253365	9.65746	0.0746666	9.69665	9.65746	-5.76725	-6.71863	0.951381	0.517137	93.0847
		15.4088				9.64973
		15.4407				9.78275
	7-5	15.7708	15.8295	15.6984	0.238408	9.88871	0.0165257	9.87578	9.88148	-5.81693	-6.71863	0.901703	0.535255	96.3458
		16.0918				9.85716
		15.626				9.88148
	8-5	15.6678	15.7013	15.6867	0.0316312	9.04957	0.120541	9.17872	9.19836	-6.4883	-6.71863	0.230327	0.852442	153.439
		15.7055				9.19836
		15.7307				9.28823
	17458 (35 copies)	17.3479	17.2574	17.2121	0.0785465	12.876	1.48462	11.9767	12.7909	-4.42122	-6.71863	2.29741	0.203428	36.617
		17.2076				10.2631
		17.2166				12.7909
	17459 (180 copies)	17.45	17.4458	17.3892	0.115245	10.6931	0.0442626	10.6571	10.6706	-6.71863	-6.71863	0	1	180
		17.3285				10.6077
		17.5588				10.6706
	Sample	BUL2				rDNA Count
		ct	Mean ct	Median ct	ct SD	ct	ct SD	Mean ct	Median ct	∆ct	Reference ∆ct	∆∆ct	Expression Fold Change	rDNA Count
	9-5	16.9904	17.0673	17.0127	0.0971764	9.73978	0.0782943	9.83019	9.87529	-7.13742	-7.14199	0.0045681	0.996839	179.431
		17.035				9.87529
		17.1766				9.87549
	10-5	19.6528	17.9421	17.0867	1.48165	9.93734	0.00982208	9.94822	9.9509	-7.13581	-7.14199	0.00618362	0.995723	179.23
		17.0658				9.95643
		17.1076				9.9509
	11-5	17.1089	17.2012	17.1217	0.138281	9.85552	0.0121791	9.8578	9.85552	-7.26615	-7.14199	-0.12416	1.08987	196.177
		17.1344				9.84691
		17.3602				9.87095
	12-5	16.8854	16.9582	16.9398	0.0630739	9.88359	0.00961628	9.87496	9.8767	-7.06313	-7.14199	0.0788631	0.946803	170.425
		16.995				9.8646
		16.9943				9.8767
	13-5	17.2338	17.177	17.1487	0.0579392	9.91577	0.0559266	9.85646	9.84892	-7.29973	-7.14199	-0.157739	1.11554	200.797
		17.1793				9.80468
		17.118				9.84892
	14-5	17.0386	17.0676	17.0346	0.0573888	9.82904	0.164787	9.94944	9.88204	-7.15252	-7.14199	-0.0105305	1.00733	181.319
		17.0305				9.88204
		17.1337				10.1372
	15-5	17.027	17.0126	16.9911	0.0516924	9.81869	0.0409971	9.77271	9.75949	-7.23159	-7.14199	-0.0895996	1.06407	191.533
		17.0555				9.75949
		16.9552				9.73996
	16-5	16.8683	16.5767	16.3289	0.689341	9.87463	0.0470514	9.90466	9.88046	-6.44844	-7.14199	0.693552	0.618329	111.299
		17.0724				9.88046
		15.7895				9.95888
	17458 (35 copies)	18.7159	18.7345	18.7245	0.0193123	13.9231	0.0241853	13.9036	13.9111	-4.81334	-7.14199	2.32865	0.19907	35.8326
		18.733				13.8765
		18.7544				13.9111
	17459 (180 copies)	18.9573	18.9363	18.9258	0.0328617	11.7838	0.0836216	11.817	11.7838	-7.14199	-7.14199	0	1	180
		18.8984				11.7552
		18.9532				11.9122
	Sample	BUL2				rDNA Count
		ct	Mean ct	Median ct	ct SD	ct	ct SD	Mean ct	Median ct	∆ct	Reference ∆ct	∆∆ct	Expression Fold Change	rDNA Count
	A-5	17.1924	17.2518	17.2215	0.0600904	10.7579	0.0822684	10.6684	10.6514	-6.57012	-7.1956	0.625483	0.648203	116.677
		17.3125				10.596
		17.2506				10.6514
	B-5	16.9433	16.9122	16.8889	0.0676758	10.3322	0.0581588	10.3918	10.3948	-6.49412	-7.1956	0.701483	0.61494	110.689
		16.9586				10.3948
		16.8345				10.4484
	C-5	17.2389	17.1903	17.1661	0.0624418	10.4871	0.0257678	10.46	10.4571	-6.70896	-7.1956	0.486645	0.713683	128.463
		17.2122				10.4571
		17.1199				10.4358
	D-5	16.871	16.9394	16.9145	0.0612324	10.3873	0.0306637	10.4061	10.3894	-6.52509	-7.1956	0.670515	0.628282	113.091
		16.9891				10.4415
		16.9581				10.3894
	17458 (35 Copies)	19.2225	19.2106	19.1969	0.0348806	14.335	0.11377	14.2659	14.3282	-4.86872	-7.1956	2.32688	0.199315	35.8767
		19.238				14.3282
		19.1714				14.1346
	17459 (180 Copies)	19.3671	19.3774	19.3643	0.0229164	12.1833	0.0121815	12.1703	12.1687	-7.1956	-7.1956	0	1	180
		19.4037				12.1687
		19.3615				12.1591
	Day 9
	Sample	BUL2				rDNA Count
		ct	Mean ct	Median ct	ct SD	ct	ct SD	Mean ct	Median ct	∆ct	Reference ∆ct	∆∆ct	Expression Fold Change	rDNA Count
	sir2∆ fun30∆ fob1∆ (Taken from patch on YEPD plate)	18.718	18.8143	18.783	0.0846778	11.889	0.0581836	11.9497	11.955	-6.828	-7.2295	0.4015	0.757071	136.273
		18.848				12.005
		18.877				11.955
	5-9	19.3	19.3523	19.3285	0.0501631	13.255	0.0592818	13.3173	13.324	-6.0045	-7.2295	1.225	0.427798	77.0036
		19.357				13.373
		19.4				13.324
	6-9	19.559	19.594	19.535	0.104971	13.556	0.0325781	13.5187	13.504	-6.031	-7.2295	1.1985	0.435728	78.4311
		19.712				13.504
		19.511				13.496
	7-9	20.065	20.1757	20.1285	0.103471	14.431	0.105567	14.3233	14.319	-5.8095	-7.2295	1.42	0.373712	67.2682
		20.192				14.319
		20.27				14.22
	8-9	20.571	20.6303	20.5705	0.103636	13.987	0.0223681	13.9917	13.987	-6.5835	-7.2295	0.646	0.63905	115.029
		20.57				14.016
		20.75				13.972
	17458 (35 copies)	18.862	18.8565	18.851	0.00777817	14.191	3.6197	16.2863	14.202	-4.649	-7.2295	2.5805	0.167183	30.0929
		undetermined				20.466
		18.851				14.202
	17459 (180 copies)	19.173	19.306	19.2385	0.134011	12.009	0.0221133	12.017	12.009	-7.2295	-7.2295	0	1	180
		19.304				12.042
		19.441				12
	Day 10
	Sample	BUL2				rDNA Count
		ct	Mean ct	Median ct	ct SD	ct	ct SD	Mean ct	Median ct	∆ct	Reference ∆ct	∆∆ct	Expression Fold Change	rDNA Count
	A-1	17.3279	17.1431	17.0507	0.172478	10.3244	0.113227	10.4543	10.5064	-6.54428	-6.77929	0.235013	0.849677	152.942
		17.115				10.5322
		16.9864				10.5064
	A-10	16.3602	16.5308	16.4759	0.1498	10.689	0.155205	10.8677	10.9449	-5.53095	-6.77929	1.24834	0.420931	75.7676
		16.5915				10.9449
		16.6408				10.9691
	B-1	17.0579	17.0705	16.9996	0.136047	10.3843	0.0191041	10.402	10.3994	-6.60012	-6.77929	0.179177	0.883207	158.977
		16.9412				10.3994
		17.2124				10.4223
	B-10	16.5896	16.6682	16.6055	0.109772	10.9691	0.179679	10.9394	10.9691	-5.63639	-6.77929	1.14291	0.452847	81.5124
		16.7936				11.1023
		16.6215				10.7467
	C-1	17.0377	16.9489	16.9044	0.0859273	10.4742	0.102391	10.3601	10.3296	-6.5748	-6.77929	0.204498	0.86784	156.211
		16.9426				10.2763
		16.8662				10.3296
	C-10	16.666	16.7972	16.7129	0.153385	10.7543	0.204977	10.9263	10.8714	-5.84149	-6.77929	0.937801	0.522028	93.965
		16.9659				10.8714
		16.7599				11.1531
	D-1	17.0792	17.01	16.9754	0.0599451	10.4459	0.0783119	10.5338	10.5591	-6.41632	-6.77929	0.362974	0.77756	139.961
		16.9743				10.5963
		16.9764				10.5591
	D-10	16.5261	16.5268	16.5111	0.0310281	10.7414	0.108503	10.767	10.7414	-5.76974	-6.77929	1.00955	0.496699	89.4059
		16.4961				10.6735
		16.5582				10.886
	17458 (35 Copies)	18.6966	18.7032	18.6872	0.0292656	14.2613	0.257277	14.336	14.2613	-4.4259	-6.77929	2.35339	0.195685	35.2233
		18.6778				14.1243
		18.7352				14.6223
	17459 (180 Copies)	18.8944	18.9192	18.8898	0.0511663	12.1104	0.0271248	12.1261	12.1105	-6.77929	-6.77929	0	1	180
		18.8852				12.1105
		18.9781				12.1574
	Sample	BUL2				rDNA Count
		ct	Mean ct	Median ct	ct SD	ct	ct SD	Mean ct	Median ct	∆ct	Reference ∆ct	∆∆ct	Expression Fold Change	rDNA Count
	1-10	14.8405	14.8293	14.7601	0.144433	8.47624	0.105945	8.58623	8.59485	-6.1652	-5.622	-0.543196	1.4572	262.296
		14.9678				8.59485
		14.6796				8.6876
	2-10	14.514	14.4654	14.3331	0.29183	8.98276	0.120509	8.85955	8.85396	-5.47917	-5.622	0.142831	0.90574	163.033
		14.1523				8.85396
		14.7298				8.74193
	3-10	14.3967	14.5046	14.4694	0.0949141	8.6186	0.0268359	8.62811	8.6186	-5.85084	-5.622	-0.228838	1.17189	210.94
		14.5422				8.6584
		14.575				8.60732
	4-10	14.2589	14.1802	14.1409	0.126507	8.77937	0.0812745	8.6974	8.69601	-5.44485	-5.622	0.177152	0.884447	159.2
		14.2475				8.69601
		14.0343				8.61684
	9-10	14.672	14.4979	14.4109	0.167876	8.56164	0.0569074	8.50284	8.49886	-5.91205	-5.622	-0.290048	1.22268	220.083
		14.4848				8.44803
		14.337				8.49886
	10-10	14.3775	14.3457	14.3234	0.0663704	8.55679	0.0420506	8.58815	8.57173	-5.7517	-5.622	-0.129701	1.09407	196.932
		14.2694				8.63593
		14.3902				8.57173
	11-10	14.5323	14.4169	14.3592	0.120247	8.50578	0.0174148	8.52585	8.53483	-5.8244	-5.622	-0.202394	1.15061	207.109
		14.4261				8.53483
		14.2924				8.53693
	12-10	14.1818	14.2998	14.2627	0.103346	8.57486	0.123944	8.5435	8.57486	-5.68785	-5.622	-0.0658422	1.0467	188.405
		14.3436				8.64875
		14.374				8.40688
	13-10	14.5391	14.458	14.4175	0.10061	8.48184	0.0175093	8.46341	8.46137	-5.95608	-5.622	-0.334078	1.26057	226.903
		14.4895				8.447
		14.3454				8.46137
	14-10	14.2798	14.2261	14.1992	0.0468952	8.2588	0.392484	8.54286	8.37907	-5.82017	-5.622	-0.198163	1.14724	206.503
		14.1932				8.99071
		14.2053				8.37907
	15-10	14.3597	14.315	14.2834	0.0939544	8.45631	0.0107641	8.44665	8.4486	-5.83479	-5.622	-0.212782	1.15892	208.606
		14.2071				8.43505
		14.3783				8.4486
	16-10	14.3839	14.4328	14.4066	0.0507596	8.4527	0.682911	8.78941	8.4527	-5.95393	-5.622	-0.331928	1.25869	226.565
		14.4293				9.57529
		14.4853				8.34023
	17458 (35 Copies)	17.142	16.8695	16.7333	0.240606	13.434	0.0925545	13.3433	13.347	-3.38633	-5.622	2.23568	0.212322	38.2179
		16.7805				13.347
		16.6861				13.249
	17459 (180 Copies)	16.885	16.9247	16.897	0.0493865	11.275	0.140013	11.3429	11.275	-5.622	-5.622	0	1	180
		16.9091				11.5039
		16.98				11.2498
	Day 14
	Sample	BUL2				rDNA Count
		ct	Mean ct	Median ct	ct SD	ct	ct SD	Mean ct	Median ct	∆ct	Reference ∆ct	∆∆ct	Expression Fold Change	rDNA Count
	3-14	17.244	17.321	17.2965	0.0675056	10.393	0.0266333	10.3863	10.393	-6.9035	-6.9445	0.041	0.971981	175.017
		17.37				10.357
		17.349				10.409
	5-14	17.765	17.494	17.3585	0.235272	11.347	0.116735	11.44	11.402	-5.9565	-6.9445	0.988	0.504176	90.7342
		17.375				11.571
		17.342				11.402
	6-14	17.223	17.2233	17.203	0.040501	11.408	0.117628	11.5007	11.461	-5.742	-6.9445	1.2025	0.434522	78.2044
		17.264				11.461
		17.183				11.633
	7-14	17.309	17.302	17.2905	0.0271846	11.5	0.0438444	11.5403	11.534	-5.7565	-6.9445	1.188	0.438911	79.0064
		17.325				11.587
		17.272				11.534
	8-14	17.114	17.101	17.0945	0.013	11.017	0.142318	11.0997	11.018	-6.0765	-6.9445	0.868	0.547906	98.5933
		17.101				11.018
		17.088				11.264
	9-14	17.541	17.4507	17.4055	0.0825974	10.314	0.0296704	10.3453	10.349	-7.0565	-6.9445	-0.112	1.08073	194.515
		17.432				10.349
		17.379				10.373
	10-14	17.192	17.3763	17.2775	0.191349	10.312	0.026	10.342	10.356	-6.9215	-6.9445	0.023	0.984184	177.133
		17.574				10.358
		17.363				10.356
	11-14	17.538	17.5357	17.5085	0.0555368	10.521	0.0422532	10.5423	10.521	-6.9875	-6.9445	-0.043	1.03025	185.469
		17.479				10.515
		17.59				10.591
	12-14	17.272	17.2987	17.277	0.0378594	10.342	0.0155027	10.3357	10.342	-6.935	-6.9445	0.0095	0.993437	178.77
		17.282				10.318
		17.342				10.347
	13-14	17.392	17.393	17.3645	0.0565066	10.341	0.183959	10.356	10.341	-7.0235	-6.9445	-0.079	1.05629	190.139
		17.45				10.547
		17.337				10.18
	14-14	17.176	17.281	17.216	0.119478	10.155	0.0565892	10.1867	10.155	-7.061	-6.9445	-0.1165	1.0841	195.208
		17.411				10.153
		17.256				10.252
	15-14	17.381	17.428	17.411	0.0420357	10.268	0.028006	10.2673	10.268	-7.143	-6.9445	-0.1985	1.1475	206.646
		17.441				10.239
		17.462				10.295
	16-14	17.399	17.516	17.44	0.137873	10.443	0.0528488	10.486	10.47	-6.97	-6.9445	-0.0255	1.01783	183.255
		17.481				10.47
		17.668				10.545
	17458 (35 copies)	18.906	18.931	18.9	0.0540278	14.261	0.106265	14.2697	14.261	-4.639	-6.9445	2.3055	0.20229	36.4104
		18.894				14.38
		18.993				14.168
	17459 (180 copies)	19.217	19.236	19.2205	0.027074	12.276	0.0619058	12.2443	12.276	-6.9445	-6.9445	0	1	180
		19.224				12.173
		19.267				12.284
	Sample	BUL2				rDNA Count
		ct	Mean ct	Median ct	ct SD	ct	ct SD	Mean ct	Median ct	∆ct	Reference ∆ct	∆∆ct	Expression Fold Change	rDNA Count
	1-10	17.0408	17.2023	17.1289	0.154719	8.37062	0.202384	8.592	8.63787	-8.491	-8.41648	-0.0745199	1.05301	189.542
		17.217				8.63787
		17.3492				8.76751
	1-14	17.6996	17.7486	17.7323	0.0431285	8.90308	0.13842	9.02896	9.00661	-8.72567	-8.41648	-0.30919	1.23901	223.022
		17.7811				9.00661
		17.7649				9.1772
	2-14	17.5801	17.5582	17.5472	0.0210276	9.07991	0.235483	9.24422	9.13875	-8.40842	-8.41648	0.00806734	0.994424	178.996
		17.5382				9.13875
		17.5561				9.514
	3-14	17.9894	17.8352	17.758	0.137278	9.23742	0.0128677	9.24295	9.23742	-8.5206	-8.41648	-0.104116	1.07484	193.47
		17.7896				9.23378
		17.7265				9.25766
	4-14	17.5267	17.5928	17.5528	0.0741737	8.67607	0.43031	9.11451	9.13126	-8.4215	-8.41648	-0.00501707	1.00348	180.627
		17.673				9.5362
		17.5789				9.13126
	17458 (35 Copies)	19.1226	19.0988	19.0739	0.0651573	13.0064	0.0719527	13.0468	13.0064	-6.06742	-8.41648	2.34906	0.196273	35.3292
		19.0252				13.1299
		19.1488				13.0041
	17459 (180 Copies)	19.2732	19.59	19.2755	0.544693	10.774	0.0508953	10.8327	10.859	-8.41648	-8.41648	0	1	180
		20.2189				10.859
		19.2777				10.865
	Sample	BUL2				rDNA Count
		ct	Mean ct	Median ct	ct SD	ct	ct SD	Mean ct	Median ct	∆ct	Reference ∆ct	∆∆ct	Expression Fold Change	rDNA Count
	1-1	16.9572	16.7383	16.6288	0.189601	9.04014	0.135625	9.19619	9.26281	-7.366	-6.9697	-0.396297	1.31612	236.902
		16.6296				9.26281
		16.628				9.28562
	1-14	17.1678	17.1685	17.1424	0.0518653	10.179	0.017641	10.1991	10.2065	-6.93594	-6.9697	0.0337563	0.976874	175.837
		17.2207				10.2119
		17.117				10.2065
	2-1	17.1243	17.0563	17.0041	0.150394	9.62684	0.0473232	9.6695	9.66125	-7.34286	-6.9697	-0.373164	1.29519	233.134
		17.1607				9.66125
		16.8839				9.7204
	2-14	17.1963	17.2567	17.2333	0.0548515	10.2286	0.0567708	10.2931	10.3154	-6.91794	-6.9697	0.0517616	0.964758	173.656
		17.2702				10.3354
		17.3035				10.3154
	4-1	16.9644	16.9304	16.9134	0.0458536	9.6698	0.0122037	9.65579	9.65008	-7.26328	-6.9697	-0.29358	1.22568	220.622
		16.9485				9.64748
		16.8782				9.65008
	4-14	17.1689	16.7569	16.478	0.843032	31.7783	12.3558	17.5111	10.4126	-6.06538	-6.9697	0.904316	0.534286	96.1715
		17.3147				10.4126
		15.7871				10.3425
	17458 (35 Copies)	18.9549	18.8892	18.8563	0.0569609	14.1614	0.171407	14.1566	14.1614	-4.69489	-6.9697	2.27481	0.20664	37.1953
		18.8551				13.9829
		18.8574				14.3256
	17459 (180 Copies)	18.8442	19.037	18.966	0.173082	11.9529	0.0306381	11.9871	11.9963	-6.9697	-6.9697	0	1	180
		19.1789				11.9963
		19.0879				12.0121

## Sheet: Summary
	0				60				120
fob1	219	206	217	173	179	179	196	170	220	197	207	188
sir2 fob1	219	183	244	187	201	181	192	162	227	207	209	227
sir2 fun30 fob1	153	159	156	140	117	111	128	113	76	82	94	89
fun30 fob1	237	233	234	221	220	212	230	196	262	163	211	159
