# Supplementary material for: Sir2 and Fun30 regulate ribosomal DNA replication timing via MCM helicase positioning and nucleosome occupancy
Source: eLife. 2025 Jan 20;13:RP97438. doi: 10.7554/eLife.97438 (PMC11745493; doi:10.7554/eLife.97438)
Supplement: Figure 2—figure supplement 3—source data 1. [file elife-97438-fig2-figsupp3-data1.zip]

Archive with 3 entries (2 files):
- Figure 2_figure_supplement_3_source_data_1/
- Figure 2_figure_supplement_3_source_data_1/Figure_2_figure_supplement_3_source_data 1.xlsx
- __MACOSX/Figure 2_figure_supplement_3_source_data_1/._Figure_2_figure_supplement_3_source_data 1.xlsx
