# Supplementary material for: Sir2 and Fun30 regulate ribosomal DNA replication timing via MCM helicase positioning and nucleosome occupancy
Source: eLife. 2025 Jan 20;13:RP97438. doi: 10.7554/eLife.97438 (PMC11745493; doi:10.7554/eLife.97438)
Supplement: Figure 3—source data 1. [file elife-97438-fig3-data1.zip]

Archive with 2 entries (2 files):
- Figure_3_source_data_1Revised.pdf
- __MACOSX/._Figure_3_source_data_1Revised.pdf
