# Supplementary material for: Sir2 and Fun30 regulate ribosomal DNA replication timing via MCM helicase positioning and nucleosome occupancy
Source: eLife. 2025 Jan 20;13:RP97438. doi: 10.7554/eLife.97438 (PMC11745493; doi:10.7554/eLife.97438)
Supplement: Figure 3—source data 2. [file elife-97438-fig3-data2.zip]

Archive with 10 entries (9 files):
- Figure_3_source_data_2_revised/
- __MACOSX/._Figure_3_source_data_2_revised
- Figure_3_source_data_2_revised/.DS_Store
- __MACOSX/Figure_3_source_data_2_revised/._.DS_Store
- Figure_3_source_data_2_revised/rDNA_Probe_for_wt_sir2.tif
- __MACOSX/Figure_3_source_data_2_revised/._rDNA_Probe_for_wt_sir2.tif
- Figure_3_source_data_2_revised/PIK1_probe_all_genotypes.tif
- __MACOSX/Figure_3_source_data_2_revised/._PIK1_probe_all_genotypes.tif
- Figure_3_source_data_2_revised/rDNA_probe_fun30_sir2fun30.tif
- __MACOSX/Figure_3_source_data_2_revised/._rDNA_probe_fun30_sir2fun30.tif
