# Supplementary material for: Sir2 and Fun30 regulate ribosomal DNA replication timing via MCM helicase positioning and nucleosome occupancy
Source: eLife. 2025 Jan 20;13:RP97438. doi: 10.7554/eLife.97438 (PMC11745493; doi:10.7554/eLife.97438)
Supplement: Figure 3—figure supplement 1—source data 1. [file elife-97438-fig3-figsupp1-data1.zip]

Archive with 5 entries (4 files):
- Figure 3_figure supplement 1_source_data_1/
- Figure 3_figure supplement 1_source_data_1/.DS_Store
- __MACOSX/Figure 3_figure supplement 1_source_data_1/._.DS_Store
- Figure 3_figure supplement 1_source_data_1/Figure_3_Suplemental-Figure 1 source_data.pdf
- __MACOSX/Figure 3_figure supplement 1_source_data_1/._Figure_3_Suplemental-Figure 1 source_data.pdf
