# Supplementary material for: Sir2 and Fun30 regulate ribosomal DNA replication timing via MCM helicase positioning and nucleosome occupancy
Source: eLife. 2025 Jan 20;13:RP97438. doi: 10.7554/eLife.97438 (PMC11745493; doi:10.7554/eLife.97438)
Supplement: Figure 3—figure supplement 1—source data 2. [file elife-97438-fig3-figsupp1-data2.zip]

Archive with 7 entries (6 files):
- Figure 3_figure supplement 1_source_data_2/
- Figure 3_figure supplement 1_source_data_2/.DS_Store
- __MACOSX/Figure 3_figure supplement 1_source_data_2/._.DS_Store
- Figure 3_figure supplement 1_source_data_2/PIK3_probe_replica_Figure3_Figure supplement 1.tif
- __MACOSX/Figure 3_figure supplement 1_source_data_2/._PIK3_probe_replica_Figure3_Figure supplement 1.tif
- Figure 3_figure supplement 1_source_data_2/rARS_probe_Figure3_Figure supplement 1.tif
- __MACOSX/Figure 3_figure supplement 1_source_data_2/._rARS_probe_Figure3_Figure supplement 1.tif
