# Supplementary material for: Sir2 and Fun30 regulate ribosomal DNA replication timing via MCM helicase positioning and nucleosome occupancy
Source: eLife. 2025 Jan 20;13:RP97438. doi: 10.7554/eLife.97438 (PMC11745493; doi:10.7554/eLife.97438)
Supplement: Figure 3—figure supplement 1—source data 3. [file elife-97438-fig3-figsupp1-data3.xlsx]

## Sheet: Southern Rep 2
Genotype	Ca	rARS 1 h	PIK3	rARS/PIK3	15 to 0 min ratio	rARS relative to WT
wt	0	22080.4	16821.5	1.31263	1	1
wt	15 min	1421.65	6034.97	0.235568	0.179462
sir2	0	18615.4	10670.9	1.7445	1
sir2	15 min	10872.7	19976.6	0.544271	0.311992
sir2 fun30	0	13374.4	27055.6	0.494331	1	0.376595
sir2 fun30	15 min	4404.33	22777.3	0.193364	0.391164
fun30	0	21250	18686.7	1.13717	1
fun30	15 min	7649.02	17589.4	0.434865	0.382409
