# Supplementary material for: Sir2 and Fun30 regulate ribosomal DNA replication timing via MCM helicase positioning and nucleosome occupancy
Source: eLife. 2025 Jan 20;13:RP97438. doi: 10.7554/eLife.97438 (PMC11745493; doi:10.7554/eLife.97438)
Supplement: Figure 4—source data 4. [file elife-97438-fig4-data4.zip]

Archive with 5 entries (4 files):
- Figure 4 Source Data 4/
- Figure 4 Source Data 4/ARS305_Figure_4E.PDF
- __MACOSX/Figure 4 Source Data 4/._ARS305_Figure_4E.PDF
- Figure 4 Source Data 4/rARS_Figure_4D.pdf
- __MACOSX/Figure 4 Source Data 4/._rARS_Figure_4D.pdf
