# Supplementary material for: Sir2 and Fun30 regulate ribosomal DNA replication timing via MCM helicase positioning and nucleosome occupancy
Source: eLife. 2025 Jan 20;13:RP97438. doi: 10.7554/eLife.97438 (PMC11745493; doi:10.7554/eLife.97438)
Supplement: Figure 4—source data 5. [file elife-97438-fig4-data5.zip]

Archive with 19 entries (18 files):
- Figure 4 Source Data 5/
- Figure 4 Source Data 5/rARS_probe_sir2.tif
- __MACOSX/Figure 4 Source Data 5/._rARS_probe_sir2.tif
- Figure 4 Source Data 5/ARS305_sir2.tif
- __MACOSX/Figure 4 Source Data 5/._ARS305_sir2.tif
- Figure 4 Source Data 5/ARS305_sir2 fun30.tif
- __MACOSX/Figure 4 Source Data 5/._ARS305_sir2 fun30.tif
- Figure 4 Source Data 5/.DS_Store
- __MACOSX/Figure 4 Source Data 5/._.DS_Store
- Figure 4 Source Data 5/rARS_sir2fun30.tif
- __MACOSX/Figure 4 Source Data 5/._rARS_sir2fun30.tif
- Figure 4 Source Data 5/ARS305_WT.tif
- __MACOSX/Figure 4 Source Data 5/._ARS305_WT.tif
- Figure 4 Source Data 5/rARS_fun30.tif
- __MACOSX/Figure 4 Source Data 5/._rARS_fun30.tif
- Figure 4 Source Data 5/ARS305_Fun30.tif
- __MACOSX/Figure 4 Source Data 5/._ARS305_Fun30.tif
- Figure 4 Source Data 5/rARS_WT.tif
- __MACOSX/Figure 4 Source Data 5/._rARS_WT.tif
