# Supplementary material for: Sir2 and Fun30 regulate ribosomal DNA replication timing via MCM helicase positioning and nucleosome occupancy
Source: eLife. 2025 Jan 20;13:RP97438. doi: 10.7554/eLife.97438 (PMC11745493; doi:10.7554/eLife.97438)
Supplement: Figure 4—source data 7. [file elife-97438-fig4-data7.zip]

Archive with 5 entries (4 files):
- Figure 4 Source Data 7/
- Figure 4 Source Data 7/Figure_4F_Source_data.txt
- __MACOSX/Figure 4 Source Data 7/._Figure_4F_Source_data.txt
- Figure 4 Source Data 7/Figure 4F_statistical_analysis_source data.docx
- __MACOSX/Figure 4 Source Data 7/._Figure 4F_statistical_analysis_source data.docx
