# Supplementary material for: Sir2 and Fun30 regulate ribosomal DNA replication timing via MCM helicase positioning and nucleosome occupancy
Source: eLife. 2025 Jan 20;13:RP97438. doi: 10.7554/eLife.97438 (PMC11745493; doi:10.7554/eLife.97438)
Supplement: Figure 4—source data 7. [file elife-97438-fig4-data7.zip › Figure 4 Source Data 7/Figure_4F_Source_data.txt]

timing	flank_size	rank	WT_17265	sir2_17271	sir2_fun30_17279	fun30_17281
NA	2500	1	8.038	8.174	8.101	8.034
early	2500	2	6.508	6.232	6.442	6.586
early	2500	3	6.774	6.367	6.719	6.927
early	2500	8	6.266	6.039	6.246	6.405
early	2500	10	6.75	6.546	6.782	6.829
early	2500	22	6.432	6.214	6.336	6.578
early	2500	23	6.421	6.243	6.324	6.439
early	2500	24	6.284	6.124	6.237	6.311
early	2500	25	6.361	6.103	6.163	6.358
early	2500	29	6.216	5.942	6.126	6.045
early	2500	31	6.398	6.151	6.305	6.522
early	2500	33	6.697	6.374	6.664	6.781
early	2500	41	6.217	6.053	6.235	6.322
early	2500	43	6.388	6.091	6.337	6.566
early	2500	46	6.801	6.611	6.834	6.829
early	2500	47	6.528	6.218	6.448	6.625
early	2500	54	6.129	5.987	6.173	6.06
early	2500	69	6.451	6.222	6.341	6.504
early	2500	70	6.28	6.101	6.14	6.312
early	2500	77	6.228	6.066	6.237	6.393
early	2500	78	6.854	6.665	6.864	6.909
early	2500	80	6.23	6.061	6.274	6.329
early	2500	83	6.583	6.233	6.484	6.67
early	2500	85	6.351	6.099	6.274	6.366
early	2500	87	6.444	6.17	6.384	6.535
early	2500	92	6.589	6.485	6.611	6.654
early	2500	93	6.269	6.032	6.177	6.237
early	2500	94	6.19	6.059	6.032	6.101
early	2500	98	6.812	6.624	6.845	6.833
early	2500	99	6.406	6.207	6.475	6.633
early	2500	101	6.488	6.181	6.347	6.548
early	2500	102	6.747	6.607	6.795	6.76
early	2500	107	6.339	6.022	6.224	6.414
early	2500	108	6.567	6.445	6.626	6.629
early	2500	109	6.539	6.19	6.457	6.585
early	2500	113	6.44	6.117	6.49	6.711
early	2500	114	6.836	6.621	6.834	6.91
early	2500	117	6.78	6.662	6.831	6.824
early	2500	128	6.662	6.553	6.62	6.708
early	2500	130	6.576	6.246	6.469	6.644
early	2500	135	6.699	6.42	6.715	6.837
early	2500	137	6.25	6.147	6.274	6.363
early	2500	140	6.821	6.686	6.844	6.92
early	2500	143	6.729	6.516	6.648	6.701
early	2500	155	6.152	6.028	6.157	6.078
early	2500	156	6.72	6.44	6.703	6.83
early	2500	165	6.404	6.105	6.341	6.476
early	2500	167	6.461	6.178	6.327	6.363
early	2500	170	6.789	6.645	6.908	6.91
early	2500	173	6.419	6.163	6.318	6.529
early	2500	175	6.828	6.681	6.863	6.879
early	2500	176	6.796	6.632	6.824	6.842
early	2500	179	6.212	6.001	6.227	6.15
early	2500	180	6.766	6.627	6.787	6.861
early	2500	181	6.823	6.666	6.838	6.879
early	2500	188	6.473	6.272	6.468	6.686
early	2500	197	6.214	5.979	6.152	6.343
early	2500	198	6.755	6.606	6.751	6.795
early	2500	200	6.69	6.508	6.676	6.769
early	2500	203	6.83	6.676	6.861	6.887
early	2500	206	6.429	6.1	6.369	6.375
early	2500	207	6.535	6.345	6.512	6.653
early	2500	208	6.79	6.682	6.834	6.9
early	2500	209	6.331	6.038	6.162	6.473
early	2500	212	6.247	6.103	6.228	6.377
early	2500	214	6.696	6.46	6.598	6.817
early	2500	217	6.715	6.605	6.722	6.728
early	2500	220	6.539	6.321	6.557	6.677
early	2500	221	6.356	6.083	6.319	6.389
early	2500	223	6.707	6.582	6.72	6.719
early	2500	225	6.482	6.165	6.247	6.32
early	2500	243	6.761	6.699	6.837	6.872
early	2500	249	6.565	6.345	6.538	6.639
early	2500	251	6.347	6.155	6.291	6.42
early	2500	252	6.461	6.153	6.296	6.403
early	2500	254	6.341	6.08	6.263	6.51
early	2500	256	6.828	6.675	6.825	6.891
early	2500	260	6.074	5.916	6.004	6.045
early	2500	263	6.396	6.255	6.421	6.47
early	2500	267	6.468	6.326	6.52	6.304
early	2500	281	6.472	6.14	6.38	6.57
early	2500	288	6.536	6.278	6.388	6.541
early	2500	309	6.688	6.457	6.689	6.779
early	2500	315	6.813	6.669	6.845	6.899
early	2500	316	6.099	6.021	6.042	6.132
early	2500	318	6.689	6.548	6.737	6.742
early	2500	323	6.668	6.458	6.693	6.751
early	2500	341	6.806	6.64	6.806	6.878
early	2500	342	6.082	5.994	6.116	6.117
early	2500	344	6.378	6.045	6.299	6.405
early	2500	346	6.777	6.654	6.794	6.827
early	2500	349	6.452	6.177	6.276	6.3
early	2500	353	6.72	6.704	6.705	6.693
early	2500	356	6.451	6.232	6.231	6.323
early	2500	362	6.143	5.984	6.092	6.107
early	2500	368	6.799	6.655	6.803	6.804
early	2500	373	6.093	6.023	6.166	6.188
early	2500	376	6.853	6.758	6.857	6.938
early	2500	384	6.456	6.262	6.381	6.43
early	2500	391	6.693	6.432	6.667	6.743
early	2500	392	6.402	6.196	6.451	6.538
early	2500	394	6.408	5.991	6.273	6.513
early	2500	416	6.23	6.041	6.285	6.069
early	2500	419	6.29	6.15	6.336	6.183
early	2500	426	6.22	6.093	6.279	6.079
early	2500	431	6.155	5.923	6.136	5.977
early	2500	434	6.088	6.067	6.03	5.911
early	2500	438	6.401	6.18	6.261	6.265
early	2500	439	6.828	6.683	6.852	6.898
early	2500	440	6.185	6.065	6.149	6.068
early	2500	528	6.086	5.956	5.976	5.891
early	2500	1811	6.663	6.46	6.76	6.763
