# Supplementary material for: Sir2 and Fun30 regulate ribosomal DNA replication timing via MCM helicase positioning and nucleosome occupancy
Source: eLife. 2025 Jan 20;13:RP97438. doi: 10.7554/eLife.97438 (PMC11745493; doi:10.7554/eLife.97438)
Supplement: Figure 5—source data 1. [file elife-97438-fig5-data1.zip › Figure_5_Source_ Data_1/source_file_for_Figure_5B_and_Figure_5_figure_supplement_1_071624_1.txt]

rank	flank_size	chr	coord	timing	ARS	WT_HU0m	WT_HU15m	WT_HU30m	WT_HU45m	WT_HU60m	WT_HU90m	log10_WT_HU0m	log10_WT_HU15m	log10_WT_HU30m	log10_WT_HU45m	log10_WT_HU60m	log10_WT_HU90m
2	100	chrIII	224883	early	ARS315	16388246.8	22207589.5	13148913.2	15633655.2	9470903.2	10652696.2	7.215	7.347	7.119	7.194	6.976	7.027
3	100	chrXI	55841	early	ARS1103	22520470.1	30211607.9	20122524.3	21002757.4	19015621.1	22923032	7.353	7.48	7.304	7.322	7.279	7.36
5	100	chrI	215038	late	ARS111	10175637.1	12020944.6	8861661.9	9581643.2	5201912.5	6661943.6	7.008	7.08	6.948	6.981	6.716	6.824
6	100	chrVIII	213156	late	ARS810	18092945.3	28283412.5	27572194.6	31332374.9	29230962.3	34418140.7	7.258	7.452	7.44	7.496	7.466	7.537
7	100	chrVII	568618	late	ARS721	18877261.1	27046830.3	26590483.9	29690948.5	30000671.3	34256407.7	7.276	7.432	7.425	7.473	7.477	7.535
8	100	chrII	486828	early	ARS216	17152516.9	22569566.4	14568834.9	16518332.2	12082201.2	15017803.5	7.234	7.354	7.163	7.218	7.082	7.177
9	100	chrII	741763	late	ARS224	19674462.1	25893262.6	18262698.6	20388964.4	13727676.3	18672959.4	7.294	7.413	7.262	7.309	7.138	7.271
10	100	chrIV	1159361	early	ARS432	20922671.9	30068444.8	21240749.8	18221009.8	18029045.1	10961274.5	7.321	7.478	7.327	7.261	7.256	7.04
12	100	chrX	23905	late	ARS1004	8719619.8	12924588	8207884	7973956	5294768.7	6360336.7	6.94	7.111	6.914	6.902	6.724	6.803
13	100	chrIV	253876	late	ARS410	14881995	18490120.4	12156625	13303046.4	8726675.7	14274878.3	7.173	7.267	7.085	7.124	6.941	7.155
14	100	chrXI	642870	late	ARS1123	10172433.4	12268939.6	16046512.5	19344984.4	23325502.3	33813632.4	7.007	7.089	7.205	7.287	7.368	7.529
15	100	chrX	67686	late	ARS1005	10585104	11767350.6	7223972.5	6694420.9	3764800.9	7472228.9	7.025	7.071	6.859	6.826	6.576	6.873
16	100	chrX	337306	late	ARS1011	8802211.3	13687917.8	16588749.6	21105220	22428403.9	31272349.9	6.945	7.136	7.22	7.324	7.351	7.495
17	100	chrVI	20772	late	ARS600.4	19040255	15493567.8	15083413.1	17391102.1	14287589.7	12860252.6	7.28	7.19	7.178	7.24	7.155	7.109
22	100	chrXVI	563903	early	ARS1622	15792878.7	18147721.1	11796868.9	12435819.3	8169056.8	9207012.5	7.198	7.259	7.072	7.095	6.912	6.964
23	100	chrIV	462571	early	ARS416	13457517	15042622.8	11792558.8	12000594.8	8695861.7	7706938.5	7.129	7.177	7.072	7.079	6.939	6.887
24	100	chrVI	135992	early	ARS605	16562495.3	19918263.9	10421121.3	10825415	6204593.1	6538313.7	7.219	7.299	7.018	7.034	6.793	6.815
25	100	chrIV	1016772	early	ARS430	11117596.7	15690721.7	12993967.8	12857620.9	10911999	15189951.1	7.046	7.196	7.114	7.109	7.038	7.182
28	100	chrII	704310	late	ARS222	14008515.3	19177900.2	25595730.8	28039398.2	33320888	49576633.6	7.146	7.283	7.408	7.448	7.523	7.695
29	100	chrIV	567658	early	ARS419	12804932.1	15391526.1	7332825.2	7398068.4	3719458.7	3362275.9	7.107	7.187	6.865	6.869	6.57	6.527
30	100	chrII	170235	late	ARS207	8505556.5	15682188.2	12104839.9	12173578	7847956.2	8139199.1	6.93	7.195	7.083	7.085	6.895	6.911
31	100	chrIX	105912	early	ARS909	14079871.2	19273214.8	9469246.3	10406952.8	5578906.7	7553681.8	7.149	7.285	6.976	7.017	6.747	6.878
33	100	chrVIII	297134	early	ARS815	14551704.9	20486851.9	18756473.4	16698076.5	15814952.9	12959602	7.163	7.311	7.273	7.223	7.199	7.113
38	100	chrXII	1024112	late	ARS1234	8866369.4	10905965.5	6570326.3	6745927.8	4103543.1	6472060.3	6.948	7.038	6.818	6.829	6.613	6.811
39	100	chrXI	389133	late	ARS1112	10147036.5	12428206.8	12491858.7	14945894.1	13766287	19545794.6	7.006	7.094	7.097	7.175	7.139	7.291
40	100	chrII	757532	late	ARS225	16706185.9	19968339.8	14389820.4	15432497.5	11675045.8	13497866.6	7.223	7.3	7.158	7.188	7.067	7.13
41	100	chrXIV	89619	early	ARS1407	8016918.5	13996706.3	15922844.7	18169660.5	19129107.4	24668443.4	6.904	7.146	7.202	7.259	7.282	7.392
42	100	chrXIV	61739	late	ARS1406	6106686.8	7669321.9	3877992.9	4433593.9	1879108	3262798.7	6.786	6.885	6.589	6.647	6.274	6.514
43	100	chrIV	329717	early	ARS413	10982835.5	11465689.4	6159363.9	5972711.5	2830347.7	2701433.8	7.041	7.059	6.79	6.776	6.452	6.432
44	100	chrXVI	695499	late	ARS1625	14925787.2	13662909	16157501.4	17619617.6	15983389.9	21526685.5	7.174	7.136	7.208	7.246	7.204	7.333
45	100	chrXV	729816	late	ARS1521	9444099.3	14069683	13591817.6	16550110.8	14818668.7	22560289.2	6.975	7.148	7.133	7.219	7.171	7.353
46	100	chrXIII	263175	early	ARS1309	19902787.6	13120701.9	9111112.8	7199192.1	5451907.3	2907425.8	7.299	7.118	6.96	6.857	6.737	6.464
47	100	chrXII	513042	early	ARS1217	13189727	15838747.8	10402420.3	10331287.1	6563210.1	5763225.3	7.12	7.2	7.017	7.014	6.817	6.761
48	100	chrIV	15571	late	ARS403	9701953.2	11535257	9911267.8	9915700	7081217.5	7134993.8	6.987	7.062	6.996	6.996	6.85	6.853
51	100	chrXIV	691580	late	ARS1427	10276332.8	10756343.7	8426435.4	9418473.9	6864424.2	7922418.9	7.012	7.032	6.926	6.974	6.837	6.899
54	100	chrXVI	384637	early	ARS1618	9739152	12966442.7	7694029.7	8855800.2	5216679.7	6390077.5	6.989	7.113	6.886	6.947	6.717	6.806
56	100	chrXIV	499078	late	ARS1420	15922881.7	20458498.8	13634339.5	16085120	11749441.9	19319481.4	7.202	7.311	7.135	7.206	7.07	7.286
57	100	chrVIII	168700	late	ARS809	8242658.7	9389201.2	11410036.8	12721315.7	12313694.6	11850309.7	6.916	6.973	7.057	7.105	7.09	7.074
59	100	chrXIII	758298	late	ARS1327	7874345.8	9220085.4	12690002.2	12383958.9	16076401.6	17324520.8	6.896	6.965	7.103	7.093	7.206	7.239
60	100	chrXIII	772769	late	ARS1328	6481954.3	6655054.9	10147176.3	11098306.2	15183449.4	22746839.3	6.812	6.823	7.006	7.045	7.181	7.357
62	100	chrVII	352851	late	ARS716	7014050.9	7155000.5	6525920.5	6838738.6	5737310.4	9265657.1	6.846	6.855	6.815	6.835	6.759	6.967
68	100	chrII	389292	late	ARS213	9050859.5	14032182.8	14253429.4	14865968	14032954.8	22872582.9	6.957	7.147	7.154	7.172	7.147	7.359
69	100	chrXII	659932	early	ARS1220	15853743.9	17941918.4	16800623.8	18579945.9	13809784.1	13253172.3	7.2	7.254	7.225	7.269	7.14	7.122
70	100	chrXIII	535668	early	ARS1320	7419364.8	10283603.4	6172146.4	6859151.3	3942871.5	4218095.1	6.87	7.012	6.79	6.836	6.596	6.625
72	100	chrIV	1241024	late	ARS433	7322976.1	12083940.1	9052919.8	10743477.9	6793831.3	10380468.5	6.865	7.082	6.957	7.031	6.832	7.016
74	100	chrXIV	28692	late	ARS1405	6867444.3	8759078.1	7472772.7	7175742.5	5112628.3	5709874.4	6.837	6.942	6.873	6.856	6.709	6.757
75	100	chrXII	1059637	late	ARS1235	9884352.2	13510534.7	12689430.8	15835350.3	13501976.8	20094084.5	6.995	7.131	7.103	7.2	7.13	7.303
77	100	chrIX	247733	early	ARS914	10417659.6	13627007.8	8977417.6	9410211.4	6288662	6548582.5	7.018	7.134	6.953	6.974	6.799	6.816
78	100	chrV	94097	early	ARS508	10742296.9	14510172.8	6210877.6	4323263.1	2460085.6	1308304.8	7.031	7.162	6.793	6.636	6.391	6.117
80	100	chrV	498959	early	ARS520	10073655	14300031.8	13874476.9	15352157.5	12623790.3	15104740.3	7.003	7.155	7.142	7.186	7.101	7.179
83	100	chrXVI	633992	early	ARS1623	9222654.3	10600137.3	4175864.5	3306735.6	1539326.5	1410755.7	6.965	7.025	6.621	6.519	6.187	6.149
84	100	chrVI	32994	late	ARS602	5216412.3	7655729.6	7353674.2	7571313.5	5617395.9	4638718.6	6.717	6.884	6.867	6.879	6.75	6.666
85	100	chrXI	153045	early	ARS1106	10012908	10482429	7420745.2	7272740.8	4308237.2	5600757.8	7.001	7.02	6.87	6.862	6.634	6.748
86	100	chrIV	806073	late	ARS425	8067711.9	8436672.8	8211738.7	7388921.6	4565159.3	2966558.4	6.907	6.926	6.914	6.869	6.659	6.472
87	100	chrV	439060	early	ARS518	12027168.7	18769085.8	16512794.3	16502885.7	11900468.9	9761366.7	7.08	7.273	7.218	7.218	7.076	6.99
90	100	chrXIV	196209	late	ARS1412	8048507.5	9356752.8	11295951.6	11694665	11285676.6	12723839.2	6.906	6.971	7.053	7.068	7.053	7.105
92	100	chrI	159995	early	ARS109	8829541.5	13296053	6224868.7	5073292.5	2804676.3	1563109	6.946	7.124	6.794	6.705	6.448	6.194
93	100	chrII	326211	early	ARS211	7899802.6	10185446.5	7351864.3	8076608.2	5568867.1	6267314.6	6.898	7.008	6.866	6.907	6.746	6.797
94	100	chrXV	981552	early	ARS1529	7307895.8	9283072.2	6088376.8	6964261.5	3719209.7	4938902.8	6.864	6.968	6.785	6.843	6.57	6.694
95	100	chrX	730227	late	ARS1023	8780669	9999225.5	8705335.6	8688665.3	6385597.9	6030618.4	6.944	7	6.94	6.939	6.805	6.78
97	100	chrVII	241201	late	ARS712	3941478.5	5515770.9	3648433.2	4167153.6	2156001.2	3110348.3	6.596	6.742	6.562	6.62	6.334	6.493
98	100	chrXIII	286867	early	ARS1310	14558689.8	17149216.3	9927690.1	8284223.6	5090970.9	2007633.2	7.163	7.234	6.997	6.918	6.707	6.303
99	100	chrXVI	418252	early	ARS1619	3741860.6	4134599.6	3259370.6	2851662.6	1747550.4	1553478.7	6.573	6.616	6.513	6.455	6.242	6.191
100	100	chrXV	766719	late	ARS1523	2204420.9	2176152.4	2111130.1	1738621.2	1290993.5	1286597.3	6.343	6.338	6.325	6.24	6.111	6.109
101	100	chrXII	745034	early	ARS1223	4597480.1	7753378.3	4549527.1	4392345.4	2840985.3	2101799.9	6.663	6.889	6.658	6.643	6.453	6.323
102	100	chrIII	108984	early	ARS307	8547889.5	11636613.8	7973225	5883821.7	4674086.5	3140436.3	6.932	7.066	6.902	6.77	6.67	6.497
104	100	chrI	31011	late	ARS104	7670249.7	11168893.9	9743087.5	10246904.6	7775227.2	7794439.3	6.885	7.048	6.989	7.011	6.891	6.892
106	100	chrXII	289379	late	ARS1212	10109313.8	10235750.7	8522989.5	8713809.6	6387849	7796429.2	7.005	7.01	6.931	6.94	6.805	6.892
107	100	chrXVI	73223	early	ARS1605	5448043.4	8030899.7	7340461.2	7056094.6	7229561.7	6567931.1	6.736	6.905	6.866	6.849	6.859	6.817
108	100	chrX	442604	early	ARS1015	7606137.3	9367343.2	6637998.6	6326923.4	4870375.5	4784000.2	6.881	6.972	6.822	6.801	6.688	6.68
109	100	chrXIII	137388	early	ARS1307	5738260.7	7237776	4622052.4	4437890.5	2512937.2	2275541.1	6.759	6.86	6.665	6.647	6.4	6.357
113	100	chrXII	91469	early	ARS1206	10533167	10592039.3	6805806	6367415	4507422.5	3712932.8	7.023	7.025	6.833	6.804	6.654	6.57
114	100	chrX	540588	early	ARS1018	7730085.4	9285283.2	5897036.1	4505446.6	3201890.4	1618350.2	6.888	6.968	6.771	6.654	6.505	6.209
117	100	chrIII	74564	early	ARS306	8463772.3	10089423.4	4082471.1	2517723.1	1286837.2	396821.6	6.928	7.004	6.611	6.401	6.11	5.599
118	100	chrXI	612390	late	ARS1120	2296323.8	1464684.1	2143799.9	1888072.7	1637758.8	2103899.7	6.361	6.166	6.331	6.276	6.214	6.323
119	100	chrVII	64408	late	ARS702	6919353.7	7375093.1	5964913.7	5884925.4	3535120.4	3961795.8	6.84	6.868	6.776	6.77	6.548	6.598
120	100	chrXIII	503644	late	ARS1319	8614029.7	9724416.4	7576864.7	7500910.4	5449659	7557962.7	6.935	6.988	6.879	6.875	6.736	6.878
121	100	chrXV	566633	late	ARS1516	6355712.8	8900090	6292461.1	5972521.2	3800300.5	4702837	6.803	6.949	6.799	6.776	6.58	6.672
122	100	chrXVI	331847	late	ARS1617	3631040.5	4836226.9	3052732.6	3182764.1	1615422.7	1963334.6	6.56	6.685	6.485	6.503	6.208	6.293
123	100	chrIV	86106	late	ARS405	4367530.2	7212911.5	7875637.8	8200354.3	7564373.2	6413027.7	6.64	6.858	6.896	6.914	6.879	6.807
124	100	chrXIV	250474	late	ARS1413	2872005.6	4198411.1	4202000.5	4981507.8	3211621.6	3121532.4	6.458	6.623	6.623	6.697	6.507	6.494
126	100	chrIV	1486981	late	ARS446	7797956.5	10854780.9	9327025.1	9520825.6	8490870.6	7418370.1	6.892	7.036	6.97	6.979	6.929	6.87
128	100	chrXII	156707	early	ARS1209	9374162.5	12820827.6	7845702.9	6009441.6	4837288	3743117.9	6.972	7.108	6.895	6.779	6.685	6.573
130	100	chrVII	778040	early	ARS729	7710759	8326326.5	5309414.3	5042503	2763947.6	3119881.2	6.887	6.92	6.725	6.703	6.442	6.494
132	100	chrII	93489	late	ARS203	3312325.7	4126855.4	2799904.6	2696053	1657691.2	1760583.8	6.52	6.616	6.447	6.431	6.22	6.246
135	100	chrX	204494	early	ARS1008	4303601.1	3727564	3308763.6	2366679.6	1819957.5	1689764	6.634	6.571	6.52	6.374	6.26	6.228
136	100	chrIV	753300	late	ARS423	3591743.7	4824296.3	3024923.6	2725264.3	1756337.4	2101047	6.555	6.683	6.481	6.435	6.245	6.322
137	100	chrXVI	819278	early	ARS1627	5253355.9	8580314.7	6623829.1	6935056	4676343.1	5727329.5	6.72	6.934	6.821	6.841	6.67	6.758
140	100	chrIX	411978	early	ARS922	6680778.1	8547617.6	4940213.7	3034582.6	1776270.7	709199.7	6.825	6.932	6.694	6.482	6.25	5.851
141	100	chrIV	212563	late	ARS409	5709079	7628473.7	7317639.3	6396298.8	4885471.3	4720762.8	6.757	6.882	6.864	6.806	6.689	6.674
142	100	chrXVI	116612	late	ARS1607	3570174.5	5460468.3	4207122.2	4344659.7	3278492.9	3715901.3	6.553	6.737	6.624	6.638	6.516	6.57
143	100	chrVII	485068	early	ARS719	11999146.1	13586685.2	7741732.7	6052888.6	3850057.2	1934184	7.079	7.133	6.889	6.782	6.585	6.286
147	100	chrI	42019	late	ARS105	4597279.2	6393535.8	4794834.4	4867379.3	3209109.2	3435130.1	6.663	6.806	6.681	6.687	6.506	6.536
150	100	chrXIV	449552	late	ARS1419	8013149.5	8540615.4	7925372.2	8464728.4	7345836.1	5933685.8	6.904	6.931	6.899	6.928	6.866	6.773
153	100	chrXI	581992	late	ARS1118	5880616.6	5381367.1	8166837.1	8824720.5	11052647.1	12131563.1	6.769	6.731	6.912	6.946	7.043	7.084
154	100	chrIII	272977	late	ARS316	2976558	3718021	3000009.2	2726718.3	1756531.2	2060534.9	6.474	6.57	6.477	6.436	6.245	6.314
155	100	chrV	406865	early	ARS517	3480721	7484480.5	5851328.2	5775939.2	3617739.9	3136327.4	6.542	6.874	6.767	6.762	6.558	6.496
156	100	chrXV	167060	early	ARS1510	4831195.6	5045849.4	3438557.5	2861910.1	2219480.1	1379151.6	6.684	6.703	6.536	6.457	6.346	6.14
160	100	chrIV	640049	late	ARS421	1408663.2	1261748.5	1116708.2	981145.6	742237.2	949616.9	6.149	6.101	6.048	5.992	5.871	5.978
164	100	chrVIII	392224	late	ARS818	6482065.5	8585030.7	7570455.7	6818097.7	5531761.3	4438798.8	6.812	6.934	6.879	6.834	6.743	6.647
165	100	chrVI	118676	early	ARS603.5	4076124	6225163.9	3165532.7	2921319	1533153.5	1613889.2	6.61	6.794	6.5	6.466	6.186	6.208
167	100	chrXII	412781	early	ARS1215	5110302.1	6621996.2	4823733.2	4490016.6	3059979.1	2660178.6	6.708	6.821	6.683	6.652	6.486	6.425
169	100	chrXV	783398	late	ARS1524	5822556.7	6784691.8	4935260.3	4710309.3	3150558.6	3212163.4	6.765	6.832	6.693	6.673	6.498	6.507
170	100	chrXI	448129	early	ARS1114	6011598.1	6400394	2882754.4	2017986	1036438.2	571584.2	6.779	6.806	6.46	6.305	6.016	5.757
171	100	chrVII	112223	late	ARS704	4238528.2	4790833.2	2837889.6	2795543.5	1768864.4	2374679.1	6.627	6.68	6.453	6.446	6.248	6.376
173	100	chrIII	166729	early	ARS310	4127187.8	5594147.8	7064491	6908726.1	6327632.4	5225261.3	6.616	6.748	6.849	6.839	6.801	6.718
175	100	chrX	417376	early	ARS1014	3605369.7	5944627.3	2453883.8	1491861.7	644256	188457.2	6.557	6.774	6.39	6.174	5.809	5.275
176	100	chrVII	834582	early	ARS731	4508671.4	6474391.7	3375830.6	2514704.1	1630192.3	916943.8	6.654	6.811	6.528	6.4	6.212	5.962
178	100	chrIII	194343	late	ARS313	3545618.4	3971240.5	4434677.5	4967082.1	4283493.5	5433529	6.55	6.599	6.647	6.696	6.632	6.735
179	100	chrXII	222533	early	ARS1210	3440781	4063804.4	4356209	4973312.8	3609686.3	3260107.6	6.537	6.609	6.639	6.697	6.557	6.513
180	100	chrX	613125	early	ARS1019	5243224.7	8892788.5	4989653.8	4031031.8	2891238.3	3289971.2	6.72	6.949	6.698	6.605	6.461	6.517
181	100	chrIV	555360	early	ARS418	8834439.5	9918388.7	5453002.7	3893974.4	2694288.9	1798365.3	6.946	6.996	6.737	6.59	6.43	6.255
182	100	chrXV	874328	late	ARS1526	3000882.4	3169084	2414686.6	2109292.4	1469750.3	1554535.1	6.477	6.501	6.383	6.324	6.167	6.192
188	100	chrV	59422	early	ARS507	4657824.4	5342227.2	2685248.6	2320840.9	1377607.2	987719.4	6.668	6.728	6.429	6.366	6.139	5.995
191	100	chrIV	702971	late	ARS422	7448323.9	9115412.3	8896555	9344110.3	8278631.8	11135564.5	6.872	6.96	6.949	6.971	6.918	7.047
194	100	chrXIV	280018	late	ARS1414	6792085	7913197.1	8429030.7	7382135.6	6627532	5911475.4	6.832	6.898	6.926	6.868	6.821	6.772
195	100	chrXV	72705	late	ARS1507	5876339.1	7537884.9	6687775.4	6657585.8	5915205.6	5689710.3	6.769	6.877	6.825	6.823	6.772	6.755
197	100	chrXVI	511752	early	ARS1621	4635961.4	6586357.5	4737531.5	4011610.2	2971435.5	2362318.5	6.666	6.819	6.676	6.603	6.473	6.373
198	100	chrXII	603086	early	ARS1218	7828447.6	7721570.1	4399058.8	2682001	1671897	567060.9	6.894	6.888	6.643	6.428	6.223	5.754
200	100	chrVII	508889	early	ARS720	9781708.5	12439769.3	5672612.9	4856554.8	2412962.1	1315782	6.99	7.095	6.754	6.686	6.383	6.119
203	100	chrVI	199459	early	ARS607	10174643.7	15839478.8	5194403.2	3435910.6	1393833.5	684540.6	7.008	7.2	6.716	6.536	6.144	5.835
204	100	chrIV	316831	late	ARS412	5246937.1	6213476	6394292.8	7656719.1	7593671.2	12127808	6.72	6.793	6.806	6.884	6.88	7.084
205	100	chrXII	1007195	late	ARS1232	7337769.2	5375034	3467650.8	3639893.1	2316347.3	3161828.6	6.866	6.73	6.54	6.561	6.365	6.5
206	100	chrXIII	649411	early	ARS1325	5039564.2	6405966.1	4186225.2	3905123.8	2610848.6	2013912.4	6.702	6.807	6.622	6.592	6.417	6.304
207	100	chrXIV	322084	early	ARS1415	3706167.8	5095064.5	3709920.4	3013508.3	1935232.2	1420667	6.569	6.707	6.569	6.479	6.287	6.152
208	100	chrIV	913907	early	ARS428	6997278.1	9950121	4694010.8	3028020	1702600.2	811350.1	6.845	6.998	6.672	6.481	6.231	5.909
209	100	chrXVI	289565	early	ARS1614	4524321.2	5970131.3	6640860	6001863	5471362.7	4453286.3	6.656	6.776	6.822	6.778	6.738	6.649
212	100	chrXII	794200	early	ARS1226	4714987.5	6576805.6	5579349.7	5379083	3697130.7	2753416.5	6.673	6.818	6.747	6.731	6.568	6.44
214	100	chrII	63306	early	ARS202	7205027.3	7126360	4304198.7	3494373.1	2552422.9	1586991.9	6.858	6.853	6.634	6.543	6.407	6.201
216	100	chrXIV	412399	late	ARS1417	7583481.7	8258517.6	9965718.4	10208177.4	9587792.6	8891279.8	6.88	6.917	6.999	7.009	6.982	6.949
217	100	chrVI	167704	early	ARS606	7532571.8	8791246.2	3834928	3045378.8	1377582.3	1079438.4	6.877	6.944	6.584	6.484	6.139	6.033
220	100	chrXIV	609587	early	ARS1424	3635691.4	4588208.2	3550492.3	2615926.6	1886575.7	906819.7	6.561	6.662	6.55	6.418	6.276	5.958
221	100	chrXIV	546110	early	ARS1421	3782289	9353330.2	6483774.6	6722937.8	3630700.4	4028366.4	6.578	6.971	6.812	6.828	6.56	6.605
223	100	chrIX	357193	early	ARS920	4891820.6	6098249.8	3983402.6	3172327.7	2525779	1521540.3	6.689	6.785	6.6	6.501	6.402	6.182
224	100	chrX	711900	late	ARS1022	5418562.3	6447242.8	5753827	6105068	4536432.1	3834945.9	6.734	6.809	6.76	6.786	6.657	6.584
225	100	chrXIII	371074	early	ARS1312	4224755.9	5251401.8	4353501.1	4343418.8	3708613.4	4205519.7	6.626	6.72	6.639	6.638	6.569	6.624
231	100	chrII	6556	late	ARS201	5236472.2	6406361.6	7495239.2	7406519	7320991.7	6593769.9	6.719	6.807	6.875	6.87	6.865	6.819
233	100	chrVI	216522	late	ARS608	2777304.5	2768429.4	2879340.4	2572235.6	1993880.2	2128109.9	6.444	6.442	6.459	6.41	6.3	6.328
234	100	chrX	7711	late	ARS1002	5075046	6581226.9	7953020.8	8225113.4	7988341.7	7367339.6	6.705	6.818	6.901	6.915	6.902	6.867
236	100	chrVIII	245780	late	ARS813	4411273.7	6090111.5	6656088.9	6503746.8	5734708.2	4509888.1	6.645	6.785	6.823	6.813	6.759	6.654
237	100	chrXVI	43182	late	ARS1604	2911442.7	3177769.4	2922562.4	4035752.7	3141301.2	6344700.5	6.464	6.502	6.466	6.606	6.497	6.802
240	100	chrX	654588	late	ARS1020	5077240.1	6186267.3	6689911.7	6849667.1	6098717.9	4687913.5	6.706	6.791	6.825	6.836	6.785	6.671
243	100	chrXV	277685	early	ARS1511	7974554	10149203.9	7258603.1	4986846.3	3444887	1295126.5	6.902	7.006	6.861	6.698	6.537	6.112
248	100	chrXV	85304	late	ARS1508	1800583.2	2358641.8	2706139.2	2552546	2327186.2	2245386.2	6.255	6.373	6.432	6.407	6.367	6.351
249	100	chrIX	342018	early	ARS919	4078984	4792241.5	3549142.8	2865448.2	2256110.9	2003525.2	6.611	6.681	6.55	6.457	6.353	6.302
251	100	chrXI	517111	early	ARS1116	1475415.4	4182313.3	4777045	5243443.3	3736676.2	5817413.6	6.169	6.621	6.679	6.72	6.572	6.765
252	100	chrVII	204091	early	ARS710	4282773.8	6890018.2	5764558.8	5701665.3	5088219.6	5712037.1	6.632	6.838	6.761	6.756	6.707	6.757
253	100	chrI	70461	late	ARS106	2783514.7	5823845.8	8425416	8037442.5	6139576.9	3237201.4	6.445	6.765	6.926	6.905	6.788	6.51
254	100	chrVII	286047	early	ARS714	4164228.7	5293507.1	4703725.1	4255480.6	3602359.6	3073693.8	6.62	6.724	6.672	6.629	6.557	6.488
256	100	chrXIII	815469	early	ARS1330	3307259.6	4473749.4	2048516.7	1388244.7	738901.9	447104.1	6.519	6.651	6.311	6.142	5.869	5.65
258	100	chrIV	1276281	late	ARS434	2752695.1	2705566.2	3098023.4	3198317.5	2833002	2621785	6.44	6.432	6.491	6.505	6.452	6.419
260	100	chrXI	417254	early	ARS1113	5272171.6	6277120.6	7371684.8	7236820.1	5353538.3	5551178.9	6.722	6.798	6.868	6.86	6.729	6.744
262	100	chrIX	136265	late	ARS911	2115160.5	3761464.2	3616997.4	3878571	1813724.3	2083481.8	6.325	6.575	6.558	6.589	6.259	6.319
263	100	chrVII	574826	early	ARS722	2848040.7	3074742	2438698.4	2275402.2	1421207.9	1803495.7	6.455	6.488	6.387	6.357	6.153	6.256
267	100	chrIII	114734	early	ARS308	2639628.9	2771225.3	1560771.2	1681465.3	1093462.1	1134982.6	6.422	6.443	6.193	6.226	6.039	6.055
271	100	chrV	569653	late	ARS523	4169902.1	4686115	6082391.9	5959811.6	5611256.7	4871909.3	6.62	6.671	6.784	6.775	6.749	6.688
273	100	chrIV	629408	late	ARS420	3828634.8	4212403.2	4093046.1	4326686.7	3829892	4090934.3	6.583	6.625	6.612	6.636	6.583	6.612
275	100	chrIX	73977	late	ARS907	4686358.1	5678602.2	7022320.3	6758879.7	6422254.1	6528837.9	6.671	6.754	6.846	6.83	6.808	6.815
281	100	chrII	622810	early	ARS220	2276823.1	2637339.9	1756012.2	1387475.7	767978	778777.8	6.357	6.421	6.245	6.142	5.885	5.891
283	100	chrXIII	159134	late	ARS1307.5	2353187.8	2267126.5	2700430.5	2454101.5	2158139.3	1222217.5	6.372	6.355	6.431	6.39	6.334	6.087
287	100	chrXII	343877	late	ARS1212.5	2517927	4265755.9	3543903.8	4172024.7	2595230.2	3321948.4	6.401	6.63	6.549	6.62	6.414	6.521
288	100	chrXIII	897939	early	ARS1332	5533787.1	6948817.1	6602831.3	6320238.5	6290233	7323834.1	6.743	6.842	6.82	6.801	6.799	6.865
290	100	chrIV	1404445	late	ARS440	3205680.3	3188166.3	2449777.5	2354600.9	1850308	2279305.8	6.506	6.504	6.389	6.372	6.267	6.358
292	100	chrX	16483	late	ARS1003	1627627.5	1878281.8	2093430.2	2092981.9	1654639	2403274.7	6.212	6.274	6.321	6.321	6.219	6.381
303	100	chrIV	123699	late	ARS406	1444315.3	1950639.9	2035928.8	1808343.9	1489814.7	1435488.8	6.16	6.29	6.309	6.257	6.173	6.157
309	100	chrXV	113935	early	ARS1509	1184670.3	1072694.6	1161684.4	971853	808941.4	834834.2	6.074	6.03	6.065	5.988	5.908	5.922
313	100	chrII	517221	late	ARS217	3249554.4	1906382.8	2961232.6	2889142.9	2571016.6	2070270.6	6.512	6.28	6.471	6.461	6.41	6.316
315	100	chrXII	373287	early	ARS1213	3292757	4076493.2	2431569.4	1662241	1143015.5	546947.3	6.518	6.61	6.386	6.221	6.058	5.738
316	100	chrXIII	39994	early	ARS1304	1840577.8	2232525	2723975.4	3539001.4	3830272.1	5599401.3	6.265	6.349	6.435	6.549	6.583	6.748
318	100	chrXIII	183828	early	ARS1308	1278320.8	1141894.8	738219.1	446658.1	257236.9	229845.7	6.107	6.058	5.868	5.65	5.41	5.361
321	100	chrIII	292665	late	ARS317	995294.4	992288.7	987126.1	797716.3	572683.2	1112842	5.998	5.997	5.994	5.902	5.758	6.046
323	100	chrIV	435151	early	ARS415	3337482.5	4930352.5	3475671	2830764.2	2000949.2	1349389.4	6.523	6.693	6.541	6.452	6.301	6.13
331	100	chrI	8221	late	ARS103	1780911.7	2726125.4	2949456.1	2859484.3	2437275.9	2652058.9	6.251	6.436	6.47	6.456	6.387	6.424
332	100	chrV	212458	late	ARS512	2519246.6	3048903.2	3183115.8	3132762.7	2336141.9	2480849.9	6.401	6.484	6.503	6.496	6.368	6.395
341	100	chrXII	231192	early	ARS1211	4491187	4682836.1	2549050.8	1751808.2	1080333.1	816941.6	6.652	6.671	6.406	6.243	6.034	5.912
342	100	chrVII	163248	early	ARS707	1464722.8	1930068.5	1693570.9	1374021.7	990087.1	1133300.6	6.166	6.286	6.229	6.138	5.996	6.054
344	100	chrIV	408102	early	ARS414	2240875.6	2486187.5	2520990.7	2292416.3	1942676	2377281.7	6.35	6.396	6.402	6.36	6.288	6.376
345	100	chrX	228829	late	ARS1009	4816441.6	6146830.4	6247343.2	5789084.8	4269668.1	4613407.5	6.683	6.789	6.796	6.763	6.63	6.664
346	100	chrI	176282	early	ARS110	3094439.2	4025423.7	2541749.8	1836265.9	1161454.4	634658.5	6.491	6.605	6.405	6.264	6.065	5.803
349	100	chrXVI	842810	early	ARS1628	3405012	4211079.5	4145383	3536317.9	3011897.3	1434383.8	6.532	6.624	6.618	6.549	6.479	6.157
353	100	chrI	147499	early	ARS108	2964994	2755314.4	1781579.4	1155159.8	982417.2	565987.8	6.472	6.44	6.251	6.063	5.992	5.753
354	100	chrI	224029	late	ARS112	1067106.1	1492061.2	1984784.4	2098832.2	1900363.2	1704405.4	6.028	6.174	6.298	6.322	6.279	6.232
356	100	chrVIII	447751	early	ARS820	2830346.6	3662928.6	3653314.5	3386176.5	2798169.7	1936843.1	6.452	6.564	6.563	6.53	6.447	6.287
362	100	chrX	459699	early	ARS1017	1534166.6	1674495.6	1901223.8	2121110	1828529.7	1625122.3	6.186	6.224	6.279	6.327	6.262	6.211
368	100	chrXIV	561318	early	ARS1422	2707810.5	3219654.1	1738230.8	1076312.8	565024.4	432173.7	6.433	6.508	6.24	6.032	5.752	5.636
371	100	chrV	278111	late	ARS513.7	1312981.3	1914044.7	3568598.6	3729531.1	3655588.8	3544083.2	6.118	6.282	6.552	6.572	6.563	6.55
373	100	chrII	632094	early	ARS221	1169478	1294069.1	1496422.4	1414090.7	1240706.5	1019578.5	6.068	6.112	6.175	6.15	6.094	6.008
376	100	chrX	684038	early	ARS1021	4309126.5	4690925.8	3061082.2	1927566	1344346.8	546146.1	6.634	6.671	6.486	6.285	6.129	5.737
384	100	chrXIV	635705	early	ARS1426	2167782.2	2564885.1	2174289.1	2077234.8	1848110	2022687.7	6.336	6.409	6.337	6.317	6.267	6.306
391	100	chrV	173825	early	ARS511	3039129.5	3889030.3	2892088.7	2202131.2	1831800.4	1009683.7	6.483	6.59	6.461	6.343	6.263	6.004
392	100	chrXVI	684394	early	ARS1624	1262926.1	1347429	1493842.4	1647935.7	1535575.5	1687998.2	6.101	6.13	6.174	6.217	6.186	6.227
394	100	chrXI	329839	early	ARS1109	9203092.3	11951158.6	9675741.6	9471826.4	7403307.8	8496597.3	6.964	7.077	6.986	6.976	6.869	6.929
399	100	chrIII	294854	late	ARS318	1226530.1	1515492.5	2148629.3	2295492.4	1950545.7	1416808.9	6.089	6.181	6.332	6.361	6.29	6.151
407	100	chrV	276350	late	ARS513.5	705492.2	839668.7	1005452.9	1100029.2	738583.4	1045470.5	5.848	5.924	6.002	6.041	5.868	6.019
416	100	chrIII	30226	early	ARS304	1289356.4	1233183.4	342035.2	256103.4	174486	168888	6.11	6.091	5.534	5.408	5.242	5.228
419	100	chrXII	151238	early	ARS1208	939574.6	862829.9	298319.7	207001.7	148709	104839.1	5.973	5.936	5.475	5.316	5.172	5.021
426	100	chrIV	921765	early	ARS429	1607325.6	1690020.4	1995825.2	1909429.1	1505571.3	1055285.2	6.206	6.228	6.3	6.281	6.178	6.023
431	100	chrXIII	805206	early	ARS1329	1159067.3	1717469.9	2061345.5	1815036.7	1572705	1299886.5	6.064	6.235	6.314	6.259	6.197	6.114
434	100	chrII	379252	early	ARS212	1451964.8	1372575.6	1129747	1404603.1	1330559.5	1598604.8	6.162	6.138	6.053	6.148	6.124	6.204
438	100	chrVII	388807	early	ARS717	999878	1045091.3	1488460.4	1385708.8	1157910.4	1182878.9	6	6.019	6.173	6.142	6.064	6.073
439	100	chrIII	39535	early	ARS305	1222899.4	1795048.4	1320265.4	852338.4	457965.1	155531.2	6.087	6.254	6.121	5.931	5.661	5.192
440	100	chrX	455276	early	ARS1016	403089.3	648568.1	962748.2	1333674.5	840918.8	1189263.4	5.605	5.812	5.984	6.125	5.925	6.075
467	100	chrVII	117664	late	ARS706	394887.4	386434.9	518669.4	494403.2	413046.8	431714.8	5.596	5.587	5.715	5.694	5.616	5.635
486	100	chrIV	235941	late	ARS409.5	236941.1	643742.4	856371.8	1339427.1	1584125.5	2446239.1	5.375	5.809	5.933	6.127	6.2	6.388
528	100	chrVI	104500	early	ARS603.1	569952.8	504490.3	735120.2	861382.5	1065895.4	957983.2	5.756	5.703	5.866	5.935	6.028	5.981
534	100	chrVII	1002425	late	ARS735	332480.9	342398.5	636962.5	926032.8	1532605.4	1860229.9	5.522	5.535	5.804	5.967	6.185	6.27
607	100	chrIII	15566	late	ARS320	457944.4	533047.3	537236.8	838618.1	873819.7	1680116.1	5.661	5.727	5.73	5.924	5.941	6.225
642	100	chrV	520966	late	ARS521	230993.4	277040.7	348900.9	360388.5	354679.2	436241.9	5.364	5.443	5.543	5.557	5.55	5.64
1811	100	chrX	376189	early	ARS1013	181327.2	144051.7	153838.4	179045.1	221115.6	295582.8	5.258	5.159	5.187	5.253	5.345	5.471
2283	100	chrV	9872	late	ARS504	106678	50982.9	53876.8	49279	45764.4	28877.5	5.028	4.707	4.731	4.693	4.661	4.461
2813	100	chrIV	1454728	late	ARS442	124231.6	42533.5	28791.1	29873.7	15812	18161.5	5.094	4.629	4.459	4.475	4.199	4.259
4239	100	chrIII	15117	late	ARS303	207419.9	135333.2	308116.2	316178.9	226073.8	218903.3	5.317	5.131	5.489	5.5	5.354	5.34
