# Supplementary material for: Sir2 and Fun30 regulate ribosomal DNA replication timing via MCM helicase positioning and nucleosome occupancy
Source: eLife. 2025 Jan 20;13:RP97438. doi: 10.7554/eLife.97438 (PMC11745493; doi:10.7554/eLife.97438)
Supplement: Figure 5—source data 2. [file elife-97438-fig5-data2.zip]

Archive with 3 entries (2 files):
- Figure_5_Source_ Data_2/
- Figure_5_Source_ Data_2/source_file_for_Figure_5C_071624_1.txt
- __MACOSX/Figure_5_Source_ Data_2/._source_file_for_Figure_5C_071624_1.txt
