# Supplementary material for: Sir2 and Fun30 regulate ribosomal DNA replication timing via MCM helicase positioning and nucleosome occupancy
Source: eLife. 2025 Jan 20;13:RP97438. doi: 10.7554/eLife.97438 (PMC11745493; doi:10.7554/eLife.97438)
Supplement: Figure 5—source data 2. [file elife-97438-fig5-data2.zip › Figure_5_Source_ Data_2/source_file_for_Figure_5C_071624_1.txt]

chr	coord	fun30_17256_HU_0m	fun30_17256_HU_120m	fun30_17256_HU_15m	fun30_17256_HU_30m	fun30_17256_HU_45m	fun30_17256_HU_60m	fun30_17256_HU_90m	sir2_16769_HU_0m	sir2_16769_HU_120m	sir2_16769_HU_15m	sir2_16769_HU_30m	sir2_16769_HU_45m	sir2_16769_HU_60m	sir2_16769_HU_90m	sir2_fun30_17257_HU_0m	sir2_fun30_17257_HU_120m	sir2_fun30_17257_HU_15m	sir2_fun30_17257_HU_30m	sir2_fun30_17257_HU_45m	sir2_fun30_17257_HU_60m	sir2_fun30_17257_HU_90m	WT_16747_HU_0m	WT_16747_HU_120m	WT_16747_HU_15m	WT_16747_HU_30m	WT_16747_HU_45m	WT_16747_HU_60m	WT_16747_HU_90m
chrXII	458000	1085	198	1908	89	971	489	175	803	161	699	1117	274	223	43	83	3	52	181	45	62	6	15507	43	6520	4269	3349	2496	1137
chrXII	458001	1084	199	1908	89	971	490	173	803	161	700	1118	274	223	44	83	3	52	181	45	62	6	15499	43	6523	4269	3345	2492	1137
chrXII	458002	1084	199	1913	89	971	490	173	802	161	701	1120	274	223	44	83	3	53	181	45	62	6	15497	43	6532	4268	3346	2492	1137
chrXII	458003	1087	205	1917	93	982	499	174	798	161	700	1126	274	226	44	84	3	53	181	45	62	6	15492	43	6523	4272	3349	2490	1137
chrXII	458004	1088	205	1916	93	981	499	173	798	161	697	1118	274	226	44	85	3	53	181	44	62	6	15495	43	6521	4272	3349	2490	1137
chrXII	458005	1078	205	1901	93	981	492	172	786	161	685	1070	273	225	44	85	3	57	186	44	62	6	15185	44	6409	4243	3320	2454	1126
chrXII	458006	1069	207	1904	94	991	491	172	797	161	672	1085	281	218	44	86	3	58	188	43	62	6	15318	44	6471	4267	3324	2468	1133
chrXII	458007	1050	204	1890	93	982	491	170	796	161	663	1075	275	218	46	84	3	58	188	43	62	6	15166	44	6412	4216	3288	2452	1121
chrXII	458008	1054	200	1906	94	984	491	176	802	161	679	1085	282	219	46	86	3	58	188	41	62	4	15327	42	6475	4230	3324	2460	1123
chrXII	458009	1049	200	1900	93	984	491	176	800	161	672	1072	280	219	46	85	3	58	184	41	64	4	15263	42	6449	4213	3307	2457	1116
chrXII	458010	1052	201	1903	93	975	491	176	800	161	670	1074	280	224	46	84	3	58	184	41	65	4	15255	42	6442	4213	3301	2460	1116
chrXII	458011	1052	202	1902	93	975	491	174	800	161	670	1074	277	224	46	84	3	59	184	41	65	4	15258	42	6441	4213	3302	2454	1116
chrXII	458012	1049	208	1890	92	975	496	173	800	161	665	1057	275	223	42	84	3	59	178	35	66	4	15209	42	6421	4195	3284	2452	1105
chrXII	458013	1039	208	1867	92	988	501	169	788	161	653	1023	269	222	42	84	3	59	186	35	65	4	15058	42	6340	4180	3251	2442	1076
chrXII	458014	1060	208	1896	93	994	517	171	795	161	675	1035	272	222	42	90	3	59	191	35	65	4	15353	42	6422	4208	3296	2465	1085
chrXII	458015	1061	216	1886	93	991	519	171	795	210	673	1034	273	224	42	89	3	58	191	35	65	4	15321	42	6417	4200	3290	2457	1083
chrXII	458016	1062	215	1887	93	980	508	170	794	210	673	1032	273	224	42	88	3	58	196	35	65	4	15318	42	6415	4200	3284	2457	1083
chrXII	458017	1063	214	1883	92	972	512	170	794	210	673	1032	273	230	43	88	3	56	196	35	78	4	15317	40	6408	4203	3280	2446	1078
chrXII	458018	1049	205	1860	90	966	504	167	762	257	641	1014	264	214	41	84	3	56	190	32	73	4	14932	38	6321	4133	3195	2375	1040
chrXII	458019	1049	205	1851	90	967	500	166	759	257	639	1012	264	214	41	83	3	56	190	32	73	4	14893	38	6300	4131	3189	2366	1040
chrXII	458020	1050	208	1848	90	967	500	166	760	257	639	1015	264	217	44	83	3	56	195	32	73	4	14888	38	6292	4133	3177	2363	1038
chrXII	458021	1050	201	1845	90	967	500	166	760	257	639	1015	264	217	44	83	3	56	195	32	73	4	14875	38	6290	4129	3182	2363	1038
chrXII	458022	1044	199	1822	90	954	502	167	758	257	636	1012	259	212	44	83	3	56	192	32	73	4	14720	38	6260	4101	3162	2349	1029
chrXII	458023	1036	198	1776	88	946	489	169	744	257	610	1012	249	200	44	79	3	54	175	32	74	3	14389	38	6103	4032	3083	2297	997
chrXII	458024	964	204	1687	87	902	457	158	690	257	582	959	220	191	45	77	3	52	169	30	74	3	13498	38	5672	3825	2914	2147	920
chrXII	458025	961	210	1685	90	885	457	154	701	261	583	978	238	190	47	80	1	53	169	30	74	3	13643	36	5702	3853	2934	2148	921
chrXII	458026	908	211	1649	87	863	441	155	675	261	566	941	232	190	45	79	1	43	179	30	73	3	13173	37	5467	3676	2796	2109	897
chrXII	458027	916	216	1619	85	871	411	159	664	246	572	989	224	197	40	84	1	53	160	24	72	6	13432	35	5517	3700	2716	2041	827
chrXII	458028	918	216	1645	85	899	396	157	670	246	585	994	224	184	40	83	1	55	157	24	71	6	13614	35	5649	3736	2752	2057	838
chrXII	458029	913	211	1638	86	910	393	152	663	235	581	994	222	179	40	86	1	55	159	24	69	6	13520	34	5601	3713	2735	2047	819
chrXII	458030	914	211	1637	86	910	393	152	663	235	581	999	220	179	40	86	1	56	151	24	69	6	13524	34	5606	3713	2735	2047	819
chrXII	458031	913	211	1634	86	906	393	152	663	235	581	999	220	179	40	86	1	56	151	24	69	6	13560	34	5611	3722	2739	2047	819
chrXII	458032	919	211	1647	87	906	393	152	663	235	583	999	220	179	40	86	1	54	151	24	69	6	13607	34	5619	3730	2750	2056	812
chrXII	458033	905	216	1640	87	897	393	155	660	235	578	1003	212	176	40	86	1	54	151	24	71	6	13476	33	5530	3701	2739	2042	793
chrXII	458034	907	219	1646	87	907	390	156	657	236	580	1008	212	176	40	86	1	57	148	24	71	6	13517	33	5527	3694	2736	2035	797
chrXII	458035	908	219	1615	87	898	389	156	653	236	572	1002	210	173	40	86	1	57	148	24	71	6	13377	33	5470	3655	2707	2022	785
chrXII	458036	889	214	1593	85	899	370	154	633	236	561	979	209	157	37	81	1	57	148	23	72	6	13092	31	5393	3575	2691	1957	756
chrXII	458037	949	214	1714	90	970	353	160	684	263	606	1031	236	166	37	88	1	59	155	26	73	6	14166	31	5911	3760	2869	2112	840
chrXII	458038	900	210	1684	83	964	321	157	649	242	576	1011	228	151	29	84	2	57	150	29	73	6	13640	34	5618	3635	2802	1996	788
chrXII	458039	955	210	1724	88	989	334	157	675	200	609	1032	253	169	31	88	1	62	154	28	74	6	14510	33	5984	3809	2962	2127	843
chrXII	458040	942	210	1692	88	979	327	166	668	200	602	1013	243	167	31	86	1	62	156	28	74	6	14301	33	5850	3754	2931	2066	831
chrXII	458041	951	206	1719	87	986	344	165	677	200	611	1041	246	171	31	86	1	62	158	28	74	6	14640	33	5976	3827	2980	2091	842
chrXII	458042	944	202	1708	92	994	339	168	671	200	610	1021	244	167	31	86	1	62	156	28	74	6	14583	33	5955	3816	2981	2070	841
chrXII	458043	944	202	1705	92	998	339	166	673	200	610	1027	244	162	32	86	1	62	156	28	74	6	14586	33	5951	3825	2975	2070	842
chrXII	458044	933	193	1696	92	982	333	163	680	200	613	1011	245	162	31	82	1	62	156	22	76	6	14569	33	5942	3831	2971	2069	840
chrXII	458045	932	201	1696	94	982	333	163	686	247	616	1015	245	162	31	82	1	62	158	22	76	6	14617	33	5949	3835	2977	2071	840
chrXII	458046	940	205	1696	94	1000	333	160	686	247	616	1017	245	163	31	79	1	62	163	22	76	6	14634	33	5967	3827	2979	2071	840
chrXII	458047	941	205	1699	94	989	331	155	684	247	617	1015	245	163	30	80	1	62	163	22	78	6	14636	32	5962	3827	2979	2068	840
chrXII	458048	916	208	1680	98	982	317	159	668	247	607	975	245	160	30	74	1	66	176	24	84	6	14339	32	5888	3790	2929	2019	822
chrXII	458049	1032	209	1947	104	1038	397	163	775	247	731	1084	319	230	29	85	1	82	207	28	79	6	16791	35	6887	4644	3402	2271	976
chrXII	458050	1019	209	1937	104	1031	386	161	769	247	731	1067	319	230	29	85	1	74	207	28	81	6	16582	35	6779	4600	3344	2245	965
chrXII	458051	1015	206	1938	104	1030	386	160	774	247	733	1080	319	224	29	85	1	74	207	28	81	6	16662	35	6808	4613	3364	2268	980
chrXII	458052	1011	207	1945	104	1014	386	162	768	247	725	1075	321	224	29	85	1	74	207	28	81	6	16628	35	6801	4594	3343	2264	973
chrXII	458053	1014	203	1945	104	1014	386	162	768	247	723	1076	323	223	29	85	1	74	207	28	81	6	16681	35	6822	4600	3353	2265	975
chrXII	458054	1114	218	2170	112	1127	446	171	839	275	834	1145	341	239	38	103	1	75	211	33	94	8	18116	35	7454	5062	3642	2457	1111
chrXII	458055	1109	216	2141	110	1095	435	175	826	275	822	1115	344	234	41	102	1	78	211	35	90	8	17870	32	7409	5011	3611	2421	1107
chrXII	458056	1111	216	2165	117	1110	435	177	831	275	857	1146	355	234	41	103	1	78	214	35	89	8	18190	31	7545	5066	3648	2446	1130
chrXII	458057	1140	224	2205	117	1148	443	179	879	304	868	1198	357	248	42	109	1	78	214	47	89	8	18618	33	7680	5156	3737	2528	1167
chrXII	458058	1145	224	2209	117	1148	443	182	881	304	870	1196	357	249	42	111	1	78	216	47	89	8	18646	33	7696	5147	3743	2535	1167
chrXII	458059	1147	221	2208	119	1148	443	183	880	277	870	1199	358	254	41	111	1	77	216	54	89	8	18675	32	7725	5164	3750	2529	1158
chrXII	458060	1150	229	2218	119	1133	450	188	887	277	874	1198	358	254	43	111	1	78	212	54	86	8	18782	33	7743	5180	3748	2557	1178
chrXII	458061	1164	229	2247	122	1133	440	188	895	277	887	1206	367	263	43	112	1	78	212	54	89	8	19007	33	7831	5268	3808	2586	1193
chrXII	458062	1163	226	2244	122	1142	439	189	892	277	892	1207	368	263	43	112	1	78	212	54	85	8	19003	33	7843	5285	3820	2585	1193
chrXII	458063	1164	221	2247	122	1141	439	188	897	299	901	1228	371	272	46	112	1	78	212	55	86	8	19183	33	7911	5310	3865	2600	1203
chrXII	458064	1158	211	2244	122	1128	439	189	895	299	897	1224	369	272	46	112	1	78	212	56	86	8	19127	33	7897	5288	3855	2578	1200
chrXII	458065	1175	213	2266	122	1129	436	198	929	299	925	1281	378	278	58	116	1	77	209	64	86	8	19702	33	8069	5377	3924	2619	1233
chrXII	458066	1168	211	2244	120	1129	435	200	915	299	923	1272	380	277	58	115	1	76	209	64	88	8	19580	33	8006	5349	3885	2611	1227
chrXII	458067	1168	211	2243	122	1132	435	200	915	299	922	1279	380	277	56	115	1	76	209	64	87	8	19580	32	8015	5344	3883	2611	1217
chrXII	458068	1168	210	2248	123	1132	435	204	915	299	928	1281	381	276	56	115	1	76	209	64	89	8	19583	32	8016	5346	3892	2615	1217
chrXII	458069	1168	208	2246	123	1132	435	204	919	299	928	1281	381	276	56	115	1	80	209	64	89	7	19602	32	8024	5360	3891	2615	1219
chrXII	458070	1060	200	2072	111	1051	418	192	841	299	857	1211	359	267	57	110	1	75	201	64	81	7	18048	28	7420	4887	3574	2338	1150
chrXII	458071	1060	199	2081	111	1051	418	194	841	299	857	1208	357	260	57	108	1	75	192	64	81	7	18042	28	7425	4900	3579	2343	1154
chrXII	458072	1060	199	2080	111	1050	413	194	841	299	854	1206	360	260	57	108	1	74	192	64	81	7	18041	28	7422	4907	3584	2343	1154
chrXII	458073	1060	199	2079	110	1045	413	193	842	299	854	1202	360	260	57	112	1	74	192	64	81	7	18022	27	7419	4902	3582	2340	1154
chrXII	458074	1060	198	2078	110	1045	413	191	843	299	853	1203	360	260	57	112	1	72	192	64	81	7	18022	27	7433	4902	3583	2335	1154
chrXII	458075	1066	200	2078	110	1045	413	190	844	299	854	1203	360	260	57	112	1	72	192	64	81	7	18028	27	7438	4901	3585	2338	1154
chrXII	458076	1068	200	2082	110	1045	414	187	846	299	856	1203	363	260	57	112	1	72	192	64	80	7	18031	27	7437	4897	3582	2338	1154
chrXII	458077	1072	196	2086	110	1038	434	189	873	299	884	1210	365	266	60	116	1	73	181	65	82	7	18160	31	7512	4917	3597	2340	1152
chrXII	458078	1072	196	2083	110	1038	434	191	873	299	885	1210	365	266	59	116	1	71	181	65	82	7	18164	31	7511	4916	3596	2340	1152
chrXII	458079	1070	196	2083	110	1038	435	190	873	299	885	1201	365	277	59	116	1	71	181	65	82	7	18163	31	7513	4916	3596	2348	1153
chrXII	458080	1065	195	2082	110	1038	435	189	873	299	885	1201	365	277	59	116	1	71	181	65	82	7	18156	31	7517	4904	3596	2339	1153
chrXII	458081	964	190	1825	101	941	399	179	804	328	816	1002	330	265	61	104	1	61	168	64	72	6	15832	30	6594	4372	3226	2045	1031
chrXII	458082	953	190	1821	98	941	393	179	802	328	799	977	334	265	61	103	1	62	163	64	72	6	15636	30	6477	4322	3180	2024	1028
chrXII	458083	971	184	1805	97	923	406	175	838	328	807	967	337	272	59	104	1	61	163	67	73	6	15835	31	6524	4350	3171	2019	1035
chrXII	458084	963	184	1795	97	917	408	174	835	328	807	966	332	279	59	104	3	59	161	67	74	6	15755	31	6473	4328	3160	2007	1024
chrXII	458085	963	180	1793	97	906	408	172	835	270	809	963	332	279	59	104	3	59	161	67	74	6	15795	31	6490	4329	3161	2009	1025
chrXII	458086	959	176	1784	93	895	411	175	830	270	807	947	331	278	53	99	3	59	156	67	73	6	15681	31	6480	4304	3115	1968	1021
chrXII	458087	959	176	1784	93	895	411	176	830	270	799	950	334	278	53	99	3	59	156	67	73	6	15659	31	6470	4306	3113	1968	1021
chrXII	458088	956	176	1776	93	891	417	176	835	270	802	947	334	280	53	100	3	59	153	68	73	6	15743	31	6497	4306	3109	1961	1022
chrXII	458089	946	171	1743	92	871	409	174	838	266	778	936	345	282	55	98	3	57	153	65	72	6	15513	31	6365	4256	3053	1895	1010
chrXII	458090	948	173	1741	91	871	409	174	838	266	783	949	345	284	56	98	3	58	154	65	73	6	15500	32	6368	4252	3050	1899	1010
chrXII	458091	948	173	1740	91	870	409	174	838	266	775	947	345	283	56	98	3	58	154	68	73	6	15496	32	6365	4252	3050	1899	1010
chrXII	458092	946	173	1741	92	870	404	172	838	266	776	947	345	283	56	98	3	58	154	68	73	6	15478	28	6364	4254	3046	1891	1013
chrXII	458093	946	173	1731	92	864	404	170	836	266	776	944	345	280	56	98	3	58	154	68	73	5	15478	28	6361	4253	3043	1889	1011
chrXII	458094	946	173	1724	92	855	404	170	835	266	775	941	345	280	56	98	3	58	151	68	73	5	15420	28	6338	4243	3027	1889	1009
chrXII	458095	949	167	1737	94	855	400	169	838	266	780	943	357	282	56	98	3	59	151	68	73	5	15497	31	6362	4255	3019	1899	1007
chrXII	458096	949	167	1737	94	855	395	170	838	266	780	942	357	282	56	98	3	59	151	68	73	5	15498	31	6363	4255	3016	1900	1004
chrXII	458097	946	163	1737	94	859	395	170	840	266	781	942	357	282	55	98	3	59	151	63	73	5	15498	29	6367	4255	3008	1902	1004
chrXII	458098	945	159	1750	92	855	395	167	840	217	780	946	357	282	55	97	3	59	151	63	60	5	15496	29	6365	4255	3009	1902	1004
chrXII	458099	948	158	1750	91	855	395	165	837	217	780	947	349	281	55	97	3	59	151	63	60	5	15498	29	6363	4256	3008	1898	1004
chrXII	458100	947	159	1748	91	853	393	164	837	217	781	944	347	281	56	97	3	59	151	63	59	5	15490	29	6362	4251	3011	1903	1004
chrXII	458101	940	154	1737	91	848	393	161	838	217	778	944	347	284	56	97	3	59	151	63	63	5	15465	28	6353	4236	3006	1902	1007
chrXII	458102	924	155	1717	87	825	388	163	828	223	769	931	349	280	56	93	3	57	141	62	63	5	15261	28	6230	4152	2941	1846	989
chrXII	458103	924	155	1717	87	821	382	164	828	264	769	931	349	280	55	93	3	57	141	62	63	5	15253	28	6227	4146	2945	1848	990
chrXII	458104	924	155	1712	87	821	382	164	828	264	769	932	349	280	55	93	3	57	141	62	63	5	15257	28	6227	4144	2943	1845	990
chrXII	458105	924	155	1712	87	813	382	159	829	264	764	931	348	279	55	93	3	57	134	62	63	5	15199	28	6197	4129	2933	1845	985
chrXII	458106	938	158	1713	87	806	393	159	831	264	765	933	350	280	55	93	3	57	135	59	64	5	15264	28	6198	4144	2941	1840	978
chrXII	458107	934	159	1710	86	800	386	161	824	264	753	925	350	280	55	92	3	57	130	59	62	5	15089	28	6150	4100	2908	1840	974
chrXII	458108	932	151	1710	86	789	386	161	822	290	751	925	351	279	57	92	3	57	128	59	64	5	15092	28	6149	4093	2886	1829	974
chrXII	458109	924	158	1688	85	785	379	160	817	290	741	893	350	279	57	91	3	57	128	59	63	5	14919	28	6066	4040	2825	1808	969
chrXII	458110	920	158	1688	86	785	379	160	818	290	740	892	348	279	57	91	3	57	128	59	63	5	14879	28	6032	4035	2821	1801	965
chrXII	458111	921	156	1675	80	773	372	154	803	290	746	872	345	265	56	91	3	55	112	59	63	5	14715	28	5971	4024	2794	1766	963
chrXII	458112	920	155	1681	79	773	368	150	802	290	748	872	341	266	56	91	3	55	110	59	68	5	14675	28	5968	4015	2786	1766	955
chrXII	458113	920	149	1681	79	773	368	150	800	290	748	871	341	268	56	91	3	55	111	59	68	5	14677	28	5970	4015	2787	1761	955
chrXII	458114	859	134	1549	77	698	341	140	759	289	684	786	303	231	50	88	3	52	96	59	65	3	13635	25	5600	3688	2571	1609	869
chrXII	458115	825	134	1524	74	685	358	139	746	289	664	781	285	230	50	88	3	52	103	62	64	3	13406	24	5551	3568	2491	1519	847
chrXII	458116	815	139	1471	69	683	358	140	718	289	645	755	284	230	50	86	3	55	108	62	64	3	12904	24	5388	3466	2442	1468	822
chrXII	458117	810	136	1469	67	682	358	141	711	289	643	758	284	233	50	86	3	55	105	62	64	3	12869	23	5387	3466	2416	1453	819
chrXII	458118	796	135	1415	68	648	358	141	673	289	632	743	281	223	52	85	3	54	99	62	64	3	12489	23	5233	3364	2296	1401	793
chrXII	458119	791	130	1392	67	647	360	140	664	289	626	732	270	220	52	84	3	48	110	62	61	5	12369	22	5184	3333	2235	1395	791
chrXII	458120	789	130	1392	67	647	365	140	661	289	628	735	270	220	48	84	3	48	109	62	61	5	12335	22	5143	3327	2222	1394	782
chrXII	458121	816	129	1512	60	685	381	130	648	325	641	764	274	243	50	88	3	50	98	71	62	5	12567	31	5334	3366	2338	1440	791
chrXII	458122	791	130	1478	59	672	379	130	638	325	626	745	271	239	50	88	3	50	107	74	61	5	12381	31	5260	3316	2268	1424	782
chrXII	458123	796	127	1473	60	667	385	131	636	297	626	745	270	239	50	88	3	50	107	74	61	2	12345	31	5251	3306	2262	1421	782
chrXII	458124	796	125	1471	60	664	386	130	632	297	625	739	274	238	50	88	3	49	107	74	61	2	12289	31	5248	3296	2258	1417	786
chrXII	458125	808	123	1512	58	661	376	130	641	250	624	753	276	232	48	90	3	49	104	76	59	2	12251	29	5240	3281	2265	1386	780
chrXII	458126	803	123	1501	57	668	376	124	636	250	618	744	272	229	48	90	3	49	104	76	60	2	12079	30	5166	3265	2255	1389	772
chrXII	458127	803	121	1499	57	668	376	124	636	250	618	741	270	229	48	90	3	49	104	76	60	2	12071	29	5166	3261	2251	1389	771
chrXII	458128	804	120	1512	57	670	369	129	637	250	623	741	278	229	54	90	5	49	104	76	58	2	12103	30	5186	3273	2260	1397	775
chrXII	458129	604	110	1155	45	462	313	121	468	293	471	524	224	187	48	60	5	46	109	69	47	2	8476	32	3484	2339	1645	965	585
chrXII	458130	599	110	1154	44	480	313	120	466	293	464	504	227	195	48	55	5	46	113	63	47	2	8353	34	3460	2316	1651	959	582
chrXII	458131	596	106	1113	50	544	303	116	450	244	458	555	245	186	46	57	4	48	110	58	46	2	8589	32	3681	2429	1724	1092	549
chrXII	458132	776	102	1397	62	785	369	114	572	217	587	814	314	257	65	91	4	58	155	58	47	2	11241	35	4839	3201	2255	1426	753
chrXII	458133	776	102	1397	60	789	369	117	572	217	585	818	314	257	65	91	4	58	155	66	44	2	11230	35	4838	3204	2254	1430	749
chrXII	458134	779	102	1403	60	799	369	117	572	217	585	822	314	257	65	91	4	58	155	66	44	2	11232	34	4837	3206	2254	1430	749
chrXII	458135	782	100	1407	60	793	371	117	573	217	586	822	315	266	64	95	4	58	158	66	45	6	11243	34	4841	3212	2255	1437	748
chrXII	458136	859	117	1565	58	942	415	128	621	236	626	923	366	351	82	109	4	55	169	61	50	7	12234	40	5271	3528	2585	1799	873
chrXII	458137	862	118	1566	59	960	417	130	620	236	625	926	366	351	82	109	4	55	169	61	50	7	12154	40	5252	3501	2552	1798	859
chrXII	458138	875	122	1562	59	968	417	129	625	236	627	937	366	353	82	109	4	55	180	61	50	7	12248	40	5291	3511	2578	1829	867
chrXII	458139	904	124	1593	62	1023	422	136	612	236	637	973	388	369	86	113	4	55	188	63	46	7	12795	43	5479	3640	2652	1902	907
chrXII	458140	912	126	1618	68	1037	427	138	640	276	657	999	401	367	93	109	4	55	183	63	45	7	13138	46	5596	3671	2721	1985	952
chrXII	458141	911	127	1609	68	1037	437	138	640	276	659	1017	402	372	93	109	4	56	187	63	45	7	13239	46	5617	3692	2747	1996	964
chrXII	458142	913	129	1624	69	1041	434	139	644	303	665	1022	412	374	95	109	4	56	187	63	47	7	13291	47	5625	3704	2751	2003	964
chrXII	458143	914	129	1637	69	1040	434	138	645	303	665	1025	412	375	95	109	4	56	187	61	47	7	13292	47	5630	3705	2750	2005	964
chrXII	458144	920	132	1651	69	1039	434	137	646	303	670	1021	412	376	95	109	4	56	197	66	47	7	13302	49	5626	3708	2750	2005	967
chrXII	458145	919	132	1651	72	1040	434	137	645	303	670	1022	412	376	95	109	4	56	197	66	47	7	13295	49	5626	3704	2749	2007	969
chrXII	458146	920	133	1652	72	1046	434	142	645	303	669	1022	412	376	95	109	4	56	198	70	47	7	13270	49	5620	3702	2750	2011	970
chrXII	458147	934	134	1663	72	1055	434	144	655	303	669	1033	411	376	92	109	4	56	203	70	47	7	13355	49	5663	3716	2765	2021	971
chrXII	458148	950	141	1717	74	1080	439	145	660	364	667	1035	413	372	97	109	4	56	211	63	46	7	13484	49	5674	3795	2815	2099	1001
chrXII	458149	952	141	1720	74	1081	450	142	660	364	668	1037	409	370	97	109	4	56	214	63	46	7	13489	49	5680	3793	2830	2116	1001
chrXII	458150	954	141	1724	74	1081	450	142	660	364	671	1040	409	370	97	109	4	56	217	63	46	7	13542	49	5697	3804	2832	2114	1001
chrXII	458151	959	137	1736	74	1081	454	142	661	364	668	1046	409	370	97	109	4	56	227	63	46	7	13541	49	5706	3811	2842	2114	1001
chrXII	458152	960	133	1744	75	1081	462	142	659	364	669	1047	411	365	96	109	4	55	227	63	46	7	13548	49	5705	3825	2848	2109	999
chrXII	458153	960	133	1744	75	1074	462	138	659	364	669	1047	411	365	96	109	4	51	227	62	46	7	13541	49	5706	3826	2855	2111	999
chrXII	458154	965	133	1764	77	1094	462	137	658	364	681	1068	411	365	96	109	9	51	230	62	46	7	13724	49	5802	3884	2887	2128	997
chrXII	458155	960	133	1765	80	1111	454	138	655	364	680	1070	408	363	96	109	9	48	230	59	46	7	13706	51	5792	3887	2887	2128	997
chrXII	458156	960	133	1763	79	1111	457	139	655	364	678	1070	407	363	96	109	9	48	230	59	46	7	13709	51	5794	3888	2890	2128	997
chrXII	458157	962	133	1763	79	1111	457	139	655	364	679	1072	407	365	96	114	9	48	230	59	46	7	13724	51	5801	3890	2892	2128	997
chrXII	458158	957	133	1759	79	1115	452	138	655	364	677	1074	407	360	96	114	9	48	229	52	45	7	13710	51	5798	3888	2895	2128	997
chrXII	458159	957	134	1758	79	1120	452	136	654	364	677	1074	405	358	95	114	9	48	230	51	50	7	13699	51	5798	3893	2899	2128	997
chrXII	458160	956	134	1758	79	1120	452	136	654	364	677	1073	405	358	95	114	9	48	230	51	50	7	13692	51	5794	3891	2898	2128	997
chrXII	458161	956	134	1752	79	1121	452	136	655	364	675	1075	405	358	97	114	9	48	230	48	50	7	13694	51	5798	3891	2903	2128	997
chrXII	458162	954	138	1756	79	1129	455	137	654	364	674	1074	397	358	97	114	9	47	230	48	51	8	13675	51	5803	3893	2914	2126	997
chrXII	458163	957	138	1762	79	1129	455	131	655	364	675	1070	396	353	97	114	9	47	230	48	51	8	13727	51	5807	3901	2925	2144	998
chrXII	458164	955	141	1760	79	1135	452	131	655	364	675	1072	396	353	97	114	9	47	230	48	51	8	13692	51	5806	3900	2927	2146	998
chrXII	458165	950	141	1760	79	1145	452	135	650	364	672	1075	396	353	97	114	9	47	230	48	53	8	13669	51	5798	3900	2925	2146	998
chrXII	458166	975	143	1768	78	1166	468	136	660	335	674	1098	396	365	98	115	9	48	230	48	57	8	13812	51	5854	3955	2933	2182	1000
chrXII	458167	1136	161	2021	86	1334	495	145	750	383	812	1275	460	405	119	128	9	49	256	62	59	8	16557	53	6826	4539	3456	2479	1202
chrXII	458168	1141	161	2042	88	1347	500	145	762	383	822	1340	463	411	119	132	9	49	267	66	59	8	16720	53	6920	4606	3490	2504	1204
chrXII	458169	1149	164	2071	88	1370	500	155	767	401	826	1363	472	411	124	132	9	51	276	70	59	10	16864	53	6929	4661	3521	2529	1205
chrXII	458170	1152	164	2071	88	1370	507	156	767	401	825	1368	478	411	124	132	9	51	276	72	59	10	16838	52	6928	4666	3520	2529	1208
chrXII	458171	1152	167	2071	88	1386	504	155	767	401	825	1370	478	411	124	132	9	51	276	72	58	10	16856	52	6932	4669	3531	2523	1208
chrXII	458172	1157	172	2078	88	1382	501	159	763	431	829	1360	493	409	126	134	9	51	276	72	58	10	16899	51	6958	4671	3542	2527	1197
chrXII	458173	1157	172	2091	90	1391	501	159	766	431	836	1374	494	412	126	134	9	51	276	72	58	10	16967	51	6986	4705	3559	2541	1197
chrXII	458174	1160	173	2083	91	1397	501	159	763	431	831	1375	491	412	126	134	9	51	278	72	58	10	16969	51	6987	4700	3559	2543	1198
chrXII	458175	1159	170	2085	91	1397	501	159	763	431	832	1369	491	410	126	134	9	51	278	72	58	10	16971	51	6994	4698	3566	2544	1198
chrXII	458176	1157	170	2083	91	1397	501	159	765	431	832	1367	491	410	126	134	9	51	278	70	58	10	16999	51	7019	4714	3575	2546	1198
chrXII	458177	1157	171	2074	91	1392	501	161	765	431	840	1370	494	407	126	134	9	51	278	70	58	10	17041	49	7043	4711	3577	2552	1194
chrXII	458178	1228	185	2179	91	1456	517	175	797	488	847	1421	530	456	143	135	9	55	288	72	54	11	17955	55	7328	4958	3746	2777	1266
chrXII	458179	1227	185	2175	91	1465	517	176	795	488	847	1417	530	454	143	135	9	55	288	72	54	11	17937	55	7316	4958	3745	2777	1266
chrXII	458180	1228	182	2174	90	1462	519	176	796	426	844	1423	536	459	143	135	9	55	296	72	54	11	17979	55	7327	4968	3745	2776	1266
chrXII	458181	1226	182	2173	90	1462	519	174	797	426	847	1422	537	455	142	135	9	55	296	72	51	11	17990	55	7332	4966	3740	2778	1266
chrXII	458182	1228	184	2176	90	1471	519	175	799	449	848	1419	537	453	142	135	9	55	296	72	51	11	18012	55	7347	4982	3755	2781	1266
chrXII	458183	1228	181	2174	90	1471	519	175	799	449	849	1420	537	453	142	135	9	55	301	72	51	11	18016	55	7350	4985	3754	2781	1266
chrXII	458184	1226	181	2176	90	1468	519	174	797	449	849	1424	537	453	142	134	7	55	301	72	51	11	18011	55	7348	4976	3753	2781	1266
chrXII	458185	1229	182	2183	90	1478	521	171	794	449	848	1425	543	453	142	134	7	55	301	72	51	11	18008	55	7349	4968	3758	2772	1266
chrXII	458186	1229	179	2176	90	1482	521	171	794	449	851	1428	543	453	140	134	7	55	301	70	51	11	18033	54	7367	4968	3769	2765	1275
chrXII	458187	1211	180	2155	90	1469	515	169	791	449	840	1406	537	445	140	132	7	55	301	70	51	11	17807	54	7261	4941	3731	2724	1265
chrXII	458188	1204	173	2155	90	1469	515	169	786	449	842	1405	537	443	140	132	7	55	301	67	51	11	17768	53	7255	4935	3729	2720	1267
chrXII	458189	1205	171	2148	90	1442	516	172	788	449	834	1397	537	446	142	132	7	54	301	67	50	11	17772	53	7260	4906	3725	2714	1264
chrXII	458190	1213	171	2136	93	1429	511	173	791	449	825	1405	539	447	142	132	7	54	301	67	50	11	17747	53	7242	4873	3720	2690	1252
chrXII	458191	1202	173	2139	93	1431	511	172	791	449	827	1397	519	446	145	132	7	54	296	67	50	13	17661	56	7200	4860	3704	2677	1239
chrXII	458192	1208	166	2171	93	1435	516	170	794	449	835	1407	530	448	149	132	7	54	303	64	52	13	18006	57	7295	4888	3764	2707	1261
chrXII	458193	1203	166	2157	90	1435	521	171	789	449	815	1371	519	433	149	129	7	52	299	63	52	12	17807	54	7220	4835	3738	2681	1248
chrXII	458194	1198	165	2158	90	1433	521	171	790	452	816	1371	519	431	151	129	7	50	299	63	52	12	17797	54	7218	4828	3726	2688	1247
chrXII	458195	1196	165	2158	90	1433	521	173	790	452	815	1371	516	430	151	129	7	50	299	61	52	12	17780	54	7213	4819	3716	2681	1245
chrXII	458196	1217	165	2209	92	1415	521	173	809	426	834	1375	527	436	151	131	7	51	307	61	52	12	18165	53	7353	4883	3788	2719	1284
chrXII	458197	1179	165	2128	87	1345	500	175	762	386	799	1312	488	399	143	120	7	45	297	65	56	12	17387	48	7024	4730	3675	2637	1229
chrXII	458198	1179	165	2125	87	1345	500	175	761	386	798	1312	488	401	143	120	7	45	294	65	56	12	17410	47	7036	4732	3678	2632	1232
chrXII	458199	1175	164	2128	86	1330	504	166	756	386	806	1321	487	405	143	120	7	42	283	73	56	12	17463	47	7060	4711	3680	2627	1223
chrXII	458200	1164	168	2115	86	1312	493	166	749	385	786	1320	469	394	142	119	7	40	284	73	56	12	17304	47	6985	4646	3646	2580	1193
chrXII	458201	1240	168	2180	89	1319	520	173	797	385	844	1378	492	419	151	116	5	48	283	65	59	12	18092	49	7306	4845	3812	2659	1232
chrXII	458202	1228	182	2127	89	1307	520	171	779	385	832	1356	464	411	145	110	5	46	283	62	59	12	17679	48	7154	4713	3707	2581	1206
chrXII	458203	1228	183	2124	89	1299	501	177	777	385	832	1357	464	411	145	108	5	46	283	62	59	12	17668	47	7151	4709	3708	2581	1204
chrXII	458204	1218	179	2121	89	1299	510	177	777	385	824	1359	455	410	145	108	5	46	285	62	59	12	17647	48	7144	4703	3706	2580	1203
chrXII	458205	1209	179	2108	89	1306	514	174	764	385	811	1342	446	391	143	103	5	49	263	62	60	12	17588	46	7206	4707	3735	2570	1206
chrXII	458206	1368	192	2239	95	1331	564	185	809	378	814	1357	466	365	121	116	5	80	264	58	64	14	18815	38	7798	5032	3941	2644	1239
chrXII	458207	1330	193	2193	88	1278	544	190	807	378	782	1282	434	351	118	115	5	81	250	53	61	12	18113	40	7509	4675	3696	2468	1180
chrXII	458208	1340	193	2203	91	1271	541	188	815	378	784	1296	437	354	118	115	5	80	231	55	60	12	18347	41	7593	4725	3719	2506	1187
chrXII	458209	1338	193	2206	91	1271	541	186	815	378	782	1299	437	354	118	115	5	80	231	55	60	12	18365	41	7592	4725	3725	2514	1190
chrXII	458210	1335	190	2206	91	1271	541	186	815	378	782	1296	437	354	120	115	5	82	227	55	60	12	18358	41	7598	4721	3726	2505	1187
chrXII	458211	1337	187	2203	91	1269	541	190	814	378	782	1298	437	354	120	115	5	82	217	55	60	12	18371	41	7597	4704	3727	2503	1187
chrXII	458212	1332	190	2156	91	1253	538	190	818	378	788	1288	438	356	117	113	5	82	217	55	61	12	18435	41	7572	4679	3682	2500	1156
chrXII	458213	1357	199	1972	89	1098	538	200	847	392	753	1236	440	355	114	117	5	78	204	59	63	12	18283	43	7532	4379	3469	2347	1123
chrXII	458214	1331	205	1903	83	1056	521	195	821	392	733	1209	435	343	114	116	5	80	195	59	59	12	17838	43	7334	4227	3380	2221	1094
chrXII	458215	1421	209	1953	83	1029	555	198	883	392	763	1260	451	363	114	121	7	85	193	64	67	12	19046	48	7758	4328	3464	2255	1105
chrXII	458216	1420	207	1952	82	1027	548	199	884	392	766	1247	451	366	114	121	7	85	190	64	67	12	19000	48	7740	4320	3454	2255	1104
chrXII	458217	1424	212	1947	77	1027	552	195	884	392	771	1252	451	371	115	122	7	85	190	64	61	12	19104	48	7777	4352	3444	2253	1115
chrXII	458218	1421	208	1926	76	1005	558	191	891	392	762	1222	436	378	116	124	7	91	176	64	61	12	19100	47	7735	4297	3444	2210	1089
chrXII	458219	1436	211	1933	76	1009	558	189	897	392	763	1251	452	395	117	128	7	92	177	64	61	12	19467	48	7818	4318	3486	2214	1089
chrXII	458220	1436	212	1924	76	1009	558	193	897	392	765	1246	452	395	117	128	7	92	177	64	61	12	19473	48	7822	4314	3487	2214	1089
chrXII	458221	1448	205	1966	76	998	559	189	894	392	782	1260	455	406	112	132	2	97	177	68	61	12	19746	49	7944	4318	3520	2231	1084
chrXII	458222	1446	205	1957	76	989	559	190	891	392	769	1254	439	406	112	134	2	97	177	68	61	12	19649	48	7911	4298	3508	2220	1083
chrXII	458223	1453	203	1940	76	992	565	190	904	392	774	1271	445	407	110	134	3	99	174	68	61	8	19767	50	7958	4313	3533	2232	1080
chrXII	458224	1448	203	1938	76	992	568	192	897	392	772	1263	443	409	109	131	3	99	174	68	61	8	19700	51	7909	4280	3521	2218	1067
chrXII	458225	1445	203	1948	74	1004	568	189	903	392	770	1272	447	420	107	131	3	99	174	68	61	8	19822	51	7938	4290	3539	2235	1076
chrXII	458226	1442	206	1941	74	994	568	188	903	392	770	1273	446	411	109	128	3	99	169	70	59	8	19712	51	7914	4263	3542	2220	1074
chrXII	458227	1659	210	2033	80	992	619	199	1023	410	871	1447	546	497	118	152	3	110	169	75	68	8	21982	53	8834	4544	3844	2315	1127
chrXII	458228	1403	185	1635	65	699	553	186	868	355	754	1234	472	432	103	130	3	105	131	67	66	7	18819	50	7574	3698	3154	1750	892
chrXII	458229	1403	185	1635	65	699	540	184	862	355	752	1234	472	432	103	130	3	105	131	67	66	7	18815	52	7572	3694	3154	1749	892
chrXII	458230	1402	187	1635	65	689	540	184	863	355	753	1234	472	436	105	130	3	105	131	67	66	7	18813	53	7574	3694	3157	1739	892
chrXII	458231	1403	187	1632	65	687	541	184	863	330	753	1227	477	438	105	130	3	106	131	67	66	7	18845	53	7598	3696	3164	1739	892
chrXII	458232	1408	187	1614	65	685	542	186	862	330	751	1211	475	452	108	130	3	106	135	74	67	7	18871	53	7584	3695	3150	1742	883
chrXII	458233	1410	187	1613	65	685	542	184	863	330	751	1211	475	455	108	132	3	106	135	74	67	7	18864	53	7585	3696	3149	1739	883
chrXII	458234	1415	178	1605	65	657	551	183	859	300	741	1194	470	453	107	133	3	106	133	74	75	6	18739	50	7534	3666	3112	1722	874
chrXII	458235	1416	178	1605	65	657	551	183	855	300	737	1194	470	452	107	134	3	106	131	74	72	6	18694	50	7532	3661	3109	1721	873
chrXII	458236	1421	181	1610	65	661	552	183	860	300	745	1204	474	452	105	136	3	108	132	74	73	6	18736	50	7547	3671	3114	1729	873
chrXII	458237	1421	179	1605	65	661	552	183	860	300	745	1208	470	452	105	136	3	108	132	74	73	6	18748	50	7544	3671	3117	1732	873
chrXII	458238	1414	176	1605	64	644	555	182	857	300	756	1217	478	477	107	142	3	108	134	76	73	6	18802	50	7564	3637	3096	1707	859
chrXII	458239	1414	176	1612	63	648	557	183	862	282	755	1229	478	485	115	142	3	109	134	76	73	6	18866	51	7586	3649	3097	1710	857
chrXII	458240	1413	174	1612	63	653	557	179	864	282	755	1231	478	485	115	142	3	109	134	76	73	6	18873	51	7584	3647	3100	1710	864
chrXII	458241	1413	174	1606	62	654	554	178	864	282	755	1233	478	485	115	142	3	109	134	72	73	6	18869	51	7588	3649	3100	1708	864
chrXII	458242	1422	162	1614	62	639	566	177	867	282	757	1238	479	485	114	142	3	109	134	72	74	6	18895	51	7597	3669	3102	1712	876
chrXII	458243	1372	169	1570	60	590	558	173	855	282	737	1189	449	466	111	137	3	108	126	71	70	4	18365	50	7392	3562	3020	1651	829
chrXII	458244	1365	170	1554	62	550	558	173	847	336	729	1158	448	468	114	135	3	108	119	72	70	4	18225	50	7336	3537	2998	1640	834
chrXII	458245	1369	170	1558	62	550	567	173	852	336	728	1160	447	468	114	135	3	108	119	72	70	4	18247	50	7350	3541	3009	1641	838
chrXII	458246	1396	173	1571	65	558	571	175	872	336	735	1176	463	474	114	138	3	111	107	76	72	4	18518	53	7427	3561	3066	1682	845
chrXII	458247	1396	173	1570	62	558	581	175	868	336	733	1172	463	476	114	138	3	109	106	76	71	4	18463	53	7410	3547	3065	1681	838
chrXII	458248	1399	173	1566	62	546	581	175	871	336	734	1163	463	478	114	138	3	109	104	76	72	4	18490	53	7400	3539	3065	1683	838
chrXII	458249	1410	175	1575	61	567	581	182	889	336	709	1131	461	495	112	133	3	111	104	79	76	4	18296	55	7289	3477	3078	1650	841
chrXII	458250	1411	171	1576	61	567	595	183	891	336	712	1129	461	495	112	133	3	112	105	79	76	4	18282	55	7276	3454	3089	1625	838
chrXII	458251	1412	170	1572	61	568	598	184	885	310	712	1132	460	482	112	133	3	112	105	75	76	4	18186	55	7244	3441	3077	1619	842
chrXII	458252	1412	169	1574	61	564	598	184	880	310	713	1140	460	487	112	133	3	112	104	75	74	4	18235	54	7260	3451	3087	1615	843
chrXII	458253	1409	173	1574	61	575	599	189	879	310	709	1147	460	486	111	133	3	112	113	75	77	4	18201	54	7249	3444	3071	1615	840
chrXII	458254	1410	173	1589	61	571	610	186	882	310	711	1153	461	486	111	133	3	112	113	78	77	4	18420	53	7344	3496	3108	1628	846
chrXII	458255	1408	170	1591	61	569	604	195	864	290	704	1125	457	478	105	131	3	106	113	77	74	4	17890	53	7193	3471	3059	1619	839
chrXII	458256	1539	169	1732	66	623	667	196	953	295	766	1168	480	489	118	149	3	110	111	79	88	4	19313	55	7798	3848	3325	1852	964
chrXII	458257	1785	205	2077	87	748	825	217	1145	506	863	1292	538	537	118	169	6	130	103	89	94	2	21475	71	8932	4480	3932	2264	1306
chrXII	458258	1811	207	2107	88	758	825	220	1171	523	892	1336	550	558	123	164	6	132	103	88	100	2	21810	72	9021	4546	3961	2301	1351
chrXII	458259	1885	218	2256	114	896	852	227	1214	523	929	1434	568	565	129	168	6	139	106	84	106	2	22941	77	9626	4909	4237	2453	1401
chrXII	458260	1884	221	2254	115	905	846	228	1217	523	929	1468	572	567	140	168	6	140	106	85	109	2	22953	77	9633	4910	4232	2455	1398
chrXII	458261	1885	221	2259	116	901	846	226	1217	523	930	1465	572	567	140	168	6	140	106	85	111	2	22965	77	9635	4918	4236	2467	1399
chrXII	458262	1885	221	2259	116	904	846	226	1217	523	930	1461	572	567	140	168	6	140	103	85	111	2	22967	77	9634	4919	4241	2467	1399
chrXII	458263	1884	221	2250	116	903	846	226	1217	523	933	1453	572	567	140	168	6	140	104	85	111	2	22965	77	9637	4918	4250	2471	1399
chrXII	458264	1891	221	2257	117	889	846	226	1220	523	939	1464	579	567	140	168	6	145	104	85	111	2	23088	77	9659	4939	4263	2479	1410
chrXII	458265	1890	221	2253	114	884	843	227	1215	523	941	1468	580	565	139	168	6	145	102	85	110	2	23090	77	9643	4947	4266	2468	1408
chrXII	458266	1889	221	2258	114	875	843	227	1218	523	942	1469	579	565	140	168	6	145	102	89	110	2	23129	78	9660	4957	4275	2485	1409
chrXII	458267	1896	221	2274	114	875	848	226	1216	523	943	1480	587	563	140	170	6	143	102	87	110	3	23156	78	9689	4960	4269	2491	1410
chrXII	458268	1896	223	2280	114	880	848	227	1216	523	944	1480	587	563	140	170	6	143	102	87	110	3	23166	78	9696	4966	4270	2491	1410
chrXII	458269	1899	223	2281	114	886	848	225	1215	505	944	1470	588	563	138	170	6	143	93	87	110	3	23144	78	9691	4967	4259	2487	1405
chrXII	458270	1901	220	2296	114	865	856	226	1219	505	951	1475	588	561	136	174	6	143	93	87	110	3	23184	78	9706	4972	4265	2479	1405
chrXII	458271	1896	221	2291	114	871	856	218	1222	482	948	1468	600	560	133	174	6	143	91	87	110	3	23217	80	9722	4989	4283	2481	1402
chrXII	458272	1895	223	2328	113	887	871	218	1206	482	945	1451	589	561	130	175	6	142	87	87	106	3	22879	80	9581	5001	4339	2530	1413
chrXII	458273	1882	220	2337	115	904	859	219	1197	482	943	1438	578	561	128	175	6	142	87	82	106	3	22662	81	9513	4994	4329	2521	1424
chrXII	458274	1881	219	2339	115	900	859	219	1197	482	943	1439	578	562	128	175	6	142	88	82	106	3	22667	81	9514	4999	4328	2521	1422
chrXII	458275	1878	224	2337	116	905	861	225	1193	482	948	1436	575	559	130	175	6	142	93	82	106	3	22614	80	9521	4985	4330	2521	1421
chrXII	458276	1893	229	2350	116	928	865	222	1202	483	963	1437	581	561	130	174	6	139	99	82	106	3	22843	77	9626	5024	4389	2562	1437
chrXII	458277	1920	228	2479	128	1034	890	231	1207	483	944	1459	580	542	132	177	6	141	112	92	106	3	22303	89	9562	5097	4486	2686	1479
chrXII	458278	1933	228	2475	130	1043	898	232	1210	483	949	1464	579	542	132	177	6	139	112	92	106	3	22286	90	9579	5108	4494	2693	1478
chrXII	458279	1956	216	2581	132	1147	927	225	1223	483	995	1533	590	543	134	177	6	138	123	93	106	3	22747	91	9906	5420	4614	2831	1515
chrXII	458280	2114	231	2959	154	1378	984	239	1306	523	1063	1669	618	559	153	185	6	129	151	98	109	3	24218	101	10491	6176	5157	3250	1699
chrXII	458281	2115	231	2950	154	1414	978	241	1299	523	1055	1667	610	558	155	186	6	128	151	98	109	3	24053	101	10398	6127	5156	3256	1695
chrXII	458282	2150	246	2984	157	1465	990	243	1315	557	1081	1727	630	559	156	190	6	130	162	99	109	3	24668	103	10660	6279	5293	3398	1732
chrXII	458283	2153	246	2985	157	1474	990	243	1317	557	1087	1733	630	559	156	190	6	130	162	99	114	3	24673	103	10663	6285	5290	3398	1730
chrXII	458284	2156	244	2997	154	1463	990	241	1317	557	1089	1731	630	558	156	190	6	130	165	95	110	3	24768	102	10667	6304	5302	3409	1731
chrXII	458285	2154	244	2988	154	1463	990	241	1315	557	1089	1732	629	558	156	190	6	130	165	95	110	3	24740	102	10656	6302	5290	3409	1729
chrXII	458286	2154	242	2991	154	1462	990	240	1316	557	1090	1740	629	558	156	189	6	130	165	95	110	3	24735	102	10658	6303	5282	3414	1730
chrXII	458287	2156	242	2991	154	1462	990	239	1317	557	1093	1739	630	559	156	189	6	130	165	95	110	3	24729	102	10659	6303	5283	3414	1725
chrXII	458288	2153	242	2996	155	1472	990	238	1317	557	1094	1758	630	561	156	188	6	130	166	93	110	3	24784	102	10677	6318	5301	3423	1730
chrXII	458289	2148	241	2996	156	1469	990	233	1317	557	1094	1761	628	560	156	188	6	131	166	93	110	3	24701	102	10669	6307	5294	3421	1728
chrXII	458290	2157	241	3036	156	1478	990	232	1320	557	1100	1772	633	558	156	188	9	131	166	93	109	3	24839	104	10746	6403	5343	3445	1732
chrXII	458291	2247	268	3415	176	1743	1041	266	1422	647	1119	1707	595	495	160	197	9	133	226	79	118	1	24401	128	10684	6878	5707	3901	1901
chrXII	458292	2364	271	3679	180	1932	1072	265	1470	647	1181	1833	621	509	161	216	14	140	264	82	121	1	26446	129	11702	7534	6279	4226	2045
chrXII	458293	3396	280	5314	262	2948	1445	327	1884	809	1622	2751	878	707	236	258	13	168	410	105	146	1	39357	167	16531	11619	9488	6880	2928
chrXII	458294	3265	271	5201	255	2951	1407	328	1831	841	1586	2703	861	685	236	248	13	160	435	105	142	1	38155	163	16106	11377	9325	6776	2884
chrXII	458295	3272	277	5231	256	2955	1428	331	1835	841	1590	2731	870	689	237	248	13	164	438	106	146	1	38483	163	16184	11416	9377	6830	2895
chrXII	458296	3272	282	5231	256	2956	1428	331	1834	841	1591	2729	870	689	239	248	13	164	438	106	145	1	38459	163	16183	11421	9377	6831	2891
chrXII	458297	3272	282	5233	256	2956	1412	332	1822	841	1596	2728	872	693	238	245	13	163	447	106	145	1	38509	163	16202	11434	9381	6831	2888
chrXII	458298	3275	282	5233	256	2960	1412	332	1822	841	1596	2734	872	694	238	245	13	163	447	106	145	1	38518	164	16198	11439	9384	6834	2888
chrXII	458299	3316	282	5301	256	2973	1418	334	1845	841	1625	2790	886	702	241	250	13	163	449	110	146	1	39173	164	16461	11617	9498	6905	2928
chrXII	458300	3678	297	5833	289	3231	1477	351	1991	743	1779	3086	999	702	261	275	15	162	513	110	142	1	43390	173	18222	12695	10265	7543	3256
chrXII	458301	3678	300	5838	289	3231	1477	351	1990	743	1782	3089	1002	705	261	274	15	162	513	110	142	1	43371	173	18212	12699	10272	7546	3256
chrXII	458302	3678	297	5838	289	3231	1476	351	1990	743	1779	3087	1002	705	261	274	15	162	513	110	142	1	43371	173	18214	12699	10269	7540	3257
chrXII	458303	3678	297	5838	289	3234	1476	351	1990	743	1777	3087	1002	702	261	274	15	162	513	110	142	1	43364	173	18209	12697	10268	7544	3257
chrXII	458304	3678	298	5841	289	3238	1476	350	1993	743	1777	3087	1003	704	261	274	15	160	517	110	142	1	43433	173	18230	12700	10275	7549	3257
chrXII	458305	3679	308	5837	289	3238	1476	350	1991	743	1777	3078	1003	704	261	274	15	160	517	110	142	1	43422	173	18230	12691	10272	7549	3257
chrXII	458306	3679	308	5837	289	3238	1476	351	1990	743	1778	3079	1003	704	261	274	15	159	517	110	142	1	43422	173	18231	12691	10271	7555	3257
chrXII	458307	3681	306	5844	289	3238	1476	352	1990	743	1777	3093	1003	706	261	276	15	159	517	115	142	1	43424	173	18231	12695	10271	7555	3263
chrXII	458308	3681	310	5844	289	3238	1476	351	1990	743	1778	3100	1006	706	262	276	15	159	519	115	142	1	43428	173	18231	12702	10275	7555	3263
chrXII	458309	3707	308	5869	290	3254	1478	353	2004	744	1786	3126	1026	709	263	278	15	162	519	115	142	1	43888	173	18302	12790	10355	7590	3275
chrXII	458310	3679	307	5866	284	3249	1475	353	1987	744	1779	3138	1026	704	261	277	15	162	519	115	143	1	43540	171	18211	12751	10319	7574	3262
chrXII	458311	3685	306	5870	284	3245	1469	353	1987	744	1783	3137	1028	701	261	273	15	163	520	115	138	1	43609	172	18232	12770	10320	7574	3266
chrXII	458312	3685	306	5873	284	3245	1469	353	1988	744	1778	3116	1028	702	261	273	15	163	520	115	136	1	43581	173	18218	12762	10320	7575	3266
chrXII	458313	3692	300	5884	286	3243	1462	354	1988	744	1776	3115	1028	702	261	273	15	163	521	115	136	1	43579	173	18201	12768	10320	7571	3266
chrXII	458314	3697	297	5880	286	3248	1462	353	1988	744	1777	3114	1028	705	261	273	15	161	521	115	135	1	43564	173	18200	12767	10317	7571	3266
chrXII	458315	3697	297	5880	286	3248	1462	353	1989	744	1778	3123	1032	705	261	273	15	161	521	115	139	1	43572	173	18207	12773	10317	7573	3267
chrXII	458316	3696	297	5880	286	3262	1462	352	1989	744	1779	3123	1033	704	261	273	15	162	523	115	139	1	43551	171	18206	12769	10309	7575	3267
chrXII	458317	3694	296	5874	286	3260	1461	351	1983	744	1774	3127	1032	704	260	273	15	162	523	115	138	1	43566	171	18205	12776	10311	7580	3266
chrXII	458318	3695	296	5874	286	3271	1461	350	1982	761	1778	3127	1032	704	260	273	15	162	523	115	138	1	43575	171	18210	12776	10314	7591	3266
chrXII	458319	3694	296	5873	286	3271	1467	352	1982	761	1775	3126	1031	704	260	273	15	162	523	117	138	1	43575	171	18210	12775	10310	7592	3266
chrXII	458320	3695	292	5888	286	3271	1468	351	1982	761	1774	3129	1031	702	257	273	15	162	523	116	138	1	43724	171	18256	12787	10333	7594	3276
chrXII	458321	4183	287	6732	312	3792	1538	333	2156	625	2092	4034	1090	725	227	322	14	164	644	117	147	1	50290	164	20120	14263	11212	8317	3613
chrXII	458322	4179	290	6727	316	3788	1523	334	2156	603	2088	4023	1086	727	227	321	14	164	647	117	148	1	50207	164	20108	14238	11195	8306	3615
chrXII	458323	4179	290	6732	319	3797	1523	333	2157	603	2089	4016	1088	727	227	321	14	164	658	117	150	1	50211	164	20107	14238	11195	8306	3615
chrXII	458324	4184	293	6736	319	3797	1523	335	2155	603	2095	4016	1088	727	227	321	14	164	658	117	150	1	50220	164	20091	14237	11192	8301	3608
chrXII	458325	4182	293	6731	319	3797	1523	335	2155	603	2090	4013	1087	727	226	321	14	164	658	117	150	1	50235	164	20091	14243	11185	8304	3608
chrXII	458326	4184	293	6731	319	3802	1515	335	2155	603	2090	4013	1087	727	226	321	14	164	658	117	154	1	50233	164	20088	14239	11185	8306	3606
chrXII	458327	4181	292	6731	319	3795	1515	335	2155	603	2090	4009	1087	727	224	321	14	164	657	117	153	1	50273	163	20099	14252	11193	8314	3610
chrXII	458328	4177	289	6721	319	3799	1515	340	2150	603	2091	4007	1089	727	224	321	14	164	653	112	153	1	50156	165	20037	14228	11194	8298	3602
chrXII	458329	4186	289	6729	319	3788	1531	344	2156	603	2097	4012	1095	727	224	321	14	164	663	112	158	1	50339	164	20121	14279	11222	8329	3606
chrXII	458330	4176	289	6728	313	3764	1517	344	2154	603	2096	3998	1079	722	224	319	14	164	664	112	157	0	50128	164	20046	14264	11179	8299	3600
chrXII	458331	4177	289	6735	313	3763	1518	345	2157	625	2101	4010	1079	723	224	319	14	164	664	112	157	0	50203	164	20063	14292	11202	8301	3604
chrXII	458332	4180	288	6740	310	3761	1507	345	2159	625	2101	4006	1073	717	218	319	14	163	664	109	153	0	50124	163	20011	14283	11169	8292	3597
chrXII	458333	4179	288	6741	310	3750	1514	349	2159	625	2101	4010	1074	720	218	319	14	163	664	109	153	0	50135	163	20012	14283	11166	8295	3594
chrXII	458334	4173	279	6745	311	3732	1504	344	2159	625	2100	4009	1072	720	218	319	14	161	664	109	154	0	50163	163	20025	14302	11163	8295	3592
chrXII	458335	4166	279	6747	311	3726	1513	345	2159	625	2100	4001	1071	720	218	319	14	161	659	106	152	0	50147	163	20015	14288	11153	8285	3592
chrXII	458336	4165	279	6740	311	3710	1509	341	2159	625	2098	3988	1070	715	218	319	14	161	659	108	153	0	50139	163	20008	14283	11144	8280	3591
chrXII	458337	4165	277	6739	311	3706	1513	341	2160	625	2094	3987	1070	713	218	319	14	161	650	108	153	3	50162	163	20014	14289	11149	8284	3591
chrXII	458338	4157	277	6739	311	3706	1513	342	2160	625	2092	3973	1069	709	213	319	14	160	648	106	153	3	50130	163	20011	14282	11139	8283	3585
chrXII	458339	4155	277	6730	311	3678	1508	342	2154	625	2079	3918	1056	701	211	319	14	159	648	106	152	3	50042	163	19950	14244	11091	8270	3592
chrXII	458340	4192	281	6780	312	3677	1511	344	2167	625	2099	3986	1086	705	214	319	14	159	648	102	152	3	50744	164	20120	14367	11194	8367	3642
chrXII	458341	4155	281	6652	310	3652	1496	345	2159	625	2062	3932	1061	706	213	316	14	159	640	102	150	3	50105	164	19857	14209	11053	8265	3589
chrXII	458342	4153	281	6643	310	3640	1493	344	2158	625	2060	3936	1060	708	212	319	14	158	637	102	148	3	50144	163	19865	14210	11038	8261	3589
chrXII	458343	4154	282	6641	309	3640	1493	347	2162	625	2059	3939	1058	706	212	319	14	158	641	102	148	3	50120	163	19827	14180	11034	8256	3583
chrXII	458344	4155	282	6644	309	3640	1493	346	2162	625	2059	3948	1058	706	211	319	14	158	641	102	148	3	50116	163	19804	14183	11033	8256	3580
chrXII	458345	4154	277	6639	308	3630	1480	342	2161	625	2057	3951	1058	706	208	319	14	158	641	98	147	4	50125	163	19801	14161	11023	8256	3573
chrXII	458346	4163	280	6632	308	3610	1489	343	2160	625	2057	3946	1058	705	208	319	14	158	640	98	147	4	50063	163	19771	14123	11017	8239	3576
chrXII	458347	4163	281	6631	308	3603	1494	343	2158	625	2057	3953	1058	705	208	319	14	158	642	98	147	4	50048	163	19753	14114	11016	8239	3576
chrXII	458348	4164	281	6619	308	3603	1496	342	2156	625	2054	3953	1061	705	208	319	14	158	642	98	147	4	50005	163	19738	14118	11005	8228	3572
chrXII	458349	4164	279	6596	303	3600	1496	340	2154	625	2050	3953	1061	698	208	319	14	158	642	98	147	4	49931	163	19723	14099	10988	8221	3575
chrXII	458350	4103	264	6459	298	3508	1469	331	2127	551	2020	3863	1045	683	194	319	14	148	626	100	147	4	49304	155	19481	13813	10733	8111	3504
chrXII	458351	3891	264	6161	281	3267	1407	322	2041	551	1895	3487	953	631	177	308	14	137	604	99	136	4	45746	149	18047	12786	9918	7578	3249
chrXII	458352	3765	255	5936	270	3129	1319	306	1960	535	1836	3373	913	605	170	286	14	135	601	92	124	4	44183	144	17183	12325	9506	7219	3089
chrXII	458353	3430	214	5317	234	2711	1159	266	1736	335	1663	3136	789	544	149	254	12	119	562	82	115	4	40928	111	15627	11066	8488	6280	2728
chrXII	458354	2605	185	3978	171	1807	793	197	1329	292	1306	2712	630	419	125	200	12	87	458	53	81	4	33659	80	12275	8238	6212	4146	2047
chrXII	458355	2603	185	3948	171	1792	787	195	1325	292	1300	2708	626	420	124	196	12	87	458	53	81	4	33467	80	12201	8179	6171	4122	2047
chrXII	458356	2581	178	3884	169	1759	781	191	1317	265	1296	2696	622	420	109	194	13	82	439	51	77	4	33290	78	12106	8079	6087	4080	2034
chrXII	458357	2596	176	3883	171	1738	778	192	1323	285	1295	2700	614	418	109	194	13	82	433	51	77	4	33406	75	12059	8041	6087	4083	2041
chrXII	458358	2552	173	3846	172	1711	766	193	1315	250	1277	2656	612	409	113	192	13	81	413	51	77	4	33059	73	11948	7894	5982	4002	2020
chrXII	458359	2544	174	3837	174	1704	766	188	1312	250	1279	2659	621	410	110	192	13	82	392	51	77	4	32970	73	11912	7869	5932	3979	2011
chrXII	458360	2545	174	3834	173	1704	770	188	1311	250	1273	2665	623	405	112	188	13	82	383	51	80	4	32943	73	11911	7854	5935	3970	2002
chrXII	458361	2546	174	3837	173	1705	770	188	1311	250	1272	2666	623	405	116	188	13	82	383	51	80	4	32933	73	11910	7850	5934	3970	2002
chrXII	458362	2550	162	3827	170	1698	770	188	1309	250	1266	2663	621	405	118	188	13	83	384	48	80	4	32955	71	11939	7837	5930	3957	1998
chrXII	458363	2328	160	3466	155	1490	692	180	1203	250	1159	2472	572	370	113	162	13	75	344	48	82	4	29423	69	10393	6801	5118	3438	1830
chrXII	458364	2145	147	3100	137	1289	634	159	1040	180	1112	2392	534	360	94	144	15	61	321	41	91	4	27561	60	9592	6111	4576	3003	1660
chrXII	458365	2154	143	3117	139	1276	641	157	1047	180	1134	2468	544	366	94	144	15	62	323	41	91	4	27882	55	9632	6126	4599	2994	1661
chrXII	458366	2143	146	3114	137	1263	636	158	1043	180	1137	2462	545	364	94	145	15	62	323	40	94	4	27784	49	9608	6080	4572	2954	1656
chrXII	458367	2142	141	3109	137	1265	636	155	1043	180	1137	2465	545	364	94	145	15	62	318	40	94	4	27774	49	9608	6080	4578	2951	1656
chrXII	458368	2141	142	3108	137	1263	631	155	1043	180	1140	2466	546	364	92	145	15	62	301	40	94	4	27778	49	9603	6078	4583	2957	1653
chrXII	458369	2140	141	3113	136	1251	620	155	1039	180	1137	2470	546	362	92	145	15	62	306	40	94	4	27699	49	9557	6068	4563	2944	1645
chrXII	458370	2138	141	3108	136	1251	620	159	1039	180	1137	2470	544	361	92	145	15	62	306	40	94	4	27676	49	9544	6074	4553	2940	1645
chrXII	458371	2135	137	3101	136	1251	619	159	1038	180	1137	2466	544	361	92	145	15	62	306	40	94	4	27614	49	9522	6059	4545	2934	1645
chrXII	458372	2133	136	3100	136	1242	614	159	1039	180	1136	2463	547	361	91	145	15	62	305	40	94	4	27611	49	9509	6056	4532	2928	1641
chrXII	458373	2132	136	3100	136	1237	614	159	1039	180	1136	2463	547	361	91	145	15	62	305	40	94	4	27597	49	9507	6038	4533	2931	1641
chrXII	458374	2113	128	3070	135	1216	611	156	1036	180	1119	2474	546	361	92	141	15	62	303	37	94	4	27489	49	9453	5992	4454	2910	1639
chrXII	458375	1994	127	2918	122	1116	565	153	968	153	1032	2335	512	341	84	134	15	57	282	34	79	4	25761	45	8874	5507	4188	2680	1562
chrXII	458376	1992	127	2910	122	1132	574	154	967	153	1025	2334	512	341	84	134	15	57	282	34	79	4	25761	45	8869	5509	4187	2680	1562
chrXII	458377	1992	124	2916	121	1120	574	155	967	153	1025	2338	512	341	84	134	15	57	282	34	79	4	25754	45	8865	5508	4187	2686	1562
chrXII	458378	1992	124	2916	121	1120	574	154	966	153	1021	2337	511	341	83	134	15	57	282	34	79	4	25727	44	8861	5512	4184	2686	1562
chrXII	458379	1984	119	2902	121	1121	577	149	965	153	1019	2343	515	341	83	134	12	57	282	34	79	7	25688	44	8848	5502	4183	2697	1565
chrXII	458380	1521	125	2309	93	755	467	155	719	121	786	1808	415	308	89	104	10	53	195	33	68	8	20861	24	7014	4274	3244	2085	1153
chrXII	458381	1500	125	2238	88	748	461	149	705	121	769	1771	410	305	89	99	10	53	189	30	68	8	20431	24	6876	4139	3111	2033	1123
chrXII	458382	1499	120	2244	84	737	455	147	705	121	768	1781	410	305	89	99	10	54	188	30	67	8	20451	24	6878	4139	3110	2038	1118
chrXII	458383	1463	114	2177	79	714	429	150	683	121	738	1731	400	308	89	97	10	57	174	31	68	10	19846	24	6667	3972	2992	1948	1067
chrXII	458384	1463	120	2184	77	715	429	155	683	121	737	1740	400	309	89	97	10	57	174	28	68	11	19827	23	6664	3968	2992	1943	1076
chrXII	458385	1457	118	2157	77	715	427	155	679	121	734	1743	395	305	90	97	10	59	171	28	63	11	19693	22	6622	3927	2960	1925	1080
chrXII	458386	1375	117	2044	77	623	407	152	641	121	681	1583	384	295	88	94	10	56	155	28	63	11	18613	17	6103	3689	2773	1828	1033
chrXII	458387	1373	117	2020	79	620	407	153	639	121	680	1589	386	294	88	93	10	56	160	28	59	11	18523	17	6075	3674	2760	1817	1021
chrXII	458388	1281	112	1855	71	600	373	146	598	117	661	1541	380	286	78	86	3	52	159	27	56	11	17559	14	5716	3441	2604	1684	981
chrXII	458389	1280	117	1847	71	605	368	147	595	155	661	1556	387	289	84	86	3	53	159	29	56	11	17527	14	5716	3444	2602	1683	981
chrXII	458390	1280	117	1847	71	605	377	149	595	155	661	1563	387	289	84	86	3	54	159	29	56	11	17518	14	5714	3438	2599	1674	977
chrXII	458391	1280	117	1846	71	605	377	149	594	155	658	1567	387	289	84	86	3	54	159	29	56	11	17487	14	5708	3435	2600	1674	977
chrXII	458392	1172	116	1733	68	561	368	147	563	155	624	1504	374	261	82	84	3	48	159	28	56	11	16076	14	5279	3152	2427	1533	919
chrXII	458393	1119	116	1657	62	534	351	143	521	204	641	1582	407	288	87	77	3	45	156	26	58	11	14891	15	4911	2944	2294	1444	884
chrXII	458394	1111	120	1628	61	535	351	145	520	213	647	1608	413	296	107	76	3	45	159	26	58	11	14685	16	4837	2926	2274	1404	879
chrXII	458395	1113	123	1626	61	535	351	140	519	213	647	1615	416	291	107	76	3	45	159	23	58	11	14675	16	4834	2929	2270	1401	879
chrXII	458396	1104	120	1602	58	541	334	140	512	203	658	1694	465	339	118	76	3	45	166	25	62	12	14628	20	4814	2908	2255	1380	910
chrXII	458397	998	120	1444	55	444	302	145	452	219	590	1602	473	346	122	70	3	39	136	21	60	12	12662	20	4131	2472	1958	1224	801
chrXII	458398	994	125	1448	52	441	299	145	449	229	596	1628	484	371	122	70	3	39	136	23	60	12	12570	20	4118	2457	1939	1228	784
chrXII	458399	994	125	1444	52	436	299	145	449	229	596	1628	484	371	122	70	3	39	136	23	60	12	12570	20	4120	2457	1939	1228	784
chrXII	458400	991	125	1440	52	432	299	145	454	229	601	1638	494	372	122	70	3	39	136	23	60	12	12577	20	4115	2450	1950	1228	787
chrXII	458401	993	138	1438	60	432	301	148	456	229	604	1645	491	372	130	70	6	39	136	23	63	14	12560	22	4114	2450	1951	1224	792
chrXII	458402	993	138	1437	60	432	301	148	456	229	604	1657	491	372	130	70	6	39	140	23	59	14	12565	22	4117	2450	1952	1224	792
chrXII	458403	795	139	1113	46	327	250	143	350	228	525	1484	442	366	130	58	6	33	112	22	53	11	10019	18	3356	1901	1540	878	611
chrXII	458404	695	137	968	35	290	233	142	307	228	462	1455	440	374	128	41	6	30	107	24	51	11	8333	18	2863	1605	1324	722	549
chrXII	458405	634	137	956	38	296	227	139	312	311	477	1672	485	406	154	44	7	28	116	27	51	11	7843	16	2688	1582	1278	711	569
chrXII	458406	524	135	796	36	266	210	136	253	311	435	1625	478	400	156	33	7	22	110	27	47	11	6575	16	2190	1322	1110	592	494
chrXII	458407	522	141	796	36	261	209	135	252	311	433	1620	478	400	156	33	7	22	110	27	46	11	6561	16	2190	1321	1104	589	492
chrXII	458408	517	140	792	36	261	210	132	251	311	435	1623	478	405	153	33	7	22	110	27	45	11	6526	14	2184	1323	1096	587	496
chrXII	458409	517	144	802	36	261	206	135	245	356	440	1632	485	421	156	31	8	22	110	27	45	12	6457	14	2163	1317	1086	587	493
chrXII	458410	513	145	802	36	261	206	135	249	356	440	1631	486	422	158	31	8	22	111	27	45	12	6452	14	2163	1318	1075	587	493
chrXII	458411	513	145	811	36	261	206	130	249	356	440	1631	487	426	158	31	8	21	109	27	45	12	6456	14	2161	1322	1079	591	493
chrXII	458412	498	144	800	34	250	216	131	247	355	443	1673	483	440	163	23	8	23	118	32	44	12	6085	14	1993	1268	1032	578	485
chrXII	458413	497	145	798	34	252	209	132	246	355	445	1670	482	440	164	26	8	23	118	40	44	12	5999	13	1945	1261	1033	578	482
chrXII	458414	497	145	797	34	245	206	131	250	355	445	1679	482	440	164	26	8	23	118	40	45	12	5998	13	1945	1258	1030	578	482
chrXII	458415	495	148	778	33	241	206	136	246	355	445	1669	479	440	164	26	8	22	118	40	45	12	5950	13	1926	1236	1007	572	465
chrXII	458416	497	148	772	33	241	206	134	248	355	436	1684	482	445	164	25	8	22	118	40	43	12	5947	13	1924	1241	1005	569	462
chrXII	458417	393	140	643	28	208	183	129	217	355	412	1757	508	450	164	19	8	21	129	46	43	12	4557	10	1490	1008	849	433	367
chrXII	458418	377	137	639	28	206	178	135	221	355	402	1751	505	447	180	21	7	22	129	46	45	12	4222	10	1404	948	809	422	366
chrXII	458419	372	137	632	30	200	178	132	219	335	402	1757	517	448	181	23	5	22	118	46	45	12	4196	10	1394	924	798	413	359
chrXII	458420	342	136	583	26	170	149	129	200	339	384	1722	506	461	184	21	5	21	118	46	48	12	3565	9	1200	839	695	333	343
chrXII	458421	339	137	582	26	170	150	130	199	339	384	1711	503	461	185	21	5	21	114	44	48	12	3525	9	1185	825	689	333	343
chrXII	458422	339	141	582	26	170	150	129	197	339	390	1767	513	459	185	23	5	21	114	44	48	12	3521	9	1190	820	681	333	344
chrXII	458423	335	142	572	25	176	146	131	192	339	385	1784	515	458	184	23	5	23	114	44	51	12	3391	9	1124	810	675	330	345
chrXII	458424	334	142	563	25	181	146	126	192	339	385	1778	515	458	184	23	5	23	114	44	51	12	3373	9	1114	806	675	329	335
chrXII	458425	334	142	561	25	181	146	128	192	339	385	1778	515	458	184	23	5	23	114	44	51	12	3373	9	1114	808	675	330	335
chrXII	458426	279	142	509	22	181	151	128	181	339	359	1727	513	456	184	23	5	21	113	44	51	12	2655	9	933	679	605	263	327
chrXII	458427	255	142	482	22	173	148	126	175	359	383	1845	584	506	193	22	5	22	125	43	47	12	2111	11	804	606	553	237	318
chrXII	458428	229	144	444	22	177	148	125	169	406	373	1832	583	526	199	22	5	22	125	43	47	12	1814	11	719	546	500	195	286
chrXII	458429	231	144	446	21	174	160	127	168	406	372	1820	583	526	199	22	5	21	132	45	47	12	1814	11	714	545	500	195	295
chrXII	458430	231	144	449	29	177	160	129	169	406	372	1821	583	526	199	22	5	21	132	45	47	12	1814	11	719	544	500	195	295
chrXII	458431	225	147	447	29	180	158	139	169	406	362	1822	593	533	204	22	5	21	126	45	45	12	1786	11	689	518	449	183	277
chrXII	458432	202	146	405	29	163	156	139	165	406	379	1835	602	545	207	20	5	22	114	45	52	12	1452	11	603	442	365	155	266
chrXII	458433	138	150	366	28	156	156	139	156	406	371	1827	600	535	209	20	5	22	112	46	52	12	1068	12	469	376	324	130	241
chrXII	458434	140	144	359	28	156	154	137	156	407	383	1843	612	564	213	20	5	21	108	47	52	12	1051	12	464	370	315	116	246
chrXII	458435	129	147	361	27	153	154	140	162	451	388	1872	635	601	228	20	5	21	100	50	55	12	950	12	443	333	282	107	261
chrXII	458436	131	152	361	26	153	145	140	163	451	388	1875	642	601	228	20	5	21	100	50	55	13	948	12	435	334	286	108	260
chrXII	458437	128	150	350	26	153	145	139	160	451	389	1879	644	601	228	20	5	20	100	50	55	12	956	12	433	335	286	108	270
chrXII	458438	127	149	345	33	153	162	141	160	451	394	1901	653	607	229	20	5	18	100	53	56	10	984	12	433	328	279	102	267
chrXII	458439	128	149	345	33	153	162	142	158	451	394	1898	653	607	229	20	5	18	92	53	56	10	975	12	434	326	278	102	267
chrXII	458440	126	144	345	33	153	153	139	158	451	394	1899	653	607	230	20	5	18	92	53	56	9	975	12	434	325	278	100	267
chrXII	458441	126	132	333	33	153	153	135	158	451	391	1895	653	607	230	20	5	18	92	53	58	9	975	12	431	319	277	94	267
chrXII	458442	127	134	336	34	153	153	142	159	451	388	1907	654	608	228	20	11	19	92	53	59	9	974	12	428	318	274	94	267
chrXII	458443	127	130	336	34	153	153	141	163	451	388	1906	654	612	228	20	11	19	92	53	59	9	974	12	428	316	277	94	267
chrXII	458444	126	129	332	34	138	154	145	163	451	388	1906	655	612	228	20	11	19	92	53	59	9	974	12	426	317	278	92	267
chrXII	458445	125	130	332	34	138	149	145	162	451	388	1923	659	626	234	20	11	16	92	53	59	9	974	12	428	316	277	91	262
chrXII	458446	127	128	322	34	138	144	143	154	496	373	1869	646	626	244	20	11	15	84	50	57	9	948	12	421	309	279	86	256
chrXII	458447	127	128	322	34	138	144	144	154	496	373	1876	643	625	245	20	11	15	84	54	57	9	951	12	420	309	279	85	256
chrXII	458448	126	128	326	34	138	144	144	158	496	380	1899	659	627	245	20	11	15	84	54	56	9	969	12	423	313	281	85	252
chrXII	458449	125	132	303	33	138	143	140	164	475	373	1707	624	616	236	20	11	14	85	53	52	10	966	12	433	316	279	88	257
chrXII	458450	125	132	303	33	138	146	142	164	475	373	1705	624	616	236	20	11	14	85	53	52	10	963	12	433	316	278	88	257
chrXII	458451	125	132	302	33	138	136	145	164	475	373	1707	624	616	236	20	11	14	85	53	52	10	961	12	431	316	274	88	257
chrXII	458452	125	132	298	33	138	136	146	163	475	369	1671	597	592	227	20	11	14	85	53	52	13	944	12	430	310	268	84	244
chrXII	458453	125	132	299	33	138	136	147	165	475	377	1671	598	602	227	20	11	14	85	51	52	13	943	12	428	311	262	84	244
chrXII	458454	125	132	303	33	138	136	148	166	475	382	1743	618	621	249	20	11	15	85	51	51	13	950	14	426	310	259	81	244
chrXII	458455	133	135	309	33	140	136	148	166	475	382	1762	620	625	250	20	11	15	85	51	51	13	959	14	434	313	259	81	244
chrXII	458456	133	135	311	34	140	136	150	167	475	383	1763	620	626	250	20	11	15	85	51	51	13	953	14	436	311	258	81	244
chrXII	458457	135	135	312	39	140	142	147	169	475	384	1771	619	637	250	20	11	15	85	51	51	13	976	14	453	319	261	81	232
chrXII	458458	134	136	304	37	140	144	144	158	475	355	1651	597	626	244	20	11	15	85	53	49	11	967	13	454	313	259	81	217
chrXII	458459	141	135	291	37	135	153	141	168	486	351	1634	603	652	244	22	12	15	85	52	43	9	1035	11	498	337	281	93	227
chrXII	458460	141	136	288	37	135	153	139	166	486	339	1590	588	610	240	22	12	15	84	50	43	9	1027	11	489	337	277	93	227
chrXII	458461	142	130	291	37	135	149	137	171	486	338	1589	588	610	240	22	12	17	84	50	43	9	1029	11	484	331	274	93	227
chrXII	458462	142	131	291	37	135	149	137	171	486	332	1571	578	608	240	22	12	17	84	50	41	9	1029	11	479	329	271	93	227
chrXII	458463	142	127	291	37	135	157	134	172	486	332	1572	584	608	240	22	12	17	84	50	41	9	1029	11	479	330	269	93	227
chrXII	458464	136	129	298	35	135	153	131	161	486	301	1442	518	555	216	24	12	17	78	53	34	9	1000	11	452	315	262	84	213
chrXII	458465	136	132	300	35	135	153	128	161	485	298	1421	516	550	214	24	11	17	78	51	35	9	1003	11	454	309	262	84	210
chrXII	458466	136	131	307	35	135	153	127	162	485	298	1428	519	550	215	24	11	17	78	51	35	9	1010	11	466	312	266	87	210
chrXII	458467	153	127	299	31	142	155	123	170	452	297	1424	512	530	215	24	11	16	81	58	35	9	1091	12	502	316	288	104	212
chrXII	458468	153	127	299	31	144	155	124	176	452	288	1420	510	525	215	24	11	16	81	58	35	9	1091	13	502	317	286	104	199
chrXII	458469	150	125	295	32	144	155	121	175	452	288	1421	510	525	215	24	11	16	81	58	35	9	1095	13	500	317	292	104	199
chrXII	458470	153	118	289	34	144	154	120	175	452	283	1415	507	518	210	18	11	14	81	58	35	8	1099	13	492	316	292	104	195
chrXII	458471	152	113	289	34	144	154	120	175	452	285	1413	507	518	210	18	11	14	79	58	35	8	1094	13	494	318	290	104	195
chrXII	458472	187	108	308	34	151	163	121	196	476	299	1423	520	529	212	20	9	14	79	55	35	8	1207	12	551	344	318	127	215
chrXII	458473	199	106	334	34	143	166	120	200	476	294	1384	512	541	210	19	9	16	67	55	39	8	1410	13	652	380	370	145	245
chrXII	458474	193	100	310	33	125	166	112	191	422	268	1242	485	532	196	14	10	17	63	55	32	8	1351	13	622	361	362	148	228
chrXII	458475	193	97	304	32	125	166	111	194	422	268	1238	481	532	197	14	10	17	64	53	34	8	1347	13	623	361	361	148	228
chrXII	458476	193	98	304	32	121	166	111	194	422	266	1237	481	527	197	14	10	17	64	53	34	8	1347	13	623	361	358	148	228
chrXII	458477	210	97	335	37	126	173	107	212	423	280	1266	495	531	206	15	10	17	72	53	34	8	1554	16	756	432	441	180	247
chrXII	458478	485	89	570	50	179	198	114	280	254	352	1154	458	452	180	14	9	17	68	45	31	7	3164	25	1634	825	863	388	437
chrXII	458479	608	92	663	53	181	229	116	312	254	359	1083	461	456	175	8	9	16	71	42	32	7	3696	27	1944	949	1005	456	497
chrXII	458480	630	95	674	53	191	229	116	316	254	367	1108	463	462	175	11	9	16	71	42	34	7	3861	28	1979	982	1021	491	498
chrXII	458481	631	95	674	53	191	229	116	316	254	367	1110	463	463	175	11	9	16	71	42	34	7	3863	28	1982	983	1022	491	498
chrXII	458482	631	92	674	49	191	229	116	316	254	367	1101	461	463	175	11	9	16	71	42	32	7	3861	28	1978	985	1021	491	498
chrXII	458483	631	90	674	49	191	223	112	317	254	367	1101	460	463	175	11	9	14	71	42	32	7	3862	26	1978	985	1017	491	498
chrXII	458484	631	90	672	49	191	222	112	315	254	366	1098	457	462	175	11	9	14	71	42	32	7	3868	26	1978	985	1017	491	486
chrXII	458485	631	94	672	49	191	222	111	315	254	366	1100	456	462	175	11	9	13	67	42	32	7	3868	26	1985	985	1014	491	486
chrXII	458486	631	99	667	49	191	218	111	315	304	367	1103	457	462	175	11	9	13	67	42	32	7	3872	26	1985	988	1015	495	495
chrXII	458487	629	95	667	49	180	218	115	316	304	367	1101	457	458	177	11	9	13	67	34	32	7	3872	26	1974	986	1015	495	495
chrXII	458488	629	89	670	49	180	218	110	316	304	366	1101	451	458	175	11	9	13	67	34	32	7	3876	26	1974	986	1019	495	495
chrXII	458489	629	90	671	49	180	210	112	316	355	373	1101	451	465	175	11	9	13	67	34	32	7	3878	26	1978	991	1019	495	495
chrXII	458490	628	90	671	49	180	210	112	317	355	373	1097	451	465	175	11	9	13	67	34	32	7	3880	26	1978	991	1019	495	495
chrXII	458491	633	90	671	49	180	215	113	316	355	377	1098	451	465	178	11	9	13	67	34	32	7	3886	29	1977	991	1021	495	496
chrXII	458492	634	91	670	49	180	215	113	330	355	380	1096	447	465	173	11	9	13	67	34	34	7	3913	29	1991	998	1021	495	496
chrXII	458493	637	93	663	48	178	215	113	333	338	374	1019	433	448	173	11	9	12	53	31	34	7	3929	29	1994	986	1022	497	482
chrXII	458494	647	93	674	48	168	213	113	358	341	374	917	390	379	149	12	9	13	52	30	32	7	4026	27	1993	994	1021	490	473
chrXII	458495	703	93	696	46	173	240	122	512	454	470	1066	482	470	209	14	9	13	46	39	36	7	4311	34	2169	1050	1079	507	491
chrXII	458496	704	93	689	46	173	240	122	512	461	472	1061	482	472	215	14	14	13	46	42	36	8	4315	34	2169	1048	1079	507	486
chrXII	458497	741	95	728	46	179	255	117	546	638	505	1158	635	602	260	16	21	13	54	42	43	11	4340	37	2188	1065	1099	520	490
chrXII	458498	767	96	756	51	196	255	114	666	680	585	1384	752	673	273	17	25	15	65	46	43	11	4416	38	2230	1087	1125	523	503
chrXII	458499	824	102	815	51	225	279	119	823	810	714	1808	967	878	311	22	26	16	61	48	57	11	4493	40	2271	1132	1153	550	530
chrXII	458500	827	102	820	51	225	279	119	823	810	719	1818	973	880	312	22	26	16	61	48	57	11	4493	40	2272	1135	1153	550	535
chrXII	458501	827	102	823	51	229	291	120	824	810	723	1828	976	880	314	22	26	16	61	48	58	12	4495	40	2278	1135	1156	548	527
chrXII	458502	841	103	850	53	247	298	118	855	895	753	1875	1000	917	324	22	26	16	61	49	66	12	4565	40	2307	1157	1178	548	529
chrXII	458503	847	103	865	60	260	299	120	866	916	753	1894	1029	959	345	22	26	16	51	49	67	12	4608	40	2319	1167	1199	565	529
chrXII	458504	870	108	867	60	260	299	120	904	976	775	1919	1061	991	349	22	26	16	61	54	68	12	4618	44	2320	1195	1228	569	534
chrXII	458505	874	108	884	60	260	293	120	928	931	797	2001	1098	1017	356	22	26	15	61	58	73	12	4655	45	2334	1200	1239	575	534
chrXII	458506	877	108	886	60	260	293	120	935	931	804	2044	1106	1024	357	22	26	18	61	58	73	12	4666	45	2344	1202	1248	575	535
chrXII	458507	877	109	883	60	262	293	120	937	960	804	2070	1106	1025	362	22	28	19	83	58	73	12	4671	45	2344	1202	1248	573	537
chrXII	458508	877	108	886	60	262	294	122	938	960	808	2075	1114	1022	361	22	28	19	83	58	73	12	4675	45	2346	1202	1250	573	537
chrXII	458509	911	105	931	60	282	296	119	938	960	819	2061	1062	975	338	25	28	20	82	56	64	12	4836	45	2425	1267	1299	589	555
chrXII	458510	1016	116	1068	63	344	337	113	1022	1072	888	2264	1141	1021	343	33	28	24	92	62	75	12	5164	46	2597	1375	1425	651	586
chrXII	458511	1018	116	1068	63	344	337	113	1023	1072	888	2275	1141	1023	343	33	28	25	99	63	75	12	5165	46	2604	1378	1425	654	586
chrXII	458512	1019	115	1069	64	344	326	116	1023	1048	888	2277	1141	1023	344	33	28	26	99	63	74	10	5165	46	2614	1377	1429	661	585
chrXII	458513	1019	114	1071	65	344	320	117	1021	997	881	2238	1123	995	329	33	28	26	92	63	71	7	5153	46	2613	1377	1436	661	587
chrXII	458514	1027	116	1092	67	337	323	117	1035	997	895	2281	1127	1004	331	33	28	28	103	63	73	6	5182	46	2635	1387	1447	672	602
chrXII	458515	1072	117	1184	68	373	347	121	1085	997	1018	2681	1234	1043	344	33	28	28	109	67	92	6	5266	48	2693	1459	1492	695	663
chrXII	458516	1078	120	1186	68	374	350	120	1088	1077	1034	2755	1248	1043	352	33	28	29	109	65	92	6	5269	52	2699	1465	1505	710	673
chrXII	458517	1085	120	1190	68	374	350	120	1097	1077	1038	2788	1273	1074	360	33	28	30	109	66	92	6	5277	53	2700	1471	1517	723	681
chrXII	458518	1092	121	1210	70	394	351	122	1126	1096	1062	2890	1316	1102	360	33	28	30	119	71	96	7	5305	53	2720	1484	1535	727	689
chrXII	458519	1110	122	1221	70	394	352	123	1140	1096	1081	2944	1349	1106	360	34	28	32	129	71	97	7	5346	53	2757	1511	1537	727	713
chrXII	458520	1168	125	1340	84	434	382	123	1211	1096	1160	3193	1415	1173	380	37	28	38	141	73	99	7	5559	53	2845	1577	1577	764	769
chrXII	458521	1169	127	1344	84	429	382	126	1213	1096	1165	3209	1415	1205	381	37	28	38	146	73	100	7	5571	53	2844	1583	1579	764	770
chrXII	458522	1170	125	1345	84	431	382	130	1216	1096	1174	3212	1422	1208	381	39	28	38	146	73	100	7	5585	53	2848	1584	1579	764	770
chrXII	458523	1159	124	1367	89	445	385	129	1228	1096	1207	3290	1441	1202	383	39	28	38	156	77	100	7	5527	53	2838	1601	1582	782	788
chrXII	458524	1279	126	1583	101	557	434	138	1378	1096	1538	4655	1896	1400	413	43	28	49	198	88	142	8	5951	53	3062	1765	1767	871	928
chrXII	458525	1475	143	2058	135	884	593	163	1691	2007	2124	7353	3185	2428	815	70	36	74	368	158	236	23	7706	60	3999	2485	2362	1331	1219
chrXII	458526	1538	151	2177	146	950	605	194	1849	2241	2350	8556	3485	2689	1156	71	38	78	419	182	284	25	7893	79	4078	2594	2468	1396	1321
chrXII	458527	1538	148	2178	146	948	615	192	1851	2241	2356	8548	3485	2689	1156	71	38	78	419	182	284	25	7894	80	4074	2595	2468	1396	1321
chrXII	458528	1539	149	2174	146	948	615	194	1852	2241	2357	8550	3485	2689	1156	71	38	78	419	182	284	25	7896	80	4076	2597	2467	1396	1321
chrXII	458529	1543	148	2174	142	948	616	192	1854	2241	2356	8554	3485	2689	1156	71	38	78	419	182	284	25	7916	80	4075	2597	2465	1396	1321
chrXII	458530	1548	147	2179	138	948	617	190	1863	2290	2403	8743	3566	2716	1165	71	39	78	422	183	288	25	7939	80	4088	2600	2470	1400	1323
chrXII	458531	1547	157	2185	138	948	622	190	1862	2316	2416	8840	3572	2721	1164	71	39	81	426	180	293	25	7939	80	4099	2598	2472	1404	1324
chrXII	458532	1588	155	2225	139	948	622	190	1886	2318	2459	8942	3605	2728	1171	71	39	81	427	181	302	25	8147	80	4177	2663	2514	1404	1335
chrXII	458533	1605	158	2239	139	955	625	192	1890	2318	2466	8982	3609	2731	1170	76	39	89	432	183	302	25	8152	80	4189	2671	2522	1404	1349
chrXII	458534	1738	162	2325	141	961	641	188	2099	2336	3033	10959	4037	2921	1183	84	41	117	448	192	333	25	8879	85	4493	2777	2675	1467	1439
chrXII	458535	1750	159	2337	142	970	641	192	2089	2319	3053	10993	4055	2918	1179	84	34	117	448	193	336	25	8857	85	4505	2778	2690	1472	1446
chrXII	458536	1752	159	2337	142	972	641	192	2100	2319	3109	11178	4068	2927	1179	85	34	120	448	196	339	25	8893	85	4543	2778	2695	1472	1454
chrXII	458537	1758	168	2339	142	975	654	196	2108	2319	3115	11250	4071	2930	1180	86	34	121	448	196	339	25	8901	85	4548	2779	2697	1473	1454
chrXII	458538	1756	168	2342	142	975	651	196	2108	2319	3113	11250	4071	2930	1180	87	34	121	448	196	339	25	8910	85	4548	2779	2699	1473	1458
chrXII	458539	1769	168	2344	141	975	651	197	2107	2319	3115	11250	4072	2929	1180	87	34	121	448	196	340	25	8931	85	4557	2779	2702	1473	1458
chrXII	458540	1770	173	2344	140	975	650	196	2108	2319	3116	11257	4075	2929	1180	87	34	121	448	196	348	25	8939	85	4557	2779	2693	1473	1458
chrXII	458541	1769	179	2336	140	975	650	196	2109	2319	3115	11262	4075	2929	1180	87	34	121	448	197	348	25	8930	85	4557	2773	2691	1473	1458
chrXII	458542	1784	179	2350	140	975	650	194	2124	2320	3149	11506	4121	2961	1183	87	34	123	449	204	357	25	9009	85	4622	2786	2707	1473	1458
chrXII	458543	1792	183	2346	139	975	648	196	2119	2364	3152	11500	4130	2953	1183	87	33	124	449	204	357	25	8959	85	4597	2777	2706	1472	1458
chrXII	458544	1793	183	2346	139	975	648	196	2119	2364	3152	11498	4130	2956	1183	87	33	124	449	202	357	25	8957	85	4599	2775	2706	1472	1458
chrXII	458545	1794	184	2346	139	975	648	196	2121	2364	3153	11506	4130	2949	1183	87	33	124	449	202	357	25	8963	85	4600	2775	2706	1472	1458
chrXII	458546	1796	179	2340	139	975	648	196	2121	2364	3153	11505	4131	2951	1183	87	33	126	449	202	360	25	9009	85	4611	2778	2711	1472	1456
chrXII	458547	1727	172	2245	135	951	601	190	2105	2363	3136	11613	4128	2955	1187	102	33	130	449	199	362	25	9346	82	4816	2651	2596	1406	1341
chrXII	458548	1808	200	2098	129	924	584	196	2876	3204	4012	15569	6198	4543	1975	151	52	187	452	269	530	42	9128	89	4566	2491	2337	1204	1163
chrXII	458549	1836	210	2094	127	911	579	196	3048	3500	4184	16235	6612	4841	2081	175	53	198	454	280	554	42	10431	90	4937	2509	2381	1201	1162
chrXII	458550	1841	210	2097	127	911	579	197	3083	3500	4225	16410	6655	4854	2090	178	53	199	454	280	556	42	10493	92	4952	2516	2386	1201	1159
chrXII	458551	1883	211	2101	127	913	583	198	3425	3653	4735	18318	7201	5212	2203	203	55	219	456	293	610	44	10766	95	5059	2540	2406	1199	1162
chrXII	458552	1889	215	2102	121	908	588	188	3751	3983	5005	19516	7666	5555	2287	227	49	239	456	301	636	43	11463	96	5236	2558	2441	1197	1140
chrXII	458553	1889	215	2102	121	908	588	188	3758	3983	5005	19517	7675	5556	2297	226	49	239	456	301	638	43	11462	96	5241	2552	2439	1196	1140
chrXII	458554	1888	217	2102	121	908	590	190	3759	3933	5005	19517	7675	5557	2299	226	49	239	460	301	638	43	11466	97	5241	2549	2442	1196	1142
chrXII	458555	1895	217	2105	121	908	590	190	3780	3933	5012	19535	7715	5582	2299	226	49	239	460	301	645	43	11490	97	5245	2555	2454	1198	1141
chrXII	458556	1884	210	2097	121	948	607	199	3747	3989	4917	19290	7798	5601	2276	229	51	242	460	299	663	44	12725	101	5477	2632	2445	1241	1134
chrXII	458557	1899	210	2087	121	941	608	199	3782	4014	4930	19331	7844	5627	2278	233	51	242	459	310	670	45	12853	101	5487	2624	2409	1240	1131
chrXII	458558	1878	207	2040	119	924	598	196	3846	3901	4981	19418	8074	5763	2268	248	52	245	459	311	673	46	13180	98	5505	2581	2378	1188	1106
chrXII	458559	1914	210	2076	120	941	599	199	3904	3914	5022	19577	8347	5919	2288	248	52	246	460	312	684	51	14278	98	5806	2730	2477	1226	1121
chrXII	458560	1933	214	2125	123	962	599	207	4036	3916	5071	19729	8487	6009	2303	251	52	258	473	312	693	51	15002	107	5962	2903	2589	1275	1151
chrXII	458561	1941	215	2128	123	962	596	207	4065	3916	5103	19749	8521	6027	2303	256	52	258	473	312	703	51	15095	107	5996	2912	2591	1278	1159
chrXII	458562	1950	217	2141	124	976	616	208	4109	3946	5120	19761	8537	6038	2308	258	52	258	474	312	707	51	15284	110	6129	2982	2629	1285	1165
chrXII	458563	1952	221	2142	124	976	615	208	4109	3946	5120	19761	8537	6039	2308	258	52	257	474	312	707	51	15307	110	6139	2988	2632	1285	1165
chrXII	458564	1965	221	2161	124	980	615	208	4111	3946	5121	19767	8534	6039	2308	259	52	257	478	312	707	51	15386	110	6152	2988	2636	1291	1166
chrXII	458565	1970	220	2178	124	986	623	210	4113	3946	5123	19776	8536	6041	2309	260	53	257	479	312	707	51	15421	110	6157	2992	2636	1294	1170
chrXII	458566	1978	210	2189	124	986	620	210	4118	3946	5125	19780	8536	6042	2309	260	53	257	479	312	707	51	15457	110	6172	2996	2650	1295	1170
chrXII	458567	1972	209	2194	122	990	623	212	4113	3945	5118	19756	8532	6039	2306	260	53	257	479	312	708	49	15482	109	6167	2999	2643	1307	1173
chrXII	458568	1971	215	2185	122	990	623	212	4103	3945	5093	19652	8510	6041	2306	260	53	257	476	312	707	49	15478	109	6167	2993	2629	1302	1187
chrXII	458569	1962	215	2170	122	983	623	211	4092	3924	5073	19555	8500	6031	2299	260	53	254	476	312	705	49	15480	108	6149	2994	2614	1288	1181
chrXII	458570	1954	217	2161	121	978	618	211	4072	3872	4999	19247	8454	6003	2281	257	52	250	476	311	699	49	15460	102	6134	2995	2580	1280	1143
chrXII	458571	1994	217	2209	121	990	613	216	4090	3872	4989	19218	8452	6004	2280	254	52	250	476	311	699	49	15636	102	6172	3067	2616	1295	1163
chrXII	458572	2012	221	2238	121	990	618	223	4110	3872	4992	19217	8451	6004	2277	254	52	250	476	308	699	49	15701	102	6200	3098	2625	1303	1157
chrXII	458573	2034	223	2260	125	994	623	221	4117	3898	5003	19193	8453	6005	2281	254	52	250	476	308	699	49	15874	102	6226	3146	2640	1312	1161
chrXII	458574	2034	223	2261	125	994	623	220	4116	3898	5005	19192	8453	6005	2280	254	52	250	476	308	699	49	15880	102	6224	3146	2639	1312	1165
chrXII	458575	2032	223	2258	125	994	622	215	4116	3898	5007	19196	8453	6005	2277	254	52	250	476	307	699	49	15911	102	6233	3154	2642	1317	1169
chrXII	458576	1961	216	2164	121	964	603	212	4023	3696	4857	18697	8191	5846	2247	250	52	249	470	298	678	49	15657	96	6169	3083	2584	1243	1102
chrXII	458577	1948	216	2160	121	962	591	210	3996	3696	4774	18366	8155	5835	2245	247	52	245	461	297	677	49	15628	96	6135	3063	2564	1233	1091
chrXII	458578	2072	213	2249	128	1009	604	206	4029	3696	4774	18291	8152	5839	2237	247	52	253	456	297	671	49	16043	101	6336	3224	2686	1291	1114
chrXII	458579	2117	211	2303	128	978	575	208	3999	3597	4667	17999	7917	5697	2201	247	49	255	430	294	665	47	16249	97	6437	3262	2741	1293	1123
chrXII	458580	2116	211	2298	128	963	569	206	3991	3597	4634	17930	7909	5696	2201	247	49	255	424	289	664	47	16194	97	6405	3248	2726	1286	1118
chrXII	458581	2129	209	2307	128	966	569	198	3982	3597	4622	17890	7906	5693	2200	247	49	254	424	289	662	47	16206	99	6437	3260	2740	1293	1119
chrXII	458582	2523	215	2801	157	1081	608	205	4092	3597	4664	17934	7909	5696	2202	251	49	257	426	287	665	47	17759	108	7075	3899	3144	1523	1277
chrXII	458583	3667	236	3919	200	1327	781	244	4474	3606	4778	17789	7802	5679	2178	252	48	256	414	284	649	48	21967	126	8980	5159	4166	2114	1669
chrXII	458584	4314	254	4569	227	1476	836	265	4695	3557	4857	17919	7835	5687	2181	253	48	262	417	284	648	49	25052	130	10208	6057	4797	2458	1881
chrXII	458585	4318	256	4573	227	1476	836	265	4696	3557	4849	17903	7833	5685	2181	252	48	262	417	284	648	49	25050	130	10209	6055	4793	2455	1881
chrXII	458586	4318	256	4573	227	1476	836	265	4696	3557	4849	17897	7833	5685	2182	252	48	262	426	284	648	49	25057	130	10214	6055	4791	2455	1881
chrXII	458587	4391	253	4599	237	1485	832	263	4720	3552	4855	17903	7841	5685	2175	253	46	263	426	284	648	48	25216	130	10275	6111	4853	2495	1897
chrXII	458588	4218	245	4328	213	1297	800	232	4123	3385	3762	13607	6727	4993	1928	231	42	225	347	241	553	48	24603	115	9987	5897	4611	2361	1617
chrXII	458589	4276	241	4416	218	1333	798	229	4102	3370	3729	13286	6639	4936	1912	231	38	216	336	236	555	48	25299	115	10248	6050	4724	2393	1619
chrXII	458590	4606	248	4741	244	1439	832	237	4186	3222	3764	13147	6588	4898	1882	234	36	219	345	233	558	48	27532	115	11253	6525	5156	2665	1763
chrXII	458591	4613	253	4746	245	1439	838	237	4186	3193	3762	13123	6582	4878	1875	234	36	223	345	233	558	47	27607	115	11279	6536	5197	2660	1770
chrXII	458592	4719	253	4940	250	1489	867	237	4213	3193	3850	13198	6587	4880	1875	257	36	227	349	240	561	47	30895	116	12431	7121	5639	2835	1927
chrXII	458593	4941	253	5263	266	1545	894	245	4317	3193	3905	13271	6573	4847	1877	264	36	226	357	245	559	47	32849	134	13080	7812	6328	3182	2126
chrXII	458594	4941	253	5266	266	1545	894	245	4315	3193	3904	13270	6573	4847	1877	267	36	226	357	245	559	47	32928	134	13084	7817	6328	3183	2128
chrXII	458595	5030	247	5361	267	1534	929	248	4335	3191	3922	13175	6549	4818	1853	272	36	226	352	246	559	47	33602	134	13440	7995	6499	3244	2179
chrXII	458596	5217	250	5486	272	1588	938	260	4379	3192	3909	13079	6515	4810	1846	274	36	226	346	249	555	47	34464	134	13773	8197	6665	3322	2275
chrXII	458597	5257	253	5524	270	1614	935	264	4377	3191	3912	13027	6505	4798	1840	274	36	227	355	251	551	47	34675	134	13843	8248	6699	3364	2278
chrXII	458598	5308	257	5553	273	1620	944	269	4400	3194	3921	13020	6511	4800	1843	276	36	231	351	251	557	47	34972	135	13969	8336	6746	3401	2299
chrXII	458599	5318	257	5560	272	1620	944	271	4398	3194	3909	13022	6508	4800	1846	276	36	231	351	251	556	47	35001	135	13976	8349	6756	3401	2299
chrXII	458600	5325	257	5586	270	1620	944	271	4410	3194	3921	13024	6508	4807	1846	276	36	231	349	254	554	47	35127	134	14014	8362	6787	3408	2309
chrXII	458601	5329	253	5588	270	1620	944	271	4410	3194	3920	13028	6505	4807	1846	276	36	231	352	254	554	47	35133	134	14015	8366	6792	3408	2318
chrXII	458602	5351	253	5620	272	1629	946	267	4426	3194	3932	13028	6505	4806	1846	277	36	231	361	254	554	47	35295	135	14080	8393	6822	3419	2339
chrXII	458603	6059	253	6413	305	1857	1042	277	4541	3149	4077	13112	6385	4694	1802	285	36	233	365	258	545	47	39880	143	16066	9787	7827	3860	2664
chrXII	458604	7294	286	7754	376	2266	1147	304	4613	3189	4272	13177	6315	4611	1797	313	35	252	351	259	544	47	46305	157	19117	11446	9249	4555	3290
chrXII	458605	7296	286	7746	376	2258	1147	303	4594	3189	4263	13148	6285	4583	1797	313	35	252	350	258	544	47	46291	157	19100	11454	9241	4553	3288
chrXII	458606	7295	285	7747	376	2258	1149	302	4594	3189	4263	13139	6287	4583	1798	313	35	253	350	258	541	47	46306	157	19104	11455	9241	4539	3295
chrXII	458607	7295	284	7747	378	2266	1149	301	4594	3187	4263	13133	6285	4581	1798	313	35	254	349	258	541	47	46314	157	19102	11444	9241	4539	3293
chrXII	458608	7306	284	7767	378	2279	1155	303	4580	3082	4226	12950	6267	4567	1776	311	35	253	351	256	541	47	46351	157	19130	11463	9265	4539	3293
chrXII	458609	7344	253	8032	381	2334	1163	287	3345	1277	2493	5348	2847	1889	511	230	13	175	212	102	228	13	46415	135	19006	11746	9338	4727	3344
chrXII	458610	7550	253	8344	390	2374	1212	295	3224	1253	2218	4128	2448	1631	438	214	7	168	209	85	200	13	47114	135	19348	12149	9596	4900	3427
chrXII	458611	7673	253	8599	406	2531	1244	310	3192	1078	2229	4096	2322	1483	344	215	26	169	226	83	193	11	47979	132	19799	12510	9887	5009	3536
chrXII	458612	7701	252	8634	406	2558	1251	310	3211	1078	2234	4058	2309	1481	337	216	25	169	226	83	190	11	48129	132	19832	12539	9926	5039	3544
chrXII	458613	7746	251	8668	406	2598	1256	320	3222	1078	2235	4067	2309	1474	335	216	25	174	230	85	190	11	48458	133	19948	12593	9969	5071	3554
chrXII	458614	7771	250	8694	411	2607	1256	319	3229	1078	2236	4073	2293	1468	335	216	25	174	230	84	190	11	48657	133	20009	12643	10003	5082	3563
chrXII	458615	7776	251	8713	411	2610	1258	318	3227	1078	2236	4073	2288	1455	331	216	25	174	228	83	187	11	48707	133	20012	12673	10023	5096	3564
chrXII	458616	7790	251	8727	412	2625	1275	319	3231	1078	2237	4077	2289	1453	331	216	25	174	235	83	184	11	48811	133	20032	12704	10053	5111	3568
chrXII	458617	7792	251	8739	412	2625	1275	319	3232	1078	2237	4085	2289	1453	333	216	25	174	235	83	184	11	48866	133	20041	12713	10058	5112	3573
chrXII	458618	7796	251	8742	412	2652	1275	321	3234	1041	2239	4088	2286	1452	333	216	25	175	235	82	185	11	49003	133	20079	12742	10070	5120	3581
chrXII	458619	7837	251	8821	417	2668	1295	322	3253	1041	2262	4109	2282	1443	334	217	25	178	248	82	181	11	49665	134	20317	12911	10157	5164	3616
chrXII	458620	7854	255	8857	418	2683	1305	323	3258	1041	2262	4119	2278	1443	334	217	25	181	247	82	181	11	49827	135	20376	12943	10196	5177	3619
chrXII	458621	7860	259	8859	420	2699	1311	324	3257	1039	2263	4116	2273	1443	334	217	25	181	247	82	182	11	49880	135	20403	12954	10203	5180	3619
chrXII	458622	8590	281	10046	476	3500	1539	379	3637	1069	2499	4447	2318	1515	322	232	25	188	334	88	191	11	54786	173	22429	14889	11956	6543	4532
chrXII	458623	12314	311	16020	717	6548	2536	495	5216	879	3496	5802	1904	1315	296	405	24	256	666	117	196	11	83930	284	34330	24895	20515	12849	9132
chrXII	458624	15088	384	20375	884	8644	3441	633	6688	861	4361	7049	2217	1521	338	581	26	350	978	152	256	11	106008	424	42506	31718	26794	17995	12619
chrXII	458625	15100	385	20389	887	8668	3440	634	6687	837	4364	7006	2183	1498	328	577	26	349	986	152	255	11	106034	428	42531	31782	26814	18012	12641
chrXII	458626	15609	386	21163	936	9098	3584	653	6942	837	4541	7213	2243	1536	334	613	26	387	1039	162	259	11	112835	442	44384	33351	28149	19002	13189
chrXII	458627	15608	385	21214	936	9147	3579	656	6835	656	4480	6909	1933	1355	297	600	24	373	1063	160	251	8	111969	444	44194	33386	28188	19024	13244
chrXII	458628	15900	403	21522	947	9362	3628	668	6945	612	4548	7002	1968	1385	296	612	24	379	1095	162	256	8	114969	457	45322	34225	28930	19712	13533
chrXII	458629	15902	403	21541	948	9362	3631	669	6935	586	4530	6953	1879	1325	292	611	24	375	1098	161	256	8	114765	454	45265	34226	28933	19719	13535
chrXII	458630	18243	471	24119	1045	10807	4148	729	7878	598	5138	7933	2149	1491	305	702	24	428	1279	187	287	11	141540	544	53171	40305	34321	24274	16225
chrXII	458631	18243	462	24130	1046	10824	4140	727	7803	464	5060	7563	1856	1262	242	694	25	426	1280	180	261	7	140964	544	53047	40264	34305	24288	16226
chrXII	458632	18246	462	24143	1046	10838	4140	723	7807	464	5060	7566	1855	1263	242	691	25	424	1275	180	261	7	140977	544	53050	40273	34304	24288	16224
chrXII	458633	18246	457	24142	1046	10839	4140	723	7805	464	5060	7569	1855	1263	242	691	25	424	1275	180	261	7	140982	544	53034	40274	34302	24294	16224
chrXII	458634	18246	458	24151	1046	10863	4146	724	7809	464	5054	7561	1855	1265	242	692	25	424	1287	180	260	7	140979	543	53043	40290	34324	24306	16217
chrXII	458635	18248	456	24158	1046	10863	4146	724	7805	464	5057	7561	1853	1265	242	689	25	423	1287	180	261	7	140974	543	53057	40293	34323	24311	16219
chrXII	458636	18237	456	24155	1046	10866	4146	723	7804	464	5057	7565	1853	1265	242	688	25	423	1287	180	261	7	140949	543	53045	40290	34326	24311	16219
chrXII	458637	18238	448	24185	1046	10885	4146	723	7812	434	5064	7578	1854	1263	242	688	25	423	1287	180	261	7	141024	543	53074	40302	34332	24311	16221
chrXII	458638	18249	448	24191	1046	10893	4150	720	7812	434	5064	7571	1854	1263	242	688	25	423	1290	180	261	7	141057	543	53074	40311	34339	24312	16221
chrXII	458639	18257	450	24209	1050	10908	4148	724	7814	434	5078	7566	1854	1265	242	687	24	423	1293	180	261	8	141127	543	53073	40328	34348	24313	16226
chrXII	458640	18258	452	24204	1050	10920	4161	724	7811	434	5076	7567	1847	1264	238	687	24	423	1296	180	261	8	141089	543	53066	40320	34340	24313	16225
chrXII	458641	18282	453	24250	1050	10935	4165	725	7819	434	5082	7569	1849	1264	238	687	24	427	1296	182	261	8	141227	543	53131	40343	34348	24337	16230
chrXII	458642	18280	453	24248	1048	10937	4165	725	7818	434	5081	7566	1849	1264	238	686	24	427	1296	182	261	8	141214	543	53118	40353	34348	24332	16242
chrXII	458643	18291	453	24304	1048	10950	4167	732	7823	434	5077	7576	1849	1267	238	687	24	427	1286	186	261	8	141222	545	53125	40382	34357	24335	16253
chrXII	458644	18326	454	24334	1049	10979	4167	732	7833	434	5079	7589	1849	1268	238	689	24	427	1286	187	259	8	141341	547	53159	40420	34385	24370	16254
chrXII	458645	18329	454	24335	1050	10986	4169	732	7833	434	5082	7589	1849	1268	238	689	24	427	1286	187	259	8	141346	547	53171	40420	34378	24373	16254
chrXII	458646	18335	454	24348	1050	10991	4169	731	7832	434	5079	7585	1847	1268	238	689	24	427	1286	187	259	8	141360	547	53169	40420	34382	24367	16252
chrXII	458647	18335	456	24357	1050	10993	4169	732	7835	434	5080	7587	1847	1268	240	689	24	427	1284	187	257	8	141385	547	53179	40420	34385	24365	16250
chrXII	458648	18343	457	24369	1050	11000	4169	734	7832	434	5083	7600	1852	1272	242	689	24	427	1300	187	257	8	141386	547	53182	40439	34396	24365	16265
chrXII	458649	18346	457	24372	1050	11002	4169	735	7833	434	5081	7596	1852	1272	243	689	25	427	1300	187	257	8	141376	547	53191	40442	34400	24364	16266
chrXII	458650	18353	459	24372	1050	11028	4179	734	7840	434	5082	7598	1859	1278	244	694	25	427	1300	190	260	8	141430	547	53223	40464	34423	24372	16279
chrXII	458651	18378	456	24414	1051	11040	4185	735	7858	434	5106	7653	1866	1284	244	697	25	431	1323	194	260	8	141659	547	53382	40555	34517	24478	16348
chrXII	458652	18467	454	24594	1058	11212	4250	743	7917	504	5179	7820	1905	1307	245	706	25	440	1357	202	261	8	142504	561	53776	40877	34913	24795	16670
chrXII	458653	18470	454	24626	1060	11249	4250	745	7924	504	5181	7824	1903	1307	246	706	25	440	1353	202	261	8	142519	561	53803	40884	34931	24794	16679
chrXII	458654	19167	480	25914	1133	12042	4591	815	8307	504	5802	9116	2467	1653	280	766	25	481	1594	267	331	19	149085	645	56828	43730	37736	27548	19270
chrXII	458655	18976	514	25990	1124	12375	4633	869	8266	549	5859	9445	2536	1679	322	759	27	484	1698	279	342	19	143367	731	55211	43530	38143	27606	19957
chrXII	458656	21511	1050	31096	1465	16607	6374	1420	9750	3054	7686	13044	3748	2757	903	969	40	638	2421	467	556	58	158482	1212	63685	51416	45935	34879	27717
chrXII	458657	21438	1049	31066	1465	16650	6364	1418	9733	3011	7665	13048	3761	2756	913	967	40	637	2429	468	559	58	156233	1214	63139	51199	45765	34809	27773
chrXII	458658	24690	1244	37296	1836	21636	8418	1867	11756	3504	10333	18300	5571	4036	1280	1248	65	858	3243	772	860	68	174799	1700	73865	62025	55878	43608	39114
chrXII	458659	38594	3119	67855	3735	47547	19195	4746	21194	8770	17894	30800	11499	9691	3689	2377	129	1655	6123	1532	1886	182	245741	4239	120030	104950	99093	82160	82245
chrXII	458660	39173	3150	69409	3802	48876	19682	4858	21632	8880	18388	31822	11856	10003	3762	2453	135	1714	6352	1604	1954	182	249832	4324	122664	107529	101509	84118	84938
chrXII	458661	39747	3159	71261	3929	50911	20399	4953	22175	9129	19151	33592	12664	10549	3986	2538	141	1782	6707	1709	2050	202	256633	4522	126548	110708	105234	87056	89078
chrXII	458662	39959	3160	71729	3954	51453	20519	4976	22323	9366	19330	34015	12833	10733	4030	2545	144	1793	6775	1727	2076	202	257997	4569	127253	111474	105996	87737	89968
chrXII	458663	40214	3184	72271	3982	52038	20806	5026	22492	9518	19531	34462	13041	10933	4086	2562	151	1805	6873	1758	2115	205	259559	4624	128071	112365	106972	88602	91051
chrXII	458664	40600	3183	73285	4050	52952	21024	5045	22720	9689	19900	35376	13291	11084	4145	2601	153	1839	7019	1789	2193	207	263992	4670	130028	114140	108652	90084	92638
chrXII	458665	48692	3395	90965	5093	66761	25184	5663	27755	10430	29037	58551	19050	14013	4681	3321	174	2447	10541	2347	3216	230	320260	5500	159607	143576	138407	116185	127583
chrXII	458666	69906	5899	132482	8101	105155	39072	9399	42474	20134	49304	111647	37367	27544	10094	5004	298	3800	18662	4132	5698	470	430902	9962	222315	209157	207339	183347	215014
chrXII	458667	69909	5900	132569	8110	105236	39074	9402	42508	20237	49354	111854	37404	27559	10100	5008	298	3811	18682	4136	5701	470	431370	9966	222505	209262	207443	183464	215267
chrXII	458668	70486	5905	133750	8159	105834	39289	9437	43026	20240	51106	116617	37843	27743	10118	5065	298	3879	19133	4185	5786	470	438032	10004	225862	212762	211222	185884	220244
chrXII	458669	70572	5921	134457	8170	106312	39372	9473	43088	20320	51317	117445	37954	27778	10154	5074	298	3910	19244	4206	5827	476	438121	10087	226014	213082	212066	186301	221982
chrXII	458670	70576	5919	134461	8173	106312	39378	9473	43095	20320	51318	117466	37955	27779	10154	5074	286	3910	19244	4208	5827	476	438138	10087	226033	213085	212078	186309	221989
chrXII	458671	70577	5924	134482	8174	106311	39384	9473	43096	20320	51325	117480	37958	27784	10156	5075	286	3909	19244	4216	5828	476	438186	10089	226047	213113	212088	186316	222026
chrXII	458672	70598	5927	134497	8174	106315	39387	9476	43112	20320	51326	117506	37966	27784	10157	5075	286	3914	19244	4220	5833	476	438238	10090	226071	213139	212114	186335	222045
chrXII	458673	70691	5933	134700	8185	106323	39395	9486	43189	20320	51548	118028	38078	27835	10172	5086	286	3925	19245	4234	5841	476	438886	10099	226403	213362	212398	186565	222685
chrXII	458674	71314	5982	135561	8216	106396	39658	9561	43790	20303	52327	120142	38502	28103	10208	5132	286	3977	19262	4263	5910	481	444009	10198	228614	214708	213850	187657	225435
chrXII	458675	71331	5982	135567	8216	106396	39672	9562	43804	20303	52340	120150	38508	28103	10209	5132	286	3979	19265	4263	5910	481	444063	10200	228642	214727	213871	187668	225441
chrXII	458676	71364	5983	135576	8216	106386	39683	9561	43812	20303	52340	120173	38509	28105	10209	5131	286	3983	19263	4263	5910	481	444180	10200	228697	214738	213890	187675	225462
chrXII	458677	71371	5982	135565	8216	106364	39686	9562	43818	20303	52339	120175	38512	28106	10209	5132	286	3983	19263	4263	5910	481	444194	10200	228699	214743	213878	187680	225459
chrXII	458678	71396	5982	135570	8216	106373	39687	9563	43829	20303	52346	120176	38512	28107	10209	5132	286	3984	19263	4263	5910	481	444239	10200	228705	214751	213878	187681	225473
chrXII	458679	71398	5984	135564	8215	106359	39701	9562	43841	20303	52375	120218	38533	28113	10206	5138	286	3982	19263	4267	5909	481	444257	10201	228714	214750	213882	187678	225523
chrXII	458680	71640	5999	135734	8218	106326	39821	9579	44105	20303	52709	120856	38729	28197	10221	5168	286	3992	19268	4279	5944	482	446359	10232	229556	214937	214250	187796	225977
chrXII	458681	71648	6005	135731	8218	106306	39830	9581	44103	20303	52713	120854	38729	28197	10221	5168	286	3992	19263	4279	5940	482	446370	10233	229563	214929	214251	187795	225989
chrXII	458682	71651	6005	135726	8218	106302	39824	9583	44113	20303	52728	120851	38732	28197	10221	5168	286	3992	19263	4279	5940	482	446443	10232	229575	214908	214245	187795	225988
chrXII	458683	71633	6000	135683	8211	106278	39825	9582	44117	20303	52724	120845	38732	28195	10221	5169	286	3988	19254	4279	5940	482	446212	10232	229493	214841	214199	187762	225958
chrXII	458684	71635	6000	135681	8211	106272	39825	9582	44118	20303	52730	120842	38732	28195	10221	5171	286	3990	19254	4279	5943	482	446204	10231	229506	214823	214187	187735	225953
chrXII	458685	71567	5992	135579	8204	106199	39799	9578	44097	20298	52700	120795	38730	28194	10221	5171	286	3990	19232	4279	5942	482	445561	10234	229219	214590	214005	187641	225881
chrXII	458686	71134	5988	135101	8194	105940	39748	9572	44006	20298	52636	120710	38692	28168	10224	5168	286	3983	19229	4281	5942	482	441894	10235	228216	213733	213477	187306	225688
chrXII	458687	71128	5996	135055	8192	105882	39790	9572	44028	20329	52649	120692	38742	28197	10233	5174	286	3982	19203	4281	5943	482	441863	10251	228310	213676	213468	187274	225679
chrXII	458688	71180	6072	135024	8188	105867	39861	9592	44254	20955	52785	120887	38898	28337	10401	5195	290	4000	19187	4295	5956	493	442756	10333	228809	213792	213577	187245	225657
chrXII	458689	71131	6068	134950	8181	105796	39849	9594	44272	20955	52863	120986	38930	28342	10403	5199	290	4003	19185	4297	5952	493	442706	10337	228818	213724	213496	187175	225617
chrXII	458690	71095	6068	134728	8165	105629	39798	9600	44618	21120	53241	121798	39149	28470	10439	5209	290	4015	19164	4314	5973	492	443441	10375	229326	213349	213361	186936	225629
chrXII	458691	71003	6066	134578	8160	105510	39767	9596	44601	21119	53223	121788	39147	28464	10439	5203	290	4012	19162	4311	5972	492	442849	10371	229067	213163	213113	186807	225552
chrXII	458692	70983	6067	134533	8158	105463	39765	9590	44593	21121	53209	121773	39147	28466	10440	5203	290	4008	19162	4311	5971	492	442666	10370	228993	213080	213073	186771	225510
chrXII	458693	70935	6067	134440	8154	105426	39748	9584	44571	21121	53187	121725	39138	28465	10440	5202	290	4008	19152	4311	5971	492	442294	10369	228868	212972	212986	186682	225494
chrXII	458694	70888	6064	134381	8152	105394	39729	9580	44587	21121	53185	121695	39160	28505	10448	5201	290	4008	19141	4311	5973	492	442116	10373	228860	212918	212905	186642	225467
chrXII	458695	70414	6061	133813	8128	105123	39639	9572	44476	21064	53088	121638	39187	28507	10446	5193	290	4005	19109	4308	5977	492	439407	10363	228075	212302	212393	186280	225202
chrXII	458696	70472	6061	133808	8128	105121	39639	9569	44611	21065	53135	121684	39313	28587	10467	5203	289	4011	19111	4310	5994	495	440285	10374	228383	212318	212413	186266	225202
chrXII	458697	70461	6061	133801	8128	105116	39639	9569	44612	21065	53137	121678	39313	28587	10467	5205	289	4011	19111	4310	5994	495	440287	10374	228368	212310	212403	186254	225200
chrXII	458698	70450	6060	133786	8126	105100	39633	9570	44604	21065	53135	121676	39313	28587	10467	5205	289	4011	19111	4310	5994	495	440241	10373	228349	212292	212371	186230	225196
chrXII	458699	70400	6060	133731	8123	105051	39633	9570	44577	21065	53123	121667	39313	28585	10467	5204	289	4012	19109	4310	5994	495	440030	10368	228255	212247	212294	186157	225177
chrXII	458700	70399	6055	133726	8123	105049	39631	9569	44576	21065	53122	121667	39313	28585	10465	5204	289	4012	19109	4310	5994	495	440020	10368	228252	212234	212276	186150	225177
chrXII	458701	70390	6055	133706	8123	105039	39625	9566	44573	21065	53118	121660	39313	28585	10463	5203	289	4012	19109	4310	5994	495	439955	10368	228224	212222	212237	186130	225175
chrXII	458702	70362	6055	133676	8123	105034	39625	9562	44562	21065	53113	121631	39313	28581	10462	5202	289	4012	19109	4310	5994	495	439829	10366	228165	212163	212199	186093	225160
chrXII	458703	70359	6055	133674	8121	105032	39623	9561	44560	21065	53108	121613	39313	28581	10462	5202	289	4012	19109	4310	5994	495	439739	10366	228125	212129	212190	186053	225157
chrXII	458704	70340	6055	133646	8121	105019	39623	9560	44551	21065	53097	121604	39309	28581	10462	5202	289	4012	19109	4309	5994	495	439605	10366	228085	212091	212150	186023	225141
chrXII	458705	70270	6047	133576	8120	105000	39612	9557	44543	21064	53085	121573	39300	28581	10462	5197	289	4012	19104	4309	5994	495	438926	10365	227910	211970	212066	185978	225099
chrXII	458706	70192	6041	133485	8116	104918	39597	9554	44512	21064	53024	121400	39273	28571	10461	5186	289	4000	19067	4308	5988	495	436677	10360	227410	211551	211708	185738	224904
chrXII	458707	70183	6041	133481	8116	104910	39597	9554	44512	21064	53006	121362	39270	28571	10461	5183	289	4000	19067	4308	5988	495	436568	10360	227367	211513	211682	185713	224883
chrXII	458708	70015	6031	133160	8107	104772	39564	9527	44459	21087	52962	121256	39296	28584	10466	5178	289	3997	19024	4308	5989	495	435880	10332	227072	211060	211239	185543	224661
chrXII	458709	66962	6008	128335	7897	102009	38627	9429	43024	21053	51184	117961	38707	28316	10419	4942	289	3842	18532	4219	5864	495	406828	10231	215493	202086	203569	179093	220034
chrXII	458710	63348	5883	123253	7657	98465	37674	9234	41133	20972	48455	112320	37157	27341	10143	4693	277	3644	17770	3974	5624	477	374174	9930	202443	190697	193386	169760	210931
chrXII	458711	62626	5876	122072	7565	97493	37320	9169	40758	20970	48070	111796	36957	27196	10124	4648	277	3613	17615	3935	5590	477	370494	9894	200769	189063	191878	168446	209800
chrXII	458712	62396	5863	121455	7539	97003	37234	9114	40709	20869	47977	111496	36915	27180	10033	4636	277	3598	17551	3925	5577	476	369565	9771	200199	188223	190977	168091	209070
chrXII	458713	58647	5760	114847	7178	92011	35761	8839	39144	20762	46308	108291	35747	26407	9801	4411	274	3428	16931	3760	5341	468	346764	9535	188870	178254	181709	160779	201956
chrXII	458714	58505	5751	114627	7170	91958	35719	8834	39073	20719	46273	108220	35729	26384	9801	4410	272	3422	16904	3763	5335	468	344948	9531	188275	177838	181305	160476	201737
chrXII	458715	58493	5751	114563	7165	91946	35707	8833	39055	20723	46239	108153	35736	26395	9802	4410	272	3421	16885	3767	5338	469	344619	9527	188141	177646	181190	160367	201608
chrXII	458716	58475	5749	114532	7160	91915	35702	8832	39051	20723	46210	108060	35722	26384	9798	4408	272	3421	16867	3767	5336	469	344384	9525	188051	177561	181078	160293	201488
chrXII	458717	58345	5731	114210	7158	91688	35675	8816	39038	20723	46149	107925	35703	26394	9790	4407	272	3414	16820	3756	5331	469	343817	9508	187735	177155	180528	160145	201099
chrXII	458718	51724	5477	102133	6435	81255	32459	8160	35705	20201	41630	98537	32885	24395	9245	3980	259	3069	15076	3344	4822	437	299503	8946	166298	158459	163542	145997	184005
chrXII	458719	40033	4601	82097	5121	63862	27773	6882	28108	17990	28584	62771	24876	19361	7392	2998	222	2300	9824	2566	3522	344	226683	7258	126602	118942	124596	108730	136684
chrXII	458720	37873	4340	77999	4784	59547	26317	6461	26912	17647	26978	59013	23512	18444	6920	2827	207	2174	9238	2395	3280	326	218273	6941	121897	113623	119136	103758	130230
chrXII	458721	37719	4321	77635	4772	59114	26272	6435	26880	17549	26860	58637	23475	18415	6847	2821	207	2166	9181	2385	3262	324	217715	6871	121566	113121	118306	103428	129500
chrXII	458722	30607	3684	59915	3577	41939	20501	5176	22758	15829	19963	40526	17511	14406	5396	2301	173	1663	6576	1812	2248	248	184820	5594	100584	89883	93733	83051	99299
chrXII	458723	29136	3640	56851	3373	39314	19727	5079	21654	15649	17908	35345	15808	13504	5147	2161	173	1561	5774	1613	2006	230	176646	5375	95658	84927	88448	78069	92442
chrXII	458724	28764	3628	56101	3320	38696	19501	5061	21442	15665	17624	34910	15582	13407	5132	2154	171	1548	5692	1610	1973	235	174150	5347	94295	83876	87418	77274	91121
chrXII	458725	28487	3635	55577	3288	38177	19336	5031	21237	15708	17342	34295	15410	13300	5104	2151	165	1534	5610	1597	1940	233	172531	5321	93242	83010	86416	76546	89972
chrXII	458726	27982	3678	54667	3257	37549	19137	4983	20980	16118	17027	33649	15672	13461	5173	2156	173	1528	5506	1587	1947	231	169179	5333	91710	81631	85172	75342	88301
chrXII	458727	25193	3499	48665	2864	32655	17443	4578	19741	15969	15217	29658	14559	12577	4917	1955	169	1404	4919	1455	1759	227	153113	5056	83030	73853	77392	68623	79447
chrXII	458728	23196	2675	44578	2572	29059	15543	3788	18574	12833	14558	28801	13742	11645	4005	1928	171	1350	4480	1390	1635	170	144950	4665	78379	69186	72534	63463	73576
chrXII	458729	23171	2675	44473	2565	28977	15507	3782	18563	12833	14520	28760	13716	11627	3996	1926	171	1344	4465	1390	1633	170	144701	4657	78279	69105	72374	63337	73431
chrXII	458730	23161	2672	44459	2564	28973	15507	3784	18557	12787	14517	28759	13716	11627	3996	1926	171	1344	4462	1390	1635	170	144663	4659	78253	69083	72362	63314	73414
chrXII	458731	23165	2672	44430	2563	28965	15498	3783	18552	12787	14514	28743	13724	11633	3996	1927	171	1344	4462	1382	1635	170	144629	4658	78249	69067	72344	63309	73393
chrXII	458732	17128	2106	34630	1964	22448	12369	3061	14577	9270	10948	20740	10267	8731	2802	1494	124	1065	3412	1037	1248	127	101835	3696	59213	52204	56770	48446	56402
chrXII	458733	16781	2123	33805	1915	21990	12238	3037	14527	9366	10910	20393	10504	8854	2830	1521	126	1107	3292	1064	1276	131	98431	3722	58026	51061	55604	47497	54853
chrXII	458734	16372	2110	33120	1852	21585	11980	2971	14262	9351	10676	19683	10055	8573	2785	1502	125	1097	3240	1037	1234	131	95944	3632	56976	49992	54328	46277	53174
chrXII	458735	16370	2110	33109	1851	21585	11976	2971	14306	9394	10702	19709	10139	8642	2788	1522	125	1113	3240	1037	1247	134	96047	3636	57046	49999	54330	46260	53149
chrXII	458736	15753	2028	31907	1792	20701	11496	2859	13984	9263	10376	19055	9792	8322	2677	1496	125	1092	3120	1019	1231	133	90966	3537	54736	47857	52185	44337	50851
chrXII	458737	15780	2036	31853	1790	20655	11521	2854	14015	9423	10387	19099	9843	8387	2705	1508	126	1101	3119	1013	1232	133	91035	3558	54804	47840	52106	44300	50824
chrXII	458738	15135	1984	30545	1718	19660	11016	2778	13559	9347	9915	18124	9359	8016	2605	1452	124	1063	2994	951	1194	132	85876	3452	52197	45226	49523	41800	48413
chrXII	458739	15119	1979	30432	1713	19596	11010	2765	13564	9307	9899	18067	9391	8033	2602	1452	126	1067	2987	943	1204	132	85838	3441	52187	45131	49334	41742	48173
chrXII	458740	13976	1921	28121	1574	17641	10024	2602	12623	8983	9115	15972	8374	7129	2397	1379	122	1013	2746	856	1099	128	79903	3266	49127	41610	45208	38198	43968
chrXII	458741	13931	1921	27970	1566	17539	9998	2587	12626	8936	9106	15974	8383	7131	2376	1380	122	1016	2721	856	1103	128	79817	3253	49071	41485	45026	38105	43821
chrXII	458742	10392	1767	20981	1065	11942	7350	2042	9858	8325	7161	12713	6660	5562	1902	1069	96	874	1998	626	942	102	65986	2750	40980	33469	36049	30474	33047
chrXII	458743	10253	1764	20597	1043	11743	7219	2008	9731	8324	7040	12475	6580	5452	1891	1060	96	870	1966	621	937	102	64893	2730	40379	33029	35487	30033	32373
chrXII	458744	10228	1765	20457	1038	11652	7193	2001	9719	8319	7013	12415	6554	5448	1885	1060	95	868	1947	616	934	102	64597	2723	40235	32827	35269	29913	32134
chrXII	458745	9138	1709	18524	952	10521	6615	1870	8719	7622	6241	10699	5875	4818	1594	1004	91	786	1657	549	849	87	56615	2494	36325	29925	32105	27124	28953
chrXII	458746	8535	1677	17377	877	9957	6321	1816	8275	7417	5849	10051	5681	4665	1546	960	89	760	1479	511	806	87	49702	2427	32390	27408	29411	25051	26851
chrXII	458747	8255	1667	16935	862	9757	6182	1800	8062	7437	5691	9887	5643	4642	1541	948	88	751	1452	508	796	86	47381	2396	31189	26286	28261	24180	26039
chrXII	458748	7238	1598	14800	747	8644	5635	1712	7210	7355	5187	9491	5507	4539	1481	883	92	687	1218	488	781	81	41740	2245	27123	22725	24453	20820	22572
chrXII	458749	5871	1460	11811	579	6897	4622	1498	6197	7053	4533	8655	5214	4210	1391	794	79	620	1011	473	729	78	35061	1955	22481	18448	19827	16809	18517
chrXII	458750	3023	797	4177	155	1714	1978	639	4169	4462	3901	8858	5547	4354	1163	725	71	614	475	517	793	80	24634	1130	13473	7999	8388	5931	7338
chrXII	458751	2888	782	3555	129	1330	1710	558	4092	4373	4032	9218	5748	4467	1162	740	71	634	386	548	831	74	24024	1086	13077	7214	7675	5166	6450
chrXII	458752	2878	804	3504	128	1286	1706	561	4060	4376	4059	9361	5756	4470	1156	746	71	639	386	552	833	72	23961	1088	13074	7185	7693	5128	6438
chrXII	458753	2875	804	3495	128	1271	1706	557	4055	4376	4057	9360	5754	4470	1156	746	71	639	386	552	831	72	23898	1090	13055	7174	7681	5119	6419
chrXII	458754	2853	803	3458	128	1262	1714	559	4035	4358	4066	9416	5773	4478	1155	746	71	644	386	564	831	72	23737	1090	12989	7088	7641	5098	6373
chrXII	458755	2934	1077	3157	122	1015	2025	702	4400	5522	5252	12775	7654	5951	1689	905	92	850	294	842	1108	102	21937	1410	13119	6603	7530	4489	6049
chrXII	458756	2882	1077	3077	121	972	2021	699	4330	5551	5224	12700	7618	5945	1692	900	101	843	288	840	1103	103	21591	1402	12942	6446	7396	4332	5951
chrXII	458757	2933	1080	3120	121	976	2107	713	4464	5660	5544	13399	8034	6271	1727	939	101	886	289	872	1150	107	21834	1433	13139	6599	7532	4401	6113
chrXII	458758	2812	1072	2334	78	373	2172	684	4802	5353	7359	17840	9247	6668	1733	1127	97	1236	161	1030	1361	103	20135	1448	13194	5630	6824	2894	5499
chrXII	458759	2829	1110	2328	77	336	2173	715	4828	5462	7448	18179	9362	6745	1846	1128	115	1261	154	1052	1378	119	20040	1618	13158	5653	6923	2884	5575
chrXII	458760	2808	1110	2314	76	336	2171	714	4818	5462	7439	18174	9362	6746	1845	1128	115	1261	149	1052	1378	119	19902	1618	13084	5606	6890	2851	5573
chrXII	458761	2794	1113	2294	76	318	2171	716	4808	5462	7433	18156	9362	6739	1842	1128	115	1260	149	1053	1380	119	19717	1617	13027	5518	6795	2808	5543
chrXII	458762	2751	1124	2182	65	240	2164	718	4793	5488	7357	18100	9370	6746	1850	1120	115	1258	129	1052	1376	119	18204	1622	12472	5116	6448	2632	5407
chrXII	458763	2701	1132	2110	64	217	2145	721	4739	5528	7296	18065	9351	6749	1866	1123	115	1258	118	1052	1380	119	16782	1621	12007	4850	6219	2481	5339
chrXII	458764	2686	1139	2083	64	214	2159	726	4724	5596	7289	18066	9361	6773	1878	1127	115	1258	117	1053	1385	121	16524	1621	11900	4806	6171	2463	5315
chrXII	458765	2697	1166	2095	64	209	2220	738	4744	5601	7360	18243	9450	6900	1927	1137	115	1267	117	1065	1407	123	16371	1652	11918	4825	6202	2468	5340
chrXII	458766	2526	1306	1790	48	115	2377	856	4964	5950	8067	20419	11125	8244	2191	1266	122	1397	91	1257	1622	146	13709	1860	11153	4333	5966	2102	5342
chrXII	458767	2571	1310	1839	49	115	2446	864	5095	5950	8402	21290	11494	8434	2203	1324	122	1424	91	1324	1678	148	13891	1879	11359	4450	6185	2118	5466
chrXII	458768	2597	1309	1829	49	115	2439	871	5132	5950	8451	21472	11564	8446	2211	1326	122	1437	91	1327	1686	148	13785	1913	11316	4477	6234	2130	5553
chrXII	458769	2733	1379	1910	50	115	2518	918	5308	6639	8785	22302	12045	8898	2333	1350	129	1482	96	1368	1763	150	14301	2011	11755	4714	6507	2247	5782
chrXII	458770	2602	1388	1849	50	118	2535	926	5165	6666	8807	22474	12081	8915	2342	1352	129	1490	96	1376	1766	147	12274	2014	11029	4487	6463	2159	5852
chrXII	458771	3107	1513	2083	56	153	2825	1024	5759	7307	10492	26355	13182	9624	2540	1633	135	1734	111	1518	1968	165	14417	2192	12849	5013	7182	2398	6652
chrXII	458772	3110	1514	2084	56	153	2825	1025	5759	7307	10511	26376	13180	9625	2545	1634	135	1734	111	1518	1969	165	14432	2194	12862	5013	7183	2404	6659
chrXII	458773	3111	1514	2085	56	153	2825	1026	5757	7307	10515	26381	13183	9628	2545	1634	135	1735	111	1518	1969	165	14436	2194	12868	5017	7180	2404	6660
chrXII	458774	3118	1521	2100	56	163	2845	1033	5784	7307	10575	26541	13242	9664	2548	1643	135	1737	111	1521	1990	166	14486	2196	12930	5053	7205	2404	6662
chrXII	458775	3155	1530	2112	56	177	2881	1050	5847	7353	10685	26900	13407	9817	2553	1673	138	1753	111	1537	2017	166	14704	2230	13095	5098	7320	2446	6696
chrXII	458776	3157	1533	2114	56	177	2881	1050	5860	7353	10715	26962	13417	9830	2553	1673	138	1753	111	1540	2020	166	14731	2236	13094	5094	7324	2446	6698
chrXII	458777	3188	1538	2140	56	177	2906	1059	5924	7368	10873	27309	13599	9975	2587	1676	138	1781	111	1542	2040	166	14951	2258	13240	5134	7402	2467	6733
chrXII	458778	3195	1546	2148	56	177	2920	1059	5932	7368	10914	27462	13649	10008	2590	1677	138	1790	111	1547	2048	167	15048	2261	13321	5162	7422	2467	6744
chrXII	458779	3239	1554	2157	57	177	2943	1065	5967	7368	11013	27752	13741	10077	2623	1687	138	1795	111	1551	2053	167	15260	2269	13438	5183	7464	2486	6767
chrXII	458780	3244	1554	2157	57	177	2943	1065	5968	7368	11014	27756	13741	10077	2625	1687	138	1795	111	1552	2054	167	15273	2270	13444	5186	7469	2492	6778
chrXII	458781	3245	1554	2156	57	177	2943	1065	5970	7368	11013	27772	13741	10078	2625	1687	138	1795	111	1552	2054	167	15278	2270	13445	5186	7473	2492	6780
chrXII	458782	3238	1553	2164	57	174	2943	1065	5951	7346	11008	27774	13746	10066	2626	1687	138	1795	111	1552	2054	167	15110	2269	13406	5169	7465	2485	6773
chrXII	458783	3240	1553	2164	57	180	2943	1066	5941	7346	11018	27795	13755	10060	2626	1687	138	1797	111	1553	2054	167	15094	2269	13398	5171	7463	2485	6768
chrXII	458784	3412	1570	2325	58	194	3115	1086	6205	7417	11645	29512	14373	10397	2687	1783	139	1859	117	1638	2137	167	16599	2316	14402	5487	7877	2643	7172
chrXII	458785	3477	1585	2359	58	195	3137	1108	6318	7444	11825	30109	14507	10469	2816	1793	142	1894	126	1655	2204	171	16842	2395	14598	5567	8008	2684	7223
chrXII	458786	3713	1709	2448	59	200	3305	1163	6901	8295	12886	32981	16624	12161	3337	2010	161	2120	136	1867	2440	204	18242	2692	15932	5896	8449	2801	7423
chrXII	458787	3709	1709	2448	59	203	3313	1164	6905	8295	12889	32985	16616	12136	3337	2011	161	2121	136	1860	2448	204	18240	2692	15935	5888	8451	2801	7427
chrXII	458788	3738	1723	2461	59	208	3362	1172	7051	8293	13250	33721	17144	12405	3359	2069	163	2162	140	1908	2514	205	18850	2732	16461	6001	8591	2821	7468
chrXII	458789	3754	1722	2483	59	226	3362	1173	7042	8293	13321	33806	17113	12382	3362	2076	163	2162	163	1908	2514	205	18965	2733	16504	6005	8603	2826	7473
chrXII	458790	3754	1722	2483	59	226	3362	1173	7040	8293	13323	33824	17116	12389	3362	2076	163	2164	163	1908	2516	205	18982	2734	16530	6007	8603	2826	7473
chrXII	458791	3754	1722	2483	59	226	3366	1173	7037	8293	13324	33824	17116	12386	3362	2076	163	2164	163	1908	2516	205	18982	2734	16530	6007	8603	2824	7473
chrXII	458792	3748	1722	2483	59	232	3366	1173	7037	8293	13324	33820	17116	12386	3362	2076	163	2164	163	1908	2517	205	18975	2732	16530	6005	8599	2824	7471
chrXII	458793	3756	1725	2488	59	232	3367	1174	7091	8293	13336	33865	17220	12557	3364	2087	163	2163	163	1917	2525	206	19022	2736	16549	6015	8605	2830	7486
chrXII	458794	3770	1722	2486	59	232	3366	1173	7034	8329	13351	33931	16991	12453	3349	2071	162	2141	161	1916	2454	206	18993	2730	16541	6005	8568	2829	7490
chrXII	458795	3788	1722	2486	59	232	3369	1174	7078	8329	13442	34121	17031	12480	3356	2092	162	2145	161	1923	2462	215	19146	2731	16724	6014	8580	2829	7490
chrXII	458796	3784	1722	2489	59	232	3369	1174	7077	8329	13451	34126	17042	12480	3356	2093	162	2145	161	1925	2462	215	19166	2731	16732	6017	8580	2829	7490
chrXII	458797	3781	1722	2489	59	232	3369	1173	7077	8329	13451	34125	17042	12480	3355	2092	162	2145	161	1925	2458	215	19144	2731	16722	6015	8580	2826	7485
chrXII	458798	3793	1709	2487	59	232	3371	1175	7083	8277	13478	34135	17034	12493	3310	2085	158	2144	164	1932	2457	214	19151	2685	16722	6023	8564	2819	7469
chrXII	458799	3732	1705	2455	59	245	3297	1176	6842	8224	13250	33279	16369	12067	3275	1978	156	2077	161	1861	2396	206	18820	2650	16396	5887	8355	2806	7474
chrXII	458800	3709	1689	2446	59	245	3284	1177	6784	8059	13197	33212	16154	11904	3236	1967	152	2063	161	1858	2388	201	18719	2641	16348	5854	8306	2765	7470
chrXII	458801	3719	1688	2447	60	246	3296	1177	6809	8059	13255	33261	16190	11927	3231	1974	152	2072	161	1860	2390	201	18882	2638	16425	5878	8310	2767	7478
chrXII	458802	3716	1690	2450	60	248	3289	1177	6808	8059	13253	33261	16190	11927	3231	1974	152	2071	161	1860	2390	201	18880	2638	16415	5880	8315	2767	7478
chrXII	458803	3704	1677	2445	60	248	3283	1177	6798	8059	13248	33254	16188	11923	3231	1974	152	2070	161	1860	2388	201	18832	2638	16378	5879	8312	2767	7466
chrXII	458804	3692	1673	2423	60	248	3282	1175	6780	8055	13220	33196	16114	11885	3206	1970	152	2063	163	1860	2378	200	18784	2594	16375	5876	8307	2767	7434
chrXII	458805	3656	1668	2402	59	248	3265	1179	6694	8022	12876	32343	15789	11708	3175	1930	152	2028	163	1817	2344	200	18559	2580	16174	5791	8202	2762	7414
chrXII	458806	3653	1670	2395	59	248	3265	1180	6679	7999	12827	32267	15741	11676	3171	1916	149	2028	164	1810	2333	200	18510	2571	16142	5779	8187	2761	7404
chrXII	458807	3653	1664	2404	59	248	3265	1180	6673	7999	12823	32263	15739	11675	3168	1916	149	2028	164	1810	2333	200	18483	2571	16125	5774	8180	2762	7379
chrXII	458808	3651	1665	2404	59	248	3259	1181	6674	7999	12819	32262	15739	11675	3168	1914	158	2028	163	1810	2333	200	18487	2571	16118	5775	8183	2762	7378
chrXII	458809	3633	1663	2394	59	248	3243	1178	6660	7918	12793	32166	15726	11656	3156	1912	158	2020	163	1810	2327	200	18395	2564	16059	5751	8159	2755	7344
chrXII	458810	3610	1662	2367	59	248	3233	1176	6600	7889	12721	31948	15661	11635	3152	1899	158	2006	163	1794	2317	200	18262	2555	15909	5715	8113	2742	7306
chrXII	458811	3407	1579	2268	57	241	3135	1137	6316	7672	11913	30110	14912	11071	3025	1798	157	1905	161	1726	2235	193	17041	2421	14974	5465	7797	2652	7057
chrXII	458812	3378	1574	2269	57	249	3089	1134	6207	7722	11539	29435	14685	10963	3011	1763	157	1854	170	1689	2194	187	16504	2409	14633	5371	7670	2629	6988
chrXII	458813	3358	1579	2266	57	249	3067	1131	6167	7601	11473	29346	14635	10924	2983	1752	157	1848	170	1680	2182	187	16417	2386	14557	5363	7657	2628	6960
chrXII	458814	3362	1568	2277	58	260	3075	1132	6177	7736	11445	29265	14615	10921	2965	1750	155	1830	170	1677	2170	187	16449	2355	14555	5366	7662	2656	6962
chrXII	458815	3165	1481	2177	48	269	2847	1051	5752	7485	10508	27036	13440	10069	2792	1632	153	1676	190	1515	2009	176	15837	2189	13871	5088	7245	2542	6727
chrXII	458816	3189	1402	2256	57	301	2860	1036	5646	6770	10346	26572	13184	9845	2641	1586	132	1642	234	1501	1949	167	15838	2111	13767	5085	7319	2694	6940
chrXII	458817	3190	1399	2261	57	300	2865	1033	5619	6731	10324	26489	13122	9797	2641	1579	132	1638	241	1501	1940	167	15821	2102	13731	5078	7289	2686	6921
chrXII	458818	3184	1394	2262	57	300	2876	1035	5619	6730	10323	26468	13117	9798	2628	1581	132	1637	241	1501	1940	166	15815	2081	13708	5061	7281	2692	6919
chrXII	458819	3150	1381	2243	63	315	2863	1023	5489	6743	10119	26096	12869	9641	2604	1536	132	1596	239	1482	1897	164	15534	2041	13472	4997	7197	2708	6902
chrXII	458820	3024	1267	2283	67	467	2839	1027	5049	6490	9440	24633	12376	9415	2467	1422	136	1452	392	1426	1812	152	14902	1880	12646	5050	7262	3087	7149
chrXII	458821	3033	1268	2495	89	672	2907	1117	5027	6786	9449	24749	12279	9535	2600	1405	138	1449	470	1430	1776	152	15324	1900	12951	5634	8069	3875	7892
chrXII	458822	3011	1262	2477	89	672	2899	1112	4992	6786	9365	24620	12205	9461	2594	1398	138	1427	481	1419	1758	152	15197	1881	12880	5615	8021	3867	7878
chrXII	458823	3008	1254	2470	90	672	2895	1111	4998	6786	9380	24641	12225	9466	2592	1398	138	1427	481	1418	1768	152	15313	1882	12908	5615	8045	3875	7876
chrXII	458824	2998	1259	2472	90	672	2901	1113	4975	6786	9345	24567	12202	9458	2590	1400	138	1421	481	1414	1759	152	15268	1883	12867	5593	8030	3869	7868
chrXII	458825	3016	1258	2482	90	674	2901	1114	4983	6786	9382	24637	12219	9465	2590	1400	138	1422	481	1414	1759	152	15417	1883	12944	5618	8061	3877	7870
chrXII	458826	2722	1046	2410	91	679	2642	1058	4346	5844	8079	22214	10486	8100	2234	1170	128	1170	482	1228	1420	126	14620	1622	12186	5294	7654	3839	7852
chrXII	458827	2723	1048	2430	91	679	2645	1063	4348	5856	8065	22184	10482	8092	2235	1169	128	1169	487	1223	1417	126	14634	1620	12181	5291	7654	3840	7857
chrXII	458828	2729	1048	2430	91	679	2645	1059	4349	5856	8059	22186	10486	8099	2235	1169	128	1169	487	1223	1417	126	14632	1621	12180	5279	7654	3849	7854
chrXII	458829	2726	1042	2427	91	681	2634	1059	4347	5856	8066	22196	10492	8095	2235	1170	128	1167	487	1223	1415	126	14649	1618	12203	5289	7651	3852	7862
chrXII	458830	2669	1038	2422	90	685	2621	1052	4246	5801	7860	21763	10296	7983	2216	1128	128	1148	490	1182	1375	123	14482	1589	12064	5227	7572	3838	7803
chrXII	458831	2671	1037	2443	90	702	2624	1054	4245	5801	7861	21752	10296	7983	2216	1127	128	1146	494	1182	1373	123	14490	1592	12060	5220	7574	3856	7806
chrXII	458832	2655	1047	2449	91	710	2624	1045	4216	5735	7783	21524	10231	7934	2202	1123	129	1147	494	1176	1363	124	14499	1562	12052	5213	7535	3865	7823
chrXII	458833	2494	1022	2302	90	705	2474	1003	4053	5637	7266	19857	9645	7587	2162	1052	123	1068	484	1115	1270	122	13938	1505	11528	4944	7086	3710	7468
chrXII	458834	2461	992	2264	90	722	2433	993	3967	5323	7127	19441	9356	7351	2103	1046	123	1049	487	1074	1271	118	14469	1474	11811	4998	7057	3778	7437
chrXII	458835	2457	957	2260	87	716	2401	972	3945	5158	7089	19329	9284	7276	2065	1036	121	1041	482	1055	1242	115	14456	1465	11779	4992	7021	3783	7393
chrXII	458836	2467	936	2245	87	717	2405	929	3948	5024	7054	19204	9278	7324	1983	1030	121	1032	483	1045	1247	107	14557	1382	11827	5033	7032	3804	7436
chrXII	458837	2209	867	2077	92	719	1992	835	3612	4861	6301	16865	8416	6669	1892	938	108	922	479	892	1107	105	14301	1255	11311	4728	6401	3624	6826
chrXII	458838	2205	866	2079	92	719	1991	835	3606	4861	6255	16790	8408	6647	1893	930	108	917	479	892	1108	105	14300	1251	11330	4734	6405	3641	6834
chrXII	458839	2207	866	2089	94	722	1991	837	3608	4861	6257	16789	8407	6648	1893	930	108	917	479	892	1102	105	14305	1251	11333	4731	6408	3652	6821
chrXII	458840	2204	853	2086	94	717	1988	837	3599	4801	6256	16795	8401	6646	1892	930	108	916	479	887	1102	103	14286	1250	11316	4739	6402	3652	6805
chrXII	458841	2133	824	2036	92	713	1916	809	3487	4676	6124	16338	8196	6467	1852	893	108	897	475	869	1070	103	13790	1202	11028	4617	6237	3582	6616
chrXII	458842	2092	809	2059	96	807	1926	801	3449	4695	6080	16093	8162	6424	1839	887	104	878	487	861	1061	99	13550	1193	10855	4639	6242	3673	6685
chrXII	458843	2149	912	2362	117	1118	2054	944	3484	5547	6172	16393	8418	6688	2178	872	114	862	577	859	1030	112	13955	1262	11156	5047	6810	4350	8087
chrXII	458844	2141	916	2347	117	1118	2042	939	3480	5540	6142	16290	8389	6671	2178	854	114	860	577	857	1017	112	13923	1253	11084	5030	6805	4359	8079
chrXII	458845	2150	919	2408	121	1142	2048	948	3494	5540	6203	16472	8410	6681	2177	855	114	866	577	863	1020	112	14144	1253	11285	5138	6933	4493	8302
chrXII	458846	2112	959	2487	128	1240	1993	986	3343	5558	5936	15441	8100	6526	2151	808	116	795	599	813	959	107	13894	1194	11100	5247	7084	4924	8850
chrXII	458847	2101	967	2468	128	1240	1989	982	3325	5542	5897	15313	8033	6512	2139	797	116	789	599	806	952	107	13843	1194	11023	5233	7015	4913	8815
chrXII	458848	2309	1049	2947	160	1751	2198	1126	3493	5706	6384	16411	8642	7003	2344	830	139	831	702	871	1007	116	14877	1300	11916	5965	7977	5913	10697
chrXII	458849	2004	699	3066	164	2071	1828	1002	2444	3503	5031	11960	5344	4436	1639	452	70	415	890	490	658	62	15951	833	11261	6117	8360	7258	11732
chrXII	458850	2029	696	3101	166	2130	1860	1005	2428	3517	5065	12053	5335	4426	1636	449	70	413	918	490	657	62	16135	837	11354	6230	8534	7401	11982
chrXII	458851	2157	747	3440	178	2482	1973	1130	2594	3726	5559	13384	5714	4647	1856	456	73	429	1023	521	679	66	17476	992	12348	6969	9604	8157	13544
chrXII	458852	2164	750	3450	178	2488	1973	1133	2593	3742	5559	13384	5715	4649	1856	456	73	429	1023	523	679	66	17486	992	12348	6978	9624	8152	13569
chrXII	458853	2173	750	3460	179	2488	1973	1133	2598	3742	5598	13509	5737	4652	1860	458	73	432	1023	523	687	66	17711	992	12481	7108	9732	8239	13727
chrXII	458854	2173	763	3469	179	2516	1973	1136	2601	3742	5589	13511	5738	4649	1860	459	73	433	1031	524	687	66	17715	991	12474	7118	9761	8257	13766
chrXII	458855	2180	770	3468	179	2523	1975	1134	2599	3742	5602	13526	5741	4649	1860	459	73	433	1031	524	687	66	17748	991	12498	7151	9779	8277	13782
chrXII	458856	2184	771	3476	181	2529	1980	1139	2604	3742	5604	13552	5744	4649	1860	459	73	433	1035	522	687	66	17782	992	12531	7159	9799	8279	13843
chrXII	458857	2198	771	3507	185	2536	1980	1141	2610	3743	5643	13665	5754	4650	1858	459	73	433	1045	522	691	66	17957	994	12591	7223	9884	8332	14008
chrXII	458858	2294	751	3736	204	2736	2040	1142	2637	3660	6171	14649	5801	4596	1830	438	72	449	1112	530	718	62	22282	1013	14553	8406	11327	9581	16504
chrXII	458859	2209	737	3869	209	2869	1933	1180	2407	3656	6117	14730	5356	4224	1875	373	71	385	1169	491	652	61	22519	1065	14714	8774	11967	9844	17791
chrXII	458860	2335	774	4023	217	3074	2054	1230	2466	3688	6254	15121	5561	4431	1893	389	74	392	1194	520	675	61	24006	1130	15434	9283	12736	10635	18954
chrXII	458861	2291	777	4001	217	3076	2034	1231	2382	3688	6129	14920	5356	4270	1872	379	87	374	1194	502	649	61	23771	1128	15249	9253	12685	10619	18874
chrXII	458862	2295	777	4002	217	3085	2030	1236	2382	3688	6136	14928	5356	4269	1872	379	87	374	1194	502	649	61	23808	1128	15272	9270	12695	10642	18886
chrXII	458863	2300	785	4020	218	3103	2030	1237	2385	3688	6134	14976	5338	4232	1866	375	87	366	1207	498	627	61	24072	1134	15342	9300	12801	10738	19037
chrXII	458864	2373	806	4171	239	3180	2069	1277	2450	3780	6251	15256	5458	4284	1895	378	87	372	1225	506	642	63	25152	1162	15818	9579	13169	11142	19623
chrXII	458865	2397	805	4206	241	3190	2072	1277	2448	3780	6262	15277	5461	4287	1896	378	87	372	1225	503	642	63	25310	1164	15874	9649	13273	11174	19678
chrXII	458866	2404	806	4215	241	3202	2072	1277	2451	3780	6266	15281	5461	4290	1896	378	87	372	1225	503	642	63	25355	1164	15907	9680	13313	11184	19689
chrXII	458867	2415	806	4235	243	3202	2077	1277	2451	3780	6267	15282	5461	4291	1898	378	87	372	1226	500	642	63	25423	1165	15935	9692	13332	11218	19705
chrXII	458868	2427	806	4265	244	3244	2085	1277	2455	3780	6277	15292	5467	4292	1898	379	87	375	1232	500	640	63	25567	1168	16048	9748	13395	11268	19772
chrXII	458869	2431	791	4372	247	3312	2117	1280	2381	3779	6224	15117	5372	4221	1873	360	87	361	1255	488	609	60	25740	1175	16276	9937	13759	11576	20151
chrXII	458870	2460	798	4463	251	3374	2156	1292	2364	3818	6252	15149	5353	4191	1883	355	87	361	1274	497	598	61	26058	1185	16526	10106	14008	11797	20485
chrXII	458871	2559	804	4650	252	3471	2238	1311	2408	3866	6444	15575	5453	4214	1896	372	91	372	1297	507	632	64	28528	1218	17612	10887	14848	12571	21525
chrXII	458872	2818	833	5054	274	3736	2386	1388	2500	3964	6777	16232	5595	4316	1931	377	91	375	1350	522	656	64	31465	1314	19011	11739	16027	13628	22955
chrXII	458873	2851	834	5113	275	3764	2396	1389	2507	3964	6797	16295	5603	4322	1929	377	91	375	1353	524	656	64	31845	1315	19130	11855	16216	13705	23177
chrXII	458874	2977	838	5263	278	3980	2495	1421	2534	4011	6865	16380	5637	4337	1929	378	91	380	1362	530	656	66	33119	1348	19661	12315	16928	14223	23687
chrXII	458875	3002	840	5308	278	3994	2514	1426	2524	4011	6858	16403	5616	4324	1929	379	93	377	1370	530	649	66	33161	1349	19706	12364	17017	14280	23770
chrXII	458876	3009	842	5338	279	4012	2518	1426	2527	4011	6868	16412	5616	4327	1930	379	93	379	1370	530	649	66	33247	1350	19744	12397	17076	14312	23830
chrXII	458877	3009	844	5328	279	4008	2523	1428	2527	4011	6873	16409	5616	4327	1930	380	93	379	1370	530	649	66	33245	1350	19751	12400	17076	14319	23848
chrXII	458878	3014	846	5324	279	4013	2525	1429	2527	4011	6875	16417	5616	4327	1930	380	93	379	1370	530	649	66	33255	1353	19755	12406	17087	14332	23856
chrXII	458879	2977	845	5303	279	4025	2502	1427	2455	3911	6713	15897	5452	4234	1899	349	91	372	1359	520	639	61	32501	1341	19302	12388	17151	14394	23976
chrXII	458880	3045	842	5487	291	4137	2596	1439	2446	3950	6670	15808	5421	4223	1895	349	91	365	1354	516	637	61	32404	1352	19380	12634	17446	14721	24282
chrXII	458881	3355	864	6182	322	4575	2869	1522	2509	3950	6890	16197	5475	4249	1903	365	91	370	1401	545	654	64	35357	1413	21540	14113	19349	16314	26697
chrXII	458882	4260	899	8093	397	5866	3256	1667	2780	3982	7490	17338	5691	4346	1935	396	91	399	1475	561	712	64	44852	1547	28975	19542	26122	20405	32861
chrXII	458883	4549	904	8952	421	6433	3348	1789	2819	4020	7584	17570	5698	4368	1938	393	91	403	1490	565	716	64	47346	1739	30342	21085	28301	21514	34728
chrXII	458884	4555	907	8989	424	6456	3355	1792	2819	4020	7589	17578	5700	4369	1938	394	91	403	1490	565	716	64	47476	1744	30416	21177	28422	21664	34783
chrXII	458885	4562	908	8997	424	6489	3360	1794	2825	4020	7597	17581	5703	4369	1938	394	91	403	1490	565	716	64	47568	1747	30450	21221	28458	21693	34816
chrXII	458886	4768	924	9455	442	6907	3568	1851	2862	4020	7682	17800	5768	4409	1941	401	91	407	1520	567	718	64	50202	1790	32028	22243	30019	23044	36175
chrXII	458887	4805	941	9536	446	7026	3597	1884	2866	4020	7664	17748	5766	4407	1940	400	91	405	1518	567	725	64	50223	1832	32146	22460	30360	23272	36472
chrXII	458888	4988	941	9733	464	7225	3668	1883	2899	4080	7804	18003	5821	4429	1946	409	92	413	1519	567	742	64	53868	1853	33718	23174	31096	23859	37130
chrXII	458889	5003	942	9751	464	7230	3662	1885	2886	4080	7777	17963	5802	4425	1946	406	94	414	1532	568	742	64	54021	1854	33748	23207	31143	23877	37157
chrXII	458890	5016	944	9778	466	7282	3662	1890	2888	4081	7776	17991	5802	4425	1947	406	94	414	1541	568	744	64	54085	1857	33771	23241	31189	23916	37248
chrXII	458891	5026	942	9818	467	7295	3662	1891	2890	4081	7777	17983	5802	4425	1947	406	94	414	1541	568	745	64	54120	1858	33812	23278	31236	23957	37297
chrXII	458892	5052	963	9876	468	7324	3703	1923	2895	4113	7766	17928	5803	4426	1943	406	94	412	1541	569	746	64	54136	1858	33845	23361	31289	24031	37311
chrXII	458893	5009	977	9835	465	7310	3682	1929	2833	3999	7612	17551	5709	4340	1920	402	94	401	1508	563	732	62	53647	1866	33543	23273	31170	23973	37119
chrXII	458894	5694	1135	10799	505	7594	4243	2192	3027	3973	7906	17804	5906	4450	1959	407	94	408	1516	594	781	76	57911	2117	37054	25298	33488	25988	39867
chrXII	458895	6057	1149	11728	569	8392	4540	2246	3094	3973	8013	17873	5945	4473	1975	413	94	406	1524	602	791	76	60729	2159	39256	27053	35817	27554	41969
chrXII	458896	44455	2527	71863	4085	49896	33146	9103	12301	4025	26083	52494	16987	10466	2816	1406	138	1317	2824	1735	2278	119	427433	10238	323196	209981	264982	236964	288535
chrXII	458897	44703	2550	72393	4103	50197	33221	9206	12352	4028	26218	52781	17006	10474	2873	1409	138	1321	2845	1722	2285	125	432429	10597	326902	211970	267181	238312	290240
chrXII	458898	44715	2554	72407	4103	50224	33231	9207	12354	4028	26219	52785	17010	10480	2871	1409	138	1321	2845	1722	2285	125	432509	10599	326936	212018	267231	238354	290272
chrXII	458899	44723	2557	72432	4104	50237	33247	9210	12351	4028	26217	52788	17009	10480	2868	1409	138	1317	2848	1722	2288	128	432535	10607	326982	212062	267280	238380	290295
chrXII	458900	44746	2557	72484	4106	50250	33247	9212	12360	4028	26222	52791	16997	10481	2868	1410	138	1318	2851	1722	2288	128	433219	10609	327304	212285	267463	238533	290361
chrXII	458901	47976	2616	78561	4481	54401	35931	9600	13114	4114	27532	53929	17528	10825	2909	1488	132	1400	3020	1806	2396	136	472014	11246	347392	229037	287537	253872	304655
chrXII	458902	48503	2727	80067	4536	55650	36287	9970	13122	4277	27511	53934	17460	10748	2989	1496	135	1407	3027	1806	2389	137	475040	11826	350124	232486	292817	256235	308154
chrXII	458903	78220	9450	149702	11044	131553	93921	22964	22082	7573	41732	74109	27572	18755	4670	2409	228	2453	5483	3548	3980	256	694693	23251	524794	419113	534071	481642	500434
chrXII	458904	78088	9465	149638	11056	131649	93876	22974	21881	7516	41135	72943	27012	18446	4576	2374	232	2421	5450	3513	3937	256	693185	23232	523877	418966	533772	481307	499377
chrXII	458905	79836	9498	151801	11212	132197	95185	23077	22476	7525	42689	74952	27676	18805	4602	2439	233	2520	5493	3618	4062	256	725346	23683	542009	431739	549451	492377	511552
chrXII	458906	79857	9507	151852	11213	132223	95204	23079	22454	7525	42653	74825	27638	18782	4598	2439	233	2522	5496	3618	4056	256	725476	23710	542151	431875	549589	492494	511614
chrXII	458907	80285	9567	152479	11254	132466	95567	23147	22617	7526	42990	75301	27741	18862	4619	2454	233	2537	5513	3644	4084	259	733260	23825	546001	433952	552065	494338	513773
chrXII	458908	80336	9570	152555	11258	132627	95588	23164	22639	7526	43006	75301	27748	18868	4619	2454	233	2537	5517	3644	4089	259	733519	23833	546046	434063	552206	494456	513972
chrXII	458909	80377	9564	152721	11262	132699	95635	23172	22652	7481	43031	75327	27763	18866	4618	2454	233	2539	5523	3644	4090	258	733738	23836	546215	434255	552488	494544	514123
chrXII	458910	80378	9564	152749	11263	132720	95642	23174	22653	7481	43036	75336	27760	18866	4619	2454	233	2539	5523	3644	4090	258	733760	23838	546252	434277	552544	494560	514135
chrXII	458911	81241	9768	156817	11587	137599	98558	23797	22971	7441	43511	76171	27953	19007	4673	2502	238	2590	5704	3698	4151	272	737558	24043	552170	440734	561066	499789	519503
chrXII	458912	151119	37465	387626	33705	408135	267273	74377	44216	12741	62095	102508	42370	32546	7753	4258	460	4223	12613	5908	6487	549	929152	46696	811803	791640	996397	919026	849542
chrXII	458913	180690	44566	479573	40263	490236	307288	86167	53612	14614	72248	115122	46132	35698	8430	4940	561	5084	15999	6560	7347	607	1056099	53748	977653	971609	1202988	1095200	1001472
chrXII	458914	272273	59389	727905	56439	684809	403495	106245	82937	20953	107619	165496	61313	47796	11394	7098	760	7897	26595	8634	9735	842	1519088	74065	1540067	1569213	1867362	1664601	1458986
chrXII	458915	272422	59419	728386	56478	685228	403660	106310	82974	20956	107649	165545	61334	47818	11408	7099	760	7909	26607	8647	9736	844	1519634	74139	1540773	1570205	1868534	1665524	1459742
chrXII	458916	272460	59430	728480	56481	685304	403671	106317	82987	20956	107653	165565	61339	47819	11409	7099	760	7909	26608	8649	9737	844	1519737	74141	1540905	1570357	1868763	1665671	1459921
chrXII	458917	272515	59430	728667	56488	685420	403770	106326	83006	20956	107682	165585	61348	47820	11409	7099	760	7910	26616	8650	9737	844	1519899	74154	1541201	1570672	1869037	1665917	1460165
chrXII	458918	273128	59515	730068	56611	686421	404422	106463	83178	20952	107864	165846	61454	47904	11420	7104	760	7925	26645	8670	9745	844	1523303	74327	1544532	1574307	1873026	1669761	1462678
chrXII	458919	274835	59756	733912	56866	688598	405934	106754	83692	21193	108480	166533	61696	48151	11484	7149	766	7963	26764	8688	9780	847	1533712	74786	1555232	1585059	1884663	1679863	1469951
chrXII	458920	276655	60006	738370	57187	691427	407640	107048	84304	21407	109313	167574	62108	48432	11560	7196	774	8026	26959	8712	9856	856	1545230	75305	1567678	1597591	1898033	1692147	1478877
chrXII	458921	276784	60007	738734	57210	691637	407722	107057	84364	21407	109472	167846	62136	48442	11563	7216	774	8036	26971	8722	9867	856	1547975	75310	1569604	1599000	1899725	1692840	1479913
chrXII	458922	277716	60058	741651	57358	693571	408301	107229	84600	21464	109798	168467	62316	48538	11606	7235	774	8068	27070	8743	9884	856	1551574	75712	1573877	1604795	1906930	1698131	1484118
chrXII	458923	277732	60062	741700	57364	693631	408316	107229	84603	21464	109801	168466	62316	48539	11606	7235	772	8068	27070	8745	9884	858	1551639	75720	1573927	1604860	1907020	1698233	1484180
chrXII	458924	279096	60382	745698	57640	696925	410355	107630	85107	21694	110515	169620	62639	48717	11676	7315	780	8151	27248	8813	9953	867	1560915	75940	1582674	1613899	1917149	1705536	1489992
chrXII	458925	286407	60765	763652	58875	707896	417000	108745	87298	21765	113977	173663	63798	49348	11745	7527	784	8448	28015	9052	10208	878	1620416	76991	1635855	1661859	1967653	1746275	1532775
chrXII	458926	287738	60905	768688	59022	711616	417560	109263	87509	21871	114418	174605	63892	49395	11878	7538	786	8513	28196	9069	10238	884	1622964	78311	1640666	1669797	1979893	1750614	1542381
chrXII	458927	287784	60914	768805	59024	711663	417615	109267	87520	21871	114426	174625	63892	49400	11878	7538	786	8513	28204	9067	10238	884	1623082	78316	1640804	1669991	1980119	1750909	1542522
chrXII	458928	287809	60912	768875	59028	711694	417626	109269	87530	21871	114435	174640	63898	49412	11880	7539	786	8513	28210	9068	10243	884	1623249	78325	1640974	1670134	1980348	1751083	1542685
chrXII	458929	288970	63979	772985	59558	715748	422982	112139	87945	23161	114861	175322	64380	49846	12125	7609	831	8574	28319	9171	10362	906	1626687	79018	1645414	1675171	1986505	1756580	1547883
chrXII	458930	296451	64458	793895	61190	725842	431628	113460	90204	23313	120649	183434	65967	50547	12212	7985	830	8924	28775	9464	10882	918	1710597	80474	1748056	1763037	2087347	1830376	1626246
chrXII	458931	353405	68836	949262	72197	813253	488873	127275	108872	24764	153835	232203	80016	58080	14084	10421	929	11922	34807	12200	14245	1093	1983996	92937	2084251	2113676	2505872	2164022	1936507
chrXII	458932	395676	75438	1059598	80003	877637	538849	136514	121735	30079	171904	258796	92866	69034	17928	11702	1080	13614	38699	14253	16384	1357	2104802	105658	2268419	2329263	2764592	2384706	2100928
chrXII	458933	395906	75457	1060297	80049	877884	539018	136553	121824	30243	172054	258990	92903	69057	17936	11711	1091	13634	38753	14262	16401	1361	2106127	105705	2269793	2330542	2765998	2385638	2101972
chrXII	458934	403449	75826	1081104	81273	887120	546023	137556	124162	30525	178058	268184	94581	69889	18093	12091	1082	14087	39694	14577	16796	1377	2165694	106416	2332417	2383316	2822349	2420600	2139666
chrXII	458935	403373	75838	1081114	81271	887157	546029	137575	124134	30527	177867	267801	94531	69855	18088	12071	1082	14082	39685	14574	16780	1377	2163396	106406	2331388	2382698	2821765	2420251	2138833
chrXII	458936	403399	75840	1081143	81277	887193	546056	137584	124137	30527	177887	267814	94533	69856	18088	12072	1082	14083	39694	14574	16783	1377	2163447	106412	2331470	2382825	2821909	2420325	2138982
chrXII	458937	404324	75948	1083157	81426	887805	547060	137730	124372	30520	178301	268277	94761	70042	18135	12111	1083	14126	39693	14603	16801	1379	2167043	106579	2336169	2387171	2826712	2424010	2141964
chrXII	458938	406356	76008	1087521	81632	889118	547924	137837	124882	30415	179515	269743	95084	70140	18125	12169	1083	14228	39772	14659	16880	1377	2182173	106770	2351550	2398839	2838167	2431702	2148448
chrXII	458939	417129	78887	1111688	83526	898093	563177	141675	127900	31372	183914	275831	98696	73310	18964	12551	1152	14688	40156	15147	17327	1434	2211792	109671	2389606	2436892	2883977	2464907	2176366
chrXII	458940	417182	78909	1111778	83536	898156	563185	141700	127909	31372	183928	275848	98697	73312	18971	12549	1152	14694	40157	15149	17333	1434	2211889	109695	2389756	2437068	2884132	2465119	2176564
chrXII	458941	417964	78986	1114003	83678	898908	564470	141920	128421	31441	184625	276799	99094	73531	18988	12683	1158	14797	40282	15261	17466	1435	2214831	109783	2393015	2440167	2888166	2467330	2178770
chrXII	458942	434755	80459	1145052	85808	908001	579856	144901	139562	31923	198396	294218	107362	79149	19738	15598	1183	17392	42462	18321	20804	1604	2272073	111993	2450242	2491030	2945531	2511649	2211390
chrXII	458943	443737	81493	1162439	87082	913936	589602	146769	144352	32640	205490	303696	111335	82441	20388	16664	1206	18586	43555	19644	22024	1698	2304974	113311	2484680	2520777	2980165	2534616	2229809
chrXII	458944	443799	81502	1162628	87089	914079	589675	146790	144387	32692	205521	303806	111351	82452	20397	16670	1206	18591	43581	19674	22035	1700	2305140	113319	2484904	2521034	2980406	2534867	2229937
chrXII	458945	443979	81524	1162916	87113	914178	589845	146795	144460	32713	205710	304059	111415	82491	20407	16694	1212	18611	43610	19683	22067	1700	2306366	113331	2485852	2521840	2981292	2535352	2230403
chrXII	458946	444628	81546	1164333	87190	914574	590475	146864	144748	32716	206620	305185	111621	82567	20423	16805	1212	18737	43682	19801	22172	1701	2312548	113374	2491559	2526345	2985992	2538135	2233014
chrXII	458947	445534	81656	1166304	87269	915033	591237	147020	145035	32829	207286	306302	111862	82729	20483	16850	1214	18818	43713	19839	22213	1713	2311321	113613	2495030	2529210	2989881	2539866	2236483
chrXII	458948	445543	81654	1166358	87268	915052	591250	147014	145041	32829	207314	306312	111862	82730	20483	16851	1214	18825	43707	19839	22213	1713	2311410	113623	2495082	2529300	2990060	2539956	2236588
chrXII	458949	445545	81648	1166372	87268	915074	591254	147025	145039	32829	207313	306316	111863	82730	20483	16851	1214	18824	43707	19840	22213	1713	2311381	113625	2495086	2529315	2990067	2539965	2236597
chrXII	458950	445650	81960	1166546	87368	915111	593261	147439	145272	32938	207497	305746	112063	83011	20481	16929	1210	18884	43766	19911	22297	1727	2306161	113039	2492185	2527215	2986581	2539575	2230773
chrXII	458951	469629	86834	1207791	89900	926006	622609	155052	156790	34678	227176	324098	119798	89245	21947	19329	1288	22190	44553	22286	24749	1915	2224583	117829	2539610	2586118	3057089	2558281	2236148
chrXII	458952	470488	86847	1209123	89937	926072	623302	155097	157087	34679	228465	325764	119992	89296	21956	19426	1291	22356	44573	22368	24831	1915	2226413	117843	2548648	2589999	3062549	2558982	2236854
chrXII	458953	471521	86921	1211428	90006	926422	623760	155587	157422	34663	228952	326613	120119	89367	22016	19457	1303	22462	44591	22404	24895	1917	2228182	118189	2551268	2593265	3067247	2560069	2238449
chrXII	458954	471525	86921	1211439	90006	926414	623760	155587	157421	34663	228954	326611	120119	89367	22018	19457	1303	22462	44591	22404	24895	1917	2228188	118188	2551292	2593280	3067252	2560080	2238422
chrXII	458955	471532	86923	1211476	90006	926411	623765	155598	157424	34710	228960	326619	120119	89367	22018	19457	1303	22463	44591	22404	24895	1918	2228240	118189	2551342	2593338	3067294	2560148	2238458
chrXII	458956	471543	86932	1211515	90006	926441	623783	155598	157428	34710	228968	326629	120115	89368	22020	19457	1303	22463	44591	22401	24895	1918	2228209	118189	2551365	2593378	3067308	2560187	2238471
chrXII	458957	471421	86932	1211396	90002	926427	623741	155600	157386	34710	228844	326368	120108	89356	22016	19449	1303	22460	44574	22401	24891	1913	2225466	118139	2549881	2592494	3065949	2559694	2237352
chrXII	458958	471412	86940	1211371	90001	926438	623746	155606	157378	34763	228793	326344	120104	89355	22016	19448	1303	22459	44574	22401	24887	1913	2224377	118137	2549509	2592172	3065616	2559596	2237215
chrXII	458959	471556	86958	1211446	90009	926406	623816	155577	157440	34764	228852	326429	120174	89419	22014	19469	1303	22474	44574	22417	24908	1915	2224589	118013	2549914	2592353	3065845	2559525	2237097
chrXII	458960	456848	89579	1173012	87435	891078	607165	151340	156511	37600	224887	313311	117483	88395	22396	19447	1333	22772	43699	22307	24804	1958	2157275	114120	2458350	2500606	2939048	2413608	2097336
chrXII	458961	438990	89287	1142075	84981	875529	588779	149028	151491	37591	213274	297154	111169	84538	21953	19032	1313	22411	43069	21262	23777	1923	1979049	109303	2324995	2380033	2786990	2281823	1958099
chrXII	458962	451499	94044	1149843	85286	878788	599454	150355	159195	40786	222694	305730	119074	90184	24001	20311	1385	24572	43365	23015	25406	2055	2020931	112562	2391990	2423416	2833881	2296243	1980086
chrXII	458963	451644	94093	1149849	85286	878778	599483	150361	159272	41012	222868	305942	119130	90212	24059	20319	1388	24607	43365	23015	25428	2060	2024254	112671	2394748	2423961	2834327	2296239	1980078
chrXII	458964	451646	94094	1149845	85286	878773	599483	150357	159276	41012	222871	305950	119130	90217	24059	20321	1388	24608	43365	23015	25428	2060	2024315	112677	2394792	2423983	2834350	2296219	1980062
chrXII	458965	451641	94095	1149821	85284	878769	599497	150354	159286	41012	222879	305939	119141	90220	24064	20322	1388	24608	43365	23017	25433	2060	2024435	112676	2394813	2423941	2834347	2296085	1979954
chrXII	458966	451489	94087	1149572	85264	878685	599265	150328	159207	41011	222684	305736	119073	90120	24059	20316	1391	24591	43354	22996	25386	2059	2022922	112610	2393348	2422944	2833073	2295039	1978864
chrXII	458967	451472	94077	1149531	85262	878665	599259	150320	159203	41011	222683	305736	119078	90121	24059	20316	1391	24591	43354	22997	25384	2059	2022864	112606	2393277	2422879	2832988	2294850	1978628
chrXII	458968	451464	94075	1149488	85252	878616	599216	150314	159200	41011	222674	305726	119076	90121	24059	20310	1389	24591	43354	22997	25385	2059	2022770	112605	2393202	2422741	2832843	2294621	1978391
chrXII	458969	451419	94063	1149357	85246	878542	599154	150306	159185	41011	222640	305699	119070	90115	24056	20309	1389	24591	43346	22997	25383	2059	2022203	112591	2392824	2422366	2832500	2294355	1978005
chrXII	458970	451251	94106	1148888	85233	878436	599148	150279	159223	41130	222558	305529	119105	90158	24052	20310	1392	24594	43346	22997	25395	2063	2020238	112413	2391672	2421061	2830573	2293217	1976099
chrXII	458971	450483	94101	1147550	85167	877986	598725	150257	158905	41164	221662	304494	118918	90116	24053	20278	1392	24541	43274	22957	25370	2063	2002273	112325	2379523	2413093	2822134	2287409	1969866
chrXII	458972	450439	94102	1147432	85162	877958	598675	150256	158894	41164	221645	304467	118914	90115	24053	20277	1392	24538	43274	22957	25363	2063	2002169	112321	2379371	2412977	2821923	2287238	1969691
chrXII	458973	449917	94115	1145310	85104	877144	598486	150060	158849	41365	221312	303571	118957	90225	24033	20286	1404	24542	43206	22972	25362	2064	1998828	111683	2376333	2407751	2813758	2283732	1963860
chrXII	458974	448196	94085	1140160	84776	874167	596604	149849	158128	41363	219277	300538	118392	89950	24023	20200	1404	24427	42973	22875	25219	2063	1974589	111447	2352258	2386214	2787853	2264717	1946037
chrXII	458975	447857	94070	1138540	84735	873311	596371	149662	158108	41461	219088	300039	118428	89980	24015	20206	1404	24405	42931	22846	25228	2062	1973191	111128	2350050	2382413	2781916	2262666	1941861
chrXII	458976	444425	93993	1128605	84081	868047	593359	149409	156929	41459	216123	296048	117727	89614	23980	20116	1396	24264	42559	22740	25115	2054	1938802	110632	2309458	2343367	2737899	2232427	1913671
chrXII	458977	444405	93989	1128560	84076	868007	593301	149407	156941	41459	216119	296035	117745	89619	23981	20117	1396	24264	42559	22743	25125	2056	1938756	110616	2309476	2343343	2737796	2232309	1913547
chrXII	458978	439584	93377	1118450	83334	862535	589239	148655	155580	41170	214190	293630	116893	88956	23842	20061	1394	24161	42268	22663	25038	2046	1900016	109226	2273053	2308967	2700694	2197968	1887999
chrXII	458979	439559	93377	1118390	83319	862486	589235	148643	155567	41170	214178	293612	116893	88954	23838	20061	1394	24157	42267	22663	25038	2046	1899882	109214	2272941	2308725	2700384	2197771	1887775
chrXII	458980	439670	93358	1118149	83291	862209	589126	148602	155923	41170	214131	293541	117066	89126	23834	20082	1394	24166	42267	22662	25107	2044	1899372	109101	2272218	2308230	2699423	2196879	1886987
chrXII	458981	354457	69107	871679	63986	659303	471415	113737	133175	37671	180697	246839	104068	79582	21298	18447	1176	22195	35752	20743	23268	1864	1444232	86063	1657596	1675466	1982539	1552316	1354377
chrXII	458982	353993	69061	870036	63840	657543	470354	113594	133066	37671	180491	246340	103972	79524	21292	18437	1176	22176	35696	20727	23257	1865	1440776	85998	1653573	1670337	1976013	1547310	1349818
chrXII	458983	353953	69057	869909	63834	657449	470331	113590	133060	37671	180476	246290	103971	79524	21288	18437	1179	22176	35678	20725	23252	1866	1440533	85976	1653369	1670020	1975560	1547027	1349353
chrXII	458984	349992	68304	850928	63307	641789	467203	111110	132487	37146	178645	241867	103497	79311	21065	18363	1167	21878	35014	20618	23141	1844	1430043	83655	1634380	1640496	1925194	1529096	1313185
chrXII	458985	257402	56959	589085	40491	369564	310112	77642	105897	32662	140966	186613	81321	62258	17295	16396	1003	19232	25672	17692	19786	1603	1093150	57608	1186724	1089268	1247704	903573	801773
chrXII	458986	250148	56782	563513	38831	349860	301615	76261	103793	32640	134558	177590	79899	61603	17183	16145	998	18928	24727	17425	19425	1596	1035697	56526	1114683	1020185	1166093	850919	743269
chrXII	458987	233226	46509	503565	33298	294915	263079	62324	100329	28854	129034	169068	75210	57975	15524	15819	892	18489	23473	16747	18778	1462	1009830	48205	1059346	949722	1065714	755100	658427
chrXII	458988	229040	46052	485652	31804	281014	254137	60680	99676	28782	127076	165966	74250	57608	15394	15715	896	18338	23184	16574	18625	1454	999613	47286	1038250	925455	1032649	731161	632310
chrXII	458989	228873	46035	484960	31734	280769	253733	60624	99632	28782	127002	165839	74213	57571	15390	15710	895	18334	23182	16562	18622	1454	999186	47269	1037249	924507	1031230	730090	631331
chrXII	458990	228871	46036	484953	31734	280678	253733	60623	99632	28782	126997	165828	74210	57573	15390	15711	895	18333	23182	16562	18630	1454	999142	47263	1037237	924415	1031070	729961	631198
chrXII	458991	228851	46039	484905	31735	280595	253733	60620	99637	28782	126994	165797	74205	57573	15391	15711	895	18332	23188	16562	18634	1454	999046	47260	1037176	924167	1030829	729817	631046
chrXII	458992	228545	46034	484140	31701	280205	253616	60605	99584	28782	126808	165463	74172	57559	15390	15707	895	18309	23159	16563	18639	1454	996404	47244	1034286	921950	1028321	728574	629851
chrXII	458993	200831	42843	411089	27132	236720	227993	55915	91876	26629	114410	148082	67915	52952	13849	15109	854	17405	20966	15788	17681	1364	891497	39570	891568	766377	846847	574004	509110
chrXII	458994	197009	42786	398925	26541	230819	224845	55580	90887	26628	110500	141854	67273	52690	13817	14970	852	17138	20419	15663	17540	1361	847214	39217	846181	731101	808757	550907	485663
chrXII	458995	196714	42770	398047	26506	230401	224520	55553	90790	26578	110211	141464	67145	52627	13813	14952	852	17121	20376	15651	17530	1361	844477	39182	843667	728648	805960	548978	484067
chrXII	458996	196686	42724	397908	26490	230214	224438	55520	90821	26561	110206	141454	67179	52627	13812	14955	852	17125	20374	15651	17541	1361	844530	39153	843727	728577	805760	548775	483873
chrXII	458997	154769	31175	296178	18639	152999	163901	39921	78270	19974	93796	116785	54097	41100	9982	13999	709	15669	16545	14054	16171	1096	690820	26123	683699	546487	593897	354508	342365
chrXII	458998	150027	31064	279939	17655	142714	157996	39354	76981	19984	90675	112268	53278	40679	9928	13790	705	15443	15978	13880	15997	1099	652384	25751	646273	513172	557427	331353	321979
chrXII	458999	135724	28790	249071	15778	126493	144995	35744	73319	18181	86427	107898	51541	39205	9446	13331	644	15068	14968	13555	15893	1062	530462	23354	575910	450450	499015	277202	294847
chrXII	459000	135248	28864	248087	15668	125926	144050	35550	73172	18322	86291	107907	51418	39132	9434	13299	646	15053	14997	13542	15860	1064	527631	23298	573787	448913	497270	275690	293775
chrXII	459001	135973	29270	249352	15750	127239	144696	35834	73767	18457	86519	108311	51757	39483	9500	13418	659	15163	15166	13599	15977	1076	528741	23380	575506	450566	498771	276272	293947
chrXII	459002	90717	19514	161257	10138	85712	91881	21238	58072	15692	60268	75012	39245	29842	6919	11781	565	12880	13177	11578	13841	898	338057	12391	366788	291982	310639	148786	152996
chrXII	459003	90459	19627	156519	9838	83033	90150	20954	61334	15778	58969	72788	40835	30926	6981	12412	569	13522	12939	11622	14386	911	334287	12531	362354	284995	300676	142282	146900
chrXII	459004	88470	19298	154079	9698	82212	88467	20453	60636	15589	57457	71040	40090	30348	6890	12312	558	13365	12898	11482	14276	900	324996	12139	351948	278469	293143	138284	142952
chrXII	459005	88454	19298	154052	9695	82188	88454	20450	60630	15589	57453	71015	40088	30354	6890	12310	558	13359	12895	11478	14282	900	324867	12137	351939	278418	293067	138252	142906
chrXII	459006	86360	19069	151435	9562	81316	87096	20017	59777	15406	56468	70136	39497	29874	6780	12247	529	13236	12754	11316	14151	888	314588	11797	347558	272454	287131	134287	139093
chrXII	459007	85836	19047	150367	9499	80782	86683	19917	59528	15389	56131	69543	39312	29797	6768	12216	528	13205	12673	11246	14064	888	311994	11755	345903	270709	285206	133283	137962
chrXII	459008	85140	19014	149050	9415	80541	85658	19722	60751	15421	55111	68343	39625	30178	6747	12386	529	13238	12655	11149	14186	892	308993	11644	341263	268188	281451	131376	135829
chrXII	459009	84919	18999	148723	9387	80291	85340	19685	60638	15421	54980	68145	39557	30137	6743	12352	528	13245	12651	11127	14153	891	308202	11639	340452	267626	280801	130900	135570
chrXII	459010	84921	19003	148657	9380	80240	85316	19595	60658	15421	54970	68133	39594	30156	6738	12359	528	13245	12643	11125	14150	891	308244	11628	340390	267619	280765	130848	135513
chrXII	459011	76890	18443	127762	8212	69511	76746	17837	57794	15223	49442	60258	38504	29337	6570	11853	521	12644	11195	10222	13676	873	277204	11132	304953	237156	246897	111888	118187
chrXII	459012	73026	19513	117080	7667	67506	70998	16815	66874	16754	44586	55079	42845	33396	6814	12850	615	13278	11102	9742	14854	965	264421	11757	289922	232172	232338	103745	109376
chrXII	459013	72312	19489	115921	7611	67152	70358	16734	66363	16754	43958	54384	42610	33242	6809	12726	619	13180	11077	9670	14756	955	260198	11716	287215	230087	230484	102952	108430
chrXII	459014	72339	19478	115925	7611	67133	70346	16727	66530	16754	43978	54398	42643	33298	6813	12739	619	13181	11086	9670	14774	954	261459	11709	287558	230439	230634	102940	108340
chrXII	459015	71745	19372	115640	7587	67085	70016	16673	66114	16725	43527	54175	42344	33045	6773	12646	605	13097	11098	9601	14693	948	256504	11621	284794	229081	229518	102870	108040
chrXII	459016	71726	19370	115631	7586	67074	70007	16665	66119	16725	43527	54174	42333	33046	6773	12646	605	13096	11098	9600	14693	948	256426	11620	284748	229020	229456	102857	107992
chrXII	459017	72002	19358	115945	7580	67270	69983	16627	67269	16670	43585	54305	42817	33492	6723	12763	603	13109	11125	9584	14896	946	258404	11513	285238	229862	229621	102871	107986
chrXII	459018	43484	14026	54979	2851	38468	31924	7558	55228	14506	23689	29938	32281	26666	4895	7657	517	8113	7170	4082	10045	616	204783	8546	223736	190032	164872	67896	61996
chrXII	459019	41520	13927	52671	2705	37627	29772	7344	57438	14502	21010	27706	32098	27296	4863	7428	518	7645	7124	3812	10261	615	183750	8359	203476	181841	155721	65321	58898
chrXII	459020	40948	13570	52187	2677	37507	29053	7209	56863	14408	20459	27465	31604	26932	4778	7321	514	7533	7057	3701	10148	610	182073	8215	201133	181417	154649	64877	58230
chrXII	459021	40948	13569	52196	2675	37505	29053	7208	56864	14408	20462	27459	31604	26927	4778	7321	514	7534	7057	3701	10148	610	182093	8215	201136	181422	154648	64870	58219
chrXII	459022	40815	13566	52210	2674	37531	28940	7197	56748	14407	20337	27378	31454	26853	4761	7290	514	7515	7068	3652	10125	605	181730	8183	200187	181209	154328	64814	58044
chrXII	459023	40892	13569	52447	2674	37577	28945	7197	56925	14428	20392	27522	31533	26938	4761	7311	519	7533	7093	3663	10157	606	182100	8180	200656	181851	154663	64881	58087
chrXII	459024	25336	5746	36114	1735	28453	10485	3480	48443	8619	11034	17871	22362	19912	1914	5925	458	5378	6362	1762	8417	440	141617	3542	136792	134524	97244	40612	25466
chrXII	459025	25225	5735	35763	1712	28286	10325	3455	48418	8636	10905	17680	22347	19911	1913	5895	458	5346	6319	1755	8392	437	141405	3531	136418	134180	96739	40365	25245
chrXII	459026	25351	5657	35959	1707	28382	10177	3413	48736	8699	11057	17980	22321	19956	1881	5893	449	5360	6455	1759	8425	437	142306	3500	138074	136908	98052	40853	25189
chrXII	459027	25942	5741	37606	1747	28957	10148	3453	48883	9313	11447	19376	22343	19970	1906	5920	462	5403	6787	1767	8454	454	144913	3519	140729	141456	100465	41700	25463
chrXII	459028	25917	5724	37585	1749	28911	10127	3449	48907	9310	11443	19386	22340	19961	1902	5923	462	5404	6789	1764	8456	454	144908	3513	140740	141403	100388	41660	25375
chrXII	459029	25920	5720	37571	1747	28907	10137	3447	48942	9310	11449	19445	22351	19960	1914	5930	462	5412	6786	1755	8442	453	144684	3504	140478	141221	100232	41609	25337
chrXII	459030	25926	5728	37590	1746	28877	10111	3442	48965	9352	11468	19521	22351	19951	1911	5927	462	5417	6803	1758	8428	453	144800	3496	140588	141318	100303	41592	25309
chrXII	459031	25932	5725	37589	1746	28858	10114	3439	48998	9352	11476	19541	22369	19956	1913	5935	462	5420	6803	1763	8433	453	144839	3496	140611	141337	100308	41595	25309
chrXII	459032	25857	5680	37395	1731	28801	9975	3403	48954	9226	11447	19470	22345	19906	1883	5916	443	5390	6762	1727	8396	439	144485	3469	140368	141037	99882	41417	25108
chrXII	459033	26223	5697	37560	1727	28872	9895	3402	50145	9379	11695	19898	23043	20270	1924	6120	450	5508	6762	1721	8531	439	144900	3459	140232	141272	99638	41338	24942
chrXII	459034	26458	5690	37927	1735	28940	9887	3427	50363	9360	11860	20298	23090	20300	1978	6119	458	5530	6787	1712	8554	442	146061	3466	140859	142254	99987	41424	25155
chrXII	459035	26458	5682	37933	1735	28957	9896	3420	50409	9334	11872	20301	23090	20324	1965	6127	453	5529	6790	1714	8563	442	146210	3454	140877	142270	99957	41401	25134
chrXII	459036	26437	5672	37901	1735	28939	9864	3412	50468	9334	11831	20254	23075	20320	1960	6125	453	5522	6790	1708	8559	442	146121	3445	140596	142105	99763	41320	25036
chrXII	459037	26432	5672	37890	1735	28934	9864	3412	50469	9334	11835	20265	23075	20324	1961	6126	453	5524	6791	1710	8560	442	146142	3445	140589	142112	99771	41315	25035
chrXII	459038	26670	5678	38064	1738	28952	9998	3420	51033	9343	12610	21408	23408	20476	1973	6195	453	5580	6802	1793	8616	442	146706	3449	141048	142332	99943	41329	25047
chrXII	459039	26650	5675	37970	1736	28961	9931	3416	51001	9327	12577	21338	23394	20450	1966	6189	453	5569	6781	1788	8611	441	146600	3446	140896	142241	99795	41251	25004
chrXII	459040	26754	5685	38011	1737	28970	9956	3418	51302	9349	12852	21727	23553	20544	1978	6208	453	5599	6797	1806	8636	443	146882	3444	141081	142307	99839	41257	25011
chrXII	459041	26750	5686	38004	1737	28970	9949	3418	51288	9349	12846	21711	23551	20541	1977	6203	453	5592	6797	1803	8636	442	146794	3444	141003	142271	99804	41247	24992
chrXII	459042	26754	5686	38005	1736	28958	9954	3415	51306	9349	12852	21721	23560	20543	1977	6207	453	5595	6800	1803	8639	442	146811	3442	141008	142267	99800	41245	24981
chrXII	459043	26725	5667	37957	1732	28916	9885	3390	51494	9083	12936	21765	23569	20490	1951	6223	451	5599	6762	1783	8624	440	146383	3419	140600	141664	99466	41104	24739
chrXII	459044	26718	5667	37952	1732	28911	9881	3390	51511	9083	12958	21776	23577	20496	1951	6229	451	5595	6762	1788	8624	440	146338	3418	140524	141635	99440	41103	24736
chrXII	459045	26706	5670	37933	1730	28902	9881	3389	51511	9083	12954	21773	23577	20496	1950	6229	451	5593	6762	1784	8624	440	146303	3418	140513	141623	99416	41101	24725
chrXII	459046	26753	5666	37934	1730	28905	9874	3386	51585	9083	13081	21902	23601	20506	1946	6243	451	5617	6762	1798	8633	441	146333	3418	140547	141602	99389	41075	24713
chrXII	459047	25219	5621	35318	1618	27061	8616	3219	51043	9059	14912	23840	23389	19881	2120	6369	475	5734	6619	2119	8305	451	140625	3235	131800	126406	86879	36692	20129
chrXII	459048	25347	5671	35222	1612	27040	8610	3216	51753	9124	15501	24429	23814	20095	2173	6517	476	5833	6587	2213	8382	486	140158	3240	131371	125801	86379	36449	19819
chrXII	459049	25354	5672	35160	1603	27032	8567	3208	52035	9061	15833	24857	23878	20100	2177	6548	476	5852	6595	2234	8407	486	140054	3226	131200	125648	86189	36373	19678
chrXII	459050	27998	5950	36613	1658	27191	9937	3370	59716	10366	23131	34105	27410	22437	2715	7759	563	7165	6829	3295	9280	599	142045	3227	133066	125968	86324	36348	19639
chrXII	459051	27975	5952	36618	1658	27188	9910	3373	59732	10418	23134	34129	27389	22440	2720	7749	567	7173	6830	3295	9272	605	141994	3222	133003	125890	86234	36311	19615
chrXII	459052	28329	5986	37002	1676	27315	10124	3419	60459	10529	23816	34993	27723	22673	2782	7848	577	7312	6910	3422	9379	611	142297	3225	133222	125961	86380	36321	19646
chrXII	459053	32865	6321	40228	1764	27454	11889	3706	72847	12533	38836	50999	32319	24503	3228	10236	768	10358	7712	5065	10910	705	148130	3188	136499	124102	84447	35621	18655
chrXII	459054	33813	6344	42185	1826	27829	12166	3732	74361	12489	42098	55528	32662	24610	3233	10697	767	10885	8009	5253	11051	699	149880	3180	138418	124434	84741	35714	18827
chrXII	459055	34028	6359	42734	1847	28073	12192	3742	74556	12464	42339	55953	32684	24597	3260	10721	768	10917	8146	5276	11074	703	149779	3170	138406	124475	84758	35771	18801
chrXII	459056	34000	6359	42724	1848	28086	12186	3742	74563	12464	42339	55959	32682	24597	3252	10723	768	10923	8147	5276	11074	703	149758	3170	138375	124446	84747	35753	18798
chrXII	459057	34014	6361	42760	1848	28099	12184	3737	74626	12438	42393	56015	32714	24595	3253	10744	768	10928	8173	5279	11077	703	149774	3166	138378	124234	84663	35698	18797
chrXII	459058	34011	6364	42770	1849	28085	12169	3733	74702	12437	42459	56036	32712	24605	3252	10757	766	10934	8172	5281	11071	704	149584	3164	138070	123963	84347	35582	18698
chrXII	459059	34023	6377	42784	1849	28125	12162	3736	74805	12407	42524	56157	32723	24629	3253	10772	767	10948	8185	5296	11078	707	149431	3165	137969	123859	84264	35586	18674
chrXII	459060	34167	6393	42990	1852	28213	12270	3746	75141	12502	42819	56516	32882	24738	3262	10831	767	10993	8217	5333	11143	719	149538	3170	138044	123903	84289	35606	18702
chrXII	459061	35101	6448	43481	1869	28372	12470	3789	77846	12644	45316	58844	33684	25216	3362	11229	776	11360	8340	5584	11395	745	150647	3180	138620	124094	84485	35667	18750
chrXII	459062	35485	6457	44093	1896	28547	12649	3800	78792	12672	46370	59900	34008	25320	3373	11364	776	11526	8527	5717	11475	745	151225	3180	138967	124256	84641	35767	18826
chrXII	459063	35556	6475	44194	1896	28591	12662	3813	78863	12676	46534	60145	34058	25337	3386	11391	776	11598	8562	5724	11487	748	151301	3181	139014	124264	84676	35768	18843
chrXII	459064	35577	6476	44251	1901	28603	12678	3819	78911	12676	46637	60283	34082	25340	3386	11409	776	11608	8573	5734	11499	748	151333	3181	139036	124278	84688	35755	18839
chrXII	459065	35942	6360	44750	1945	28615	12964	3809	79745	12583	47138	59678	34317	25505	3424	11576	775	11787	8538	5893	11587	758	147423	3160	131442	115465	81277	33814	18302
chrXII	459066	36500	6378	46042	2018	29271	13351	3862	80477	12718	48041	60728	34623	25649	3457	11727	780	11893	8930	6058	11674	776	147788	3175	131567	115246	81380	33854	18365
chrXII	459067	36923	6383	46848	2053	29509	13634	3889	81015	12883	48731	61453	34815	25745	3479	11857	780	12029	9129	6132	11754	781	147781	3168	131554	115193	81450	33894	18410
chrXII	459068	37870	6431	47960	2093	29895	13933	3964	82456	13138	50457	63156	35306	26021	3536	12124	802	12318	9472	6315	11934	791	149129	3171	132250	115478	81782	34084	18449
chrXII	459069	38600	6440	49187	2143	30182	14101	3970	83628	13151	52523	65551	35717	26157	3546	12488	803	12646	9694	6524	12028	794	150041	3171	132910	115746	82066	34234	18584
chrXII	459070	38916	6435	49648	2164	30318	14177	3992	84067	13167	53068	66234	35784	26208	3560	12517	803	12787	9815	6567	12055	794	150217	3170	133044	115821	82177	34272	18601
chrXII	459071	39094	6449	49905	2179	30397	14236	3999	84382	13167	53495	66671	35860	26274	3576	12603	803	12859	10014	6618	12092	796	150288	3170	132810	115471	82054	34279	18578
chrXII	459072	39747	6457	51011	2248	30871	14534	4037	85616	13268	55277	68528	36243	26458	3598	12921	803	13183	10574	6776	12244	800	151033	3177	132992	115383	82135	34402	18655
chrXII	459073	39744	6434	50948	2244	30787	14542	4034	85605	13049	55401	68700	36231	26411	3591	12919	795	13219	10549	6778	12222	800	150871	3166	132696	114848	81844	34165	18567
chrXII	459074	40539	6443	52226	2338	31274	14794	4064	86828	13093	57395	70799	36587	26567	3609	13282	796	13494	11103	6942	12409	803	151691	3170	132882	114650	82033	34304	18715
chrXII	459075	40432	6437	52212	2347	31262	14787	4066	86389	13052	57443	70848	36335	26254	3605	13254	787	13483	11137	6942	12314	802	151016	3155	132400	113962	81688	34263	18667
chrXII	459076	41115	6438	53486	2433	31799	15083	4105	87514	13054	59271	72598	36630	26381	3620	13555	788	13768	11458	7111	12450	803	151041	3144	131936	112737	81155	34352	18698
chrXII	459077	40702	6443	53241	2437	31770	15082	4110	85676	13049	59219	72406	36166	25918	3614	13447	784	13704	11445	7116	12253	799	146031	3121	129019	109119	79378	33886	18421
chrXII	459078	41719	6492	56796	2755	34442	16540	4383	87290	13101	60976	74471	36657	26257	3664	13875	771	14040	12287	7470	12453	817	145279	3019	128056	106652	77542	33788	18089
chrXII	459079	43918	7364	71827	4246	46084	22830	5993	91264	13583	66208	81047	38050	26836	4021	14968	801	15228	15866	8828	13144	926	120733	2872	93819	69015	55227	24239	14677
chrXII	459080	44604	7398	74319	4437	47915	23429	6110	92130	13640	66988	82126	38313	26912	4034	15125	803	15389	16661	9019	13239	925	120008	2860	93051	68807	55286	24418	14821
chrXII	459081	45594	7446	77241	4598	49399	23999	6207	93692	13730	68601	83974	38765	27158	4083	15536	803	15710	17589	9220	13377	929	120636	2870	93535	69292	55646	24701	14976
chrXII	459082	45601	7446	77330	4603	49431	24007	6207	93721	13730	68613	83992	38771	27157	4083	15529	803	15725	17620	9220	13387	929	120544	2870	93489	69298	55638	24683	14996
chrXII	459083	45618	7411	77384	4616	49407	24115	6230	93767	13610	68699	84046	38805	27157	4086	15547	798	15720	17646	9248	13390	931	120180	2850	92894	68321	55031	24656	14941
chrXII	459084	42271	7133	77256	4772	50075	24507	6319	81832	13371	69105	84703	34471	22702	3993	14743	780	15116	18042	9321	11543	899	102550	2458	80830	57966	48426	23213	13754
chrXII	459085	44609	5362	95820	6154	62884	30588	6729	81201	12887	75532	93252	32528	20289	4272	15290	761	15820	26619	11025	11456	999	85570	1129	58838	40560	34737	18717	11978
chrXII	459086	46890	4953	106429	6899	70369	32398	6658	86266	12286	81997	100926	33730	20387	4241	17089	749	17321	33051	11897	12293	985	84493	964	56034	37566	33365	19102	12835
chrXII	459087	51903	5092	120563	7819	79014	35296	7145	94554	12505	87756	108904	36281	21870	4556	18919	771	18844	40470	13177	13389	1068	87441	1012	58074	39939	35924	20633	13866
chrXII	459088	52064	5097	121114	7865	79369	35440	7167	94766	12592	87944	109159	36344	21898	4579	18980	775	18912	40675	13199	13429	1074	87480	1016	58102	39969	35985	20659	13878
chrXII	459089	55389	5246	130535	8556	84492	37635	7595	99294	12788	91466	113781	37986	22759	4807	19998	773	19945	44183	13996	14098	1141	87290	1002	57624	37345	34907	20786	14099
chrXII	459090	78325	6001	193125	11789	118769	48426	9175	139079	13777	116506	147243	46728	27878	5535	28423	892	27738	78660	18858	18377	1352	92045	1079	63591	42647	40313	25293	17526
chrXII	459091	82795	6038	204766	12347	124133	49714	9240	147228	13803	125793	158194	48257	28497	5584	30982	894	29880	87847	19720	19353	1364	95715	1086	66707	45221	42139	26204	18360
chrXII	459092	84341	6072	209147	12470	125899	49943	9372	149298	13879	127797	162221	48551	28604	5674	31287	901	30597	90644	19952	19638	1394	96306	1108	67318	45865	42836	26389	18546
chrXII	459093	84853	6083	210695	12563	126731	50222	9420	150326	13844	128829	163646	48839	28733	5693	31510	901	30849	91593	20115	19808	1391	96418	1077	67505	45928	42829	26471	18613
chrXII	459094	86017	6068	214064	12748	128316	50739	9490	151293	13761	133476	169470	48466	28244	5684	32456	902	31600	94826	20496	20070	1389	87454	1027	65623	45273	42795	26864	18844
chrXII	459095	87430	6093	216704	12910	129295	51122	9533	153744	13784	137649	174413	49040	28529	5718	33208	906	32362	97721	20823	20349	1389	88108	1028	66312	46240	43365	27341	19141
chrXII	459096	88806	6116	219315	13006	130132	51403	9573	156710	13821	141433	178563	49868	28866	5731	33904	906	33023	100353	21296	20710	1393	90158	1048	67359	47366	44041	27872	19434
chrXII	459097	94914	6170	231428	13591	135323	52897	9667	171983	13878	159547	199227	53872	30395	5855	38361	919	36837	115917	23109	22482	1416	96780	1066	72319	51604	47219	29825	20877
chrXII	459098	97478	6216	236228	13751	137145	53217	9823	176920	14126	162839	204806	54549	30730	6146	38973	939	38037	120653	23515	22847	1464	97889	1091	73098	52589	48121	30220	21355
chrXII	459099	99976	6251	241549	14067	139391	53912	9928	182713	14343	168558	211378	55741	31342	6259	40760	962	39435	126291	24047	23444	1505	99959	1097	74426	53634	48903	30660	22010
chrXII	459100	99999	6255	241587	14070	139442	53914	9932	182788	14298	168625	211476	55733	31339	6267	40775	962	39442	126348	24052	23454	1505	99779	1094	74358	53608	48894	30667	22036
chrXII	459101	99999	6255	241565	14071	139434	53914	9934	182791	14298	168642	211479	55738	31339	6267	40778	962	39447	126361	24052	23454	1505	99779	1094	74340	53582	48889	30666	22028
chrXII	459102	99997	6255	241555	14071	139438	53913	9944	182788	14298	168629	211473	55738	31342	6267	40785	962	39447	126370	24052	23454	1505	99740	1094	74278	53576	48867	30662	22014
chrXII	459103	100000	6256	241630	14075	139508	53964	9968	182923	14314	168790	211588	55771	31394	6248	40791	961	39459	126432	24067	23474	1515	99357	1089	73968	53402	48758	30648	22015
chrXII	459104	99622	6216	242034	14115	139785	54003	9972	181683	14198	169232	212215	55127	31001	6229	40648	953	39405	126843	24056	23305	1520	94832	1069	71522	52763	48410	30686	22029
chrXII	459105	100116	6142	243644	14169	140268	54124	10000	182581	13532	171766	215118	55014	30778	6156	41274	932	39785	128284	24227	23380	1505	93264	1045	70580	52742	48436	30766	22161
chrXII	459106	102681	6208	250707	14551	143971	55361	10221	188342	13962	178872	224104	56468	31538	6344	43096	945	41442	134199	25265	24334	1529	94667	1066	71904	53728	49411	31332	22835
chrXII	459107	106635	6240	259065	14747	146315	55651	10332	195143	14045	185385	232577	56999	31744	6497	44140	958	43018	140143	25614	25006	1567	97300	1085	73292	54924	50377	31751	23408
chrXII	459108	106635	6238	259069	14753	146323	55651	10332	195154	14045	185395	232592	57000	31746	6497	44142	958	43025	140147	25614	25005	1567	97301	1085	73280	54927	50376	31754	23409
chrXII	459109	106640	6242	259077	14754	146323	55660	10339	195157	14045	185409	232598	57001	31755	6496	44142	958	43022	140172	25614	25008	1567	97273	1085	73275	54926	50379	31757	23414
chrXII	459110	106649	6242	259075	14755	146312	55660	10344	195163	14045	185408	232596	57004	31758	6496	44142	958	43019	140176	25615	25008	1569	97257	1085	73270	54922	50378	31757	23411
chrXII	459111	106637	6228	259024	14752	146273	55680	10347	195202	14023	185493	232603	57014	31770	6495	44168	958	43031	140183	25616	25015	1568	97212	1084	73168	54878	50357	31724	23389
chrXII	459112	106594	6228	258995	14754	146259	55683	10348	195141	14023	185382	232500	57001	31766	6495	44151	958	42992	140181	25614	25006	1568	97011	1086	73027	54859	50336	31723	23395
chrXII	459113	106595	6219	258992	14754	146259	55678	10352	195135	14023	185376	232489	57001	31768	6495	44151	958	42993	140181	25614	25005	1568	97002	1086	73007	54855	50325	31720	23396
chrXII	459114	106567	6211	258984	14755	146259	55680	10348	195068	13995	185302	232434	56981	31758	6496	44146	956	42974	140182	25602	24991	1568	96954	1086	72968	54848	50329	31719	23398
chrXII	459115	103030	5885	257768	14738	146109	54467	10272	184206	12031	173336	220617	52248	29376	6017	42047	783	40428	140103	24277	23433	1418	89589	1021	67644	53660	49400	31543	23185
chrXII	459116	103555	5881	258767	14769	146203	54525	10329	187159	12220	176890	224832	53084	29766	6072	43174	810	41313	140669	24799	23884	1421	88919	1026	67404	53719	49536	31671	23277
chrXII	459117	105744	5962	261885	14935	146533	55189	10422	195550	12893	187080	236076	55398	30842	6336	45715	850	43624	142005	26019	25188	1503	90058	1035	68558	54424	50281	32217	23859
chrXII	459118	106291	5978	262801	14946	146632	55365	10496	197591	13199	189109	239202	55882	31178	6523	46078	867	44433	142423	26285	25563	1528	90264	1054	68763	54586	50484	32285	24031
chrXII	459119	106291	5978	262801	14946	146634	55365	10497	197594	13198	189107	239203	55884	31182	6525	46078	867	44432	142423	26281	25564	1528	90264	1053	68765	54586	50485	32285	24028
chrXII	459120	106384	5979	262903	14951	146650	55433	10503	198081	13199	189863	240080	56042	31251	6538	46248	867	44606	142455	26363	25656	1535	90395	1054	68862	54667	50577	32314	24080
chrXII	459121	105927	5990	262731	14948	146626	55341	10516	196833	13169	188279	238337	55647	31089	6511	46066	867	44411	142442	26252	25515	1523	89331	1053	68136	54480	50363	32274	24052
chrXII	459122	107649	6055	264427	14999	146772	56070	10579	208095	13202	201656	253996	59586	32558	6585	49191	881	47317	143313	28012	27234	1541	90748	1068	69510	55153	51252	32646	24574
chrXII	459123	100546	5243	260113	14860	146425	52390	10014	190836	9624	183902	232460	51970	27385	5362	46530	645	44464	143073	25512	25295	1328	82802	960	63031	53161	49614	32346	24293
chrXII	459124	100672	5241	260185	14861	146427	52408	10016	191890	9624	185384	234319	52301	27522	5375	46810	645	44708	143086	25651	25428	1328	82973	963	63159	53230	49671	32365	24328
chrXII	459125	100493	5244	260069	14854	146426	52326	10016	191813	9489	185074	234006	52157	27450	5367	46759	644	44725	143100	25620	25389	1330	82732	964	62971	53180	49652	32363	24333
chrXII	459126	100490	5243	260070	14854	146426	52326	10015	191809	9489	185085	234004	52160	27454	5367	46759	644	44728	143100	25622	25393	1330	82734	964	62966	53179	49652	32360	24334
chrXII	459127	100475	5260	259995	14853	146426	52341	10014	192349	9488	185377	234382	52330	27598	5424	46853	648	44824	143111	25693	25458	1337	82750	962	62978	53177	49640	32342	24335
chrXII	459128	100374	5257	259820	14853	146401	52278	10007	192075	9488	184891	233803	52262	27572	5418	46776	652	44726	143107	25662	25428	1337	82347	962	62780	53114	49580	32326	24316
chrXII	459129	100382	5247	259816	14852	146398	52279	10006	192178	9490	184969	233892	52334	27608	5420	46804	652	44741	143107	25687	25443	1337	82348	957	62769	53116	49579	32327	24314
chrXII	459130	97476	5184	257190	14753	146263	51627	9916	187548	9408	176888	225604	50801	26911	5314	45749	650	43673	142821	25143	24959	1323	78334	933	60264	52162	48663	32003	23985
chrXII	459131	97386	5187	257041	14742	146255	51729	9913	189754	9724	178397	226777	51867	27554	5398	46258	664	44149	142855	25521	25384	1341	78352	938	60329	52120	48722	31984	23920
chrXII	459132	95859	5140	255566	14680	146156	51118	9822	188000	9765	175082	223838	51041	27172	5470	45777	677	44042	142766	25257	25187	1369	76856	936	59168	51615	48212	31825	23720
chrXII	459133	95929	5148	255526	14679	146157	51134	9827	189027	9822	175725	224422	51487	27457	5501	45957	682	44218	142791	25429	25322	1382	77025	933	59259	51635	48220	31824	23715
chrXII	459134	95888	5153	255323	14669	146138	51051	9823	190616	9926	176675	224940	52112	27815	5592	46276	694	44464	142793	25570	25611	1411	77203	941	59299	51617	48203	31830	23698
chrXII	459135	95864	5153	255306	14668	146138	51051	9823	190624	9926	176670	224910	52092	27821	5590	46281	694	44463	142793	25564	25615	1411	77198	941	59284	51609	48203	31827	23696
chrXII	459136	95849	5147	255289	14668	146138	51048	9822	190615	9926	176660	224892	52091	27821	5590	46280	694	44458	142788	25563	25620	1411	77191	941	59279	51602	48199	31827	23695
chrXII	459137	95826	5141	255236	14668	146138	51043	9814	190609	9926	176636	224860	52088	27822	5589	46278	692	44457	142771	25563	25622	1410	77182	941	59257	51588	48180	31827	23694
chrXII	459138	95797	5138	255194	14665	146121	51029	9813	190587	9926	176594	224827	52080	27828	5587	46282	692	44451	142771	25549	25620	1410	77164	941	59227	51585	48168	31808	23694
chrXII	459139	95753	5138	255073	14655	146085	51025	9804	190486	9930	176402	224656	52067	27828	5586	46258	692	44431	142719	25547	25614	1410	77017	941	59125	51527	48122	31790	23683
chrXII	459140	95736	5137	254999	14651	146050	51023	9800	190475	9908	176375	224643	52060	27828	5586	46257	692	44429	142714	25547	25613	1410	76997	941	59118	51519	48121	31790	23681
chrXII	459141	95729	5137	254970	14651	146050	51019	9794	190458	9908	176350	224635	52060	27824	5586	46255	692	44427	142701	25547	25612	1410	76995	941	59108	51506	48120	31789	23683
chrXII	459142	95703	5131	254898	14645	146005	51003	9786	190414	9908	176328	224634	52051	27817	5581	46264	692	44428	142699	25537	25623	1409	76974	941	59097	51492	48105	31783	23681
chrXII	459143	94468	5098	252872	14544	145401	50686	9742	188572	9795	173775	221478	51490	27532	5546	45823	686	43991	141810	25315	25470	1403	75294	932	57998	50718	47593	31479	23411
chrXII	459144	94450	5098	252814	14543	145372	50685	9740	188504	9795	173720	221422	51489	27528	5546	45811	686	43982	141793	25312	25470	1403	75239	931	57984	50707	47579	31474	23410
chrXII	459145	92579	5027	247078	14323	142996	50344	9397	186357	9604	171701	218217	51194	27326	5374	45595	678	43296	139370	25106	25210	1363	74419	874	57440	49748	46696	31088	23090
chrXII	459146	87612	4903	232862	13489	135773	48411	9151	179450	9612	158256	200949	49659	26912	5332	42912	657	40824	130644	24318	24333	1344	67315	861	52581	45753	43609	29185	21902
chrXII	459147	85378	4852	226063	13091	132254	47354	9023	177040	9672	153246	194968	49192	26841	5349	41899	660	39908	127508	23862	24018	1351	63951	860	49787	43766	42143	28408	21294
chrXII	459148	84615	4857	223639	12964	131075	47064	8989	177497	9744	151790	193485	49410	27111	5347	41759	664	39694	126356	23868	24201	1356	63339	858	49300	43281	41776	28150	21108
chrXII	459149	83232	4725	220114	12701	128943	46240	8837	175693	9623	149951	191405	48690	26745	5290	41337	647	39269	124829	23555	23860	1323	62570	846	48536	42619	41232	27726	20862
chrXII	459150	83168	4725	219975	12700	128868	46211	8829	175603	9593	149873	191282	48672	26740	5274	41325	644	39244	124751	23549	23848	1323	62508	846	48504	42578	41199	27701	20844
chrXII	459151	70817	3849	182489	10073	104861	37390	6937	156676	8922	131824	167278	42751	23333	4414	37121	601	34933	107242	20592	20948	1110	55019	684	42473	36237	35379	24221	18262
chrXII	459152	68141	3792	173479	9572	100067	36046	6809	152811	8762	125628	158520	41831	23078	4367	35240	588	33660	103003	19951	20422	1101	52583	676	40289	34434	33837	23495	17572
chrXII	459153	67745	3785	172542	9479	99384	35709	6767	152164	8832	124977	157814	41583	23007	4359	35075	588	33538	102401	19889	20352	1107	52200	681	40039	34161	33611	23306	17497
chrXII	459154	68060	3813	172254	9444	98977	35655	6772	152756	8852	125065	157751	41814	23169	4378	35212	594	33629	102092	19964	20394	1116	56589	746	42026	34266	33825	23264	17758
chrXII	459155	67989	3806	171865	9416	98678	35554	6763	153035	8866	124961	157615	41835	23193	4391	35227	593	33612	101939	19968	20455	1116	56589	750	41867	33933	33590	23093	17679
chrXII	459156	67887	3801	171620	9398	98500	35480	6747	152948	8866	124863	157517	41772	23168	4394	35201	593	33591	101917	19956	20427	1114	56491	751	41811	33875	33549	23056	17611
chrXII	459157	67874	3801	171597	9397	98485	35470	6745	152925	8866	124843	157497	41772	23169	4394	35197	593	33590	101909	19940	20428	1114	56480	751	41801	33864	33537	23056	17608
chrXII	459158	67865	3801	171573	9397	98483	35470	6745	152921	8866	124836	157477	41772	23171	4394	35196	593	33590	101901	19938	20426	1114	56471	751	41797	33858	33531	23053	17608
chrXII	459159	67858	3798	171536	9396	98465	35468	6744	152915	8866	124821	157449	41767	23166	4392	35199	593	33586	101892	19936	20425	1114	56448	751	41776	33853	33520	23053	17608
chrXII	459160	67797	3784	171427	9392	98355	35439	6726	152886	8847	124755	157371	41775	23165	4392	35194	593	33570	101812	19931	20420	1111	56422	752	41744	33822	33491	23031	17583
chrXII	459161	26509	1220	63334	3071	31641	12722	2424	80959	5155	72655	88646	24752	13763	2571	19372	365	19311	39647	11591	12114	640	34179	493	23149	16360	17544	11766	9309
chrXII	459162	25921	1217	61605	2995	30768	12477	2409	80169	5135	71152	86876	24673	13764	2567	19084	365	19021	38446	11473	11960	641	33284	489	22635	15940	17170	11478	9143
chrXII	459163	25059	1195	58823	2861	29208	11771	2287	78331	5013	68952	84146	23986	13361	2516	18595	362	18492	36497	10993	11656	619	32617	471	21940	15381	16604	11028	8934
chrXII	459164	25060	1195	58789	2859	29194	11786	2292	78321	5013	68931	84115	23986	13358	2516	18591	362	18490	36481	10992	11656	619	32590	470	21933	15373	16612	11015	8928
chrXII	459165	25057	1192	58786	2858	29180	11786	2293	78310	5013	68928	84108	23984	13350	2515	18588	362	18488	36473	10992	11656	619	32585	470	21932	15366	16607	11021	8927
chrXII	459166	24059	1183	55627	2782	27732	11590	2120	77328	5012	67659	81799	23871	13324	2470	18426	371	17949	34401	10953	11537	598	31782	454	21466	14493	15467	10559	8550
chrXII	459167	14865	1063	29577	1528	13350	7387	1571	63795	4778	55560	67365	21522	12251	2256	15013	330	14938	21325	9558	10226	519	17795	411	12631	7002	7233	4254	4724
chrXII	459168	14457	1053	27907	1478	12643	7269	1554	62896	4780	54010	65477	21364	12203	2258	14574	330	14548	20405	9390	10124	516	17348	416	12357	6696	7048	4164	4627
chrXII	459169	10989	869	20829	1122	9464	5994	1355	52828	4495	44263	54939	18966	11060	2035	11860	279	12237	15460	8021	8938	429	15963	414	10896	5545	5993	3494	3956
chrXII	459170	10611	868	19778	1049	8795	5690	1301	52122	4494	43645	54102	18751	10980	2016	11662	278	12073	14968	7845	8783	424	15880	411	10785	5434	5881	3368	3869
chrXII	459171	10579	877	19582	1045	8665	5654	1279	52043	4442	43571	54009	18744	10989	2016	11658	278	12050	14838	7838	8782	423	15882	410	10762	5425	5861	3357	3849
chrXII	459172	9709	868	17228	903	7648	5202	1233	49771	4436	40834	50769	18148	10673	1992	10882	273	11394	13479	7430	8403	416	15543	407	10283	5123	5500	3114	3624
chrXII	459173	9011	833	15754	813	6905	4781	1181	47573	4180	38837	48292	17454	10341	1905	10395	274	10847	12280	7098	8113	385	15191	396	9997	4854	5283	2972	3444
chrXII	459174	8717	823	15077	774	6516	4585	1147	46879	4075	38166	47412	17170	10147	1855	10215	269	10650	11893	6935	8003	375	15071	389	9877	4794	5151	2890	3397
chrXII	459175	8602	817	14905	768	6445	4532	1128	46452	4155	37684	46796	17078	10143	1883	10151	268	10561	11827	6891	7984	374	15008	386	9763	4749	5084	2840	3374
chrXII	459176	8603	815	14879	763	6421	4538	1147	46469	4180	37684	46801	17087	10147	1888	10150	268	10565	11818	6898	8002	377	14992	386	9766	4758	5081	2826	3374
chrXII	459177	8611	815	14909	768	6431	4553	1150	46724	4204	37811	46957	17241	10229	1906	10226	268	10607	11936	6947	8078	380	15022	387	9783	4763	5096	2829	3376
chrXII	459178	5569	701	7909	346	2934	2797	739	36867	4357	28125	34471	14480	9101	1804	7880	230	8025	7178	5364	6666	366	13813	358	8479	3815	4033	2208	2640
chrXII	459179	5327	708	7344	329	2721	2692	737	35940	4356	26891	32579	14204	8980	1804	7514	230	7626	6779	5209	6487	365	13637	358	8318	3687	3871	2148	2578
chrXII	459180	5299	676	7300	331	2708	2683	722	35935	4356	26866	32543	14209	8988	1807	7519	230	7614	6758	5210	6478	365	13632	358	8313	3666	3865	2145	2573
chrXII	459181	5179	671	7094	326	2657	2574	724	35393	4356	26253	31882	14117	8947	1797	7370	230	7443	6670	5153	6394	361	13600	358	8242	3624	3813	2104	2529
chrXII	459182	5170	668	7083	326	2651	2561	719	35327	4356	26182	31865	14106	8949	1795	7357	230	7427	6662	5145	6399	360	13579	358	8238	3618	3806	2109	2533
chrXII	459183	5172	663	7076	326	2644	2555	713	35325	4356	26179	31858	14105	8948	1795	7357	230	7427	6664	5145	6397	359	13573	358	8241	3616	3806	2101	2533
chrXII	459184	5170	660	7081	324	2646	2560	712	35362	4356	26240	31996	14131	8950	1771	7363	230	7431	6699	5156	6419	355	13597	359	8278	3652	3824	2110	2535
chrXII	459185	2915	547	3056	127	1132	1412	541	19576	3977	11539	13521	9216	6680	1542	3765	179	3860	2578	3032	4292	303	10765	320	6039	2113	2258	1190	1576
chrXII	459186	2951	582	3303	173	1439	1708	595	19191	4135	11080	13653	9356	6920	1665	3651	180	3773	3070	3199	4417	315	11053	330	6308	2435	2689	1485	1913
chrXII	459187	2943	582	3255	173	1428	1704	596	19143	4110	11018	13607	9329	6901	1663	3642	180	3765	3028	3187	4414	315	10901	325	6170	2351	2623	1444	1901
chrXII	459188	2958	578	3314	179	1490	1726	592	19270	4057	11189	13837	9398	6939	1669	3672	180	3786	3163	3225	4452	316	10901	326	6192	2371	2643	1475	1922
chrXII	459189	2820	553	3131	184	1461	1694	552	18427	3933	10868	13671	9190	6785	1605	3514	165	3638	3169	3108	4408	316	10769	327	6095	2360	2585	1515	1929
chrXII	459190	2797	555	3109	182	1461	1691	553	18324	3928	10778	13543	9148	6764	1601	3504	165	3611	3166	3097	4377	316	10744	327	6090	2344	2573	1515	1930
chrXII	459191	2809	552	3206	194	1591	1778	571	18466	4006	10964	13808	9242	6814	1614	3538	165	3666	3346	3173	4412	316	10774	330	6111	2365	2611	1535	1966
chrXII	459192	2644	538	3034	217	1824	1697	576	15789	3892	9199	12037	8403	6227	1415	2940	151	3111	3544	2819	4009	283	10618	323	5925	2279	2633	1640	2037
chrXII	459193	2557	543	3112	233	2168	1863	608	15035	3741	8999	12414	8269	6132	1400	2857	155	3045	3988	2851	4006	277	10598	325	5917	2332	2716	1695	2143
chrXII	459194	2676	583	3854	287	2868	2179	726	16493	3181	10741	15051	9245	6724	1452	3180	135	3528	5403	3442	4499	296	10759	349	6097	2615	3079	2058	2510
chrXII	459195	2942	640	4828	360	3825	2812	834	19117	3324	13605	19160	11068	7791	1581	3806	141	4172	7350	4389	5293	319	11009	374	6335	2934	3583	2579	3121
chrXII	459196	3307	664	5814	444	4620	3175	878	22957	3396	18902	26165	13120	8589	1636	4642	155	5240	10837	5433	6160	328	11472	387	6897	3427	4429	3322	3868
chrXII	459197	3465	693	6362	469	4959	3398	928	24760	3435	20813	29275	14218	9256	1763	4909	160	5674	12659	5812	6531	376	11760	434	7082	3688	4880	3657	4251
chrXII	459198	3465	694	6374	471	4967	3398	928	24785	3435	20872	29317	14248	9270	1765	4918	160	5677	12678	5816	6532	377	11766	434	7087	3689	4899	3659	4252
chrXII	459199	3520	697	6507	477	5039	3412	926	25214	3436	21539	30059	14393	9353	1766	5022	160	5778	12973	5878	6624	383	11844	431	7163	3744	4994	3772	4341
chrXII	459200	3568	696	6683	481	5128	3460	931	25761	3451	22457	31266	14631	9442	1775	5141	160	5940	13457	5951	6717	383	11980	432	7286	3850	5096	3855	4415
chrXII	459201	3571	696	6698	483	5148	3461	930	25793	3451	22508	31380	14640	9445	1776	5145	160	5953	13491	5957	6721	383	11991	432	7293	3862	5112	3874	4415
chrXII	459202	3575	699	6700	483	5159	3461	933	25793	3451	22510	31382	14640	9445	1777	5145	160	5953	13491	5957	6721	383	12000	432	7289	3862	5112	3878	4415
chrXII	459203	3576	694	6707	483	5159	3457	934	25793	3451	22511	31390	14632	9442	1777	5146	160	5953	13489	5957	6721	383	12002	432	7289	3862	5110	3874	4415
chrXII	459204	3538	690	6712	485	5196	3458	936	25609	3451	22437	31327	14591	9378	1758	5111	160	5911	13549	5947	6666	382	11897	432	7255	3852	5118	3900	4440
chrXII	459205	3582	692	6832	494	5336	3501	948	25777	3443	22903	32235	14671	9402	1770	5160	160	6010	13938	5970	6735	379	12014	433	7298	3918	5246	3936	4528
chrXII	459206	5375	1437	12271	949	10834	6154	1806	42281	6441	42612	59310	25903	15882	4235	8361	351	9771	35280	11428	12219	898	13836	620	9303	6560	8945	7490	7942
chrXII	459207	5371	1436	12269	947	10848	6163	1806	42260	6441	42561	59237	25876	15877	4236	8352	351	9758	35275	11419	12210	898	13827	620	9295	6559	8941	7490	7941
chrXII	459208	5386	1434	12340	949	10860	6175	1806	42504	6441	43079	59770	25997	15900	4244	8397	356	9857	35638	11480	12279	902	13900	624	9329	6590	9022	7562	7988
chrXII	459209	5390	1434	12343	949	10866	6175	1811	42512	6441	43082	59780	25997	15902	4244	8398	356	9853	35664	11480	12279	902	13902	624	9332	6597	9030	7562	8001
chrXII	459210	5395	1429	12411	958	10938	6214	1814	42708	6441	43325	60120	26069	15939	4249	8432	356	9910	35882	11531	12321	904	13908	625	9367	6622	9077	7588	8059
chrXII	459211	5529	1428	12773	997	11358	6342	1839	43515	6268	45390	63084	26328	15918	4272	8626	352	10211	37299	11743	12559	910	14100	631	9531	6824	9413	7754	8266
chrXII	459212	6962	1622	17309	1312	15646	7609	2212	54830	6510	68812	98067	30995	17719	4737	11318	377	13827	54750	14022	16042	1042	16081	706	11636	9048	12196	9903	11098
chrXII	459213	6964	1622	17318	1313	15650	7609	2216	54842	6510	68845	98143	30989	17717	4741	11318	382	13832	54754	14027	16047	1043	16092	707	11642	9068	12204	9913	11103
chrXII	459214	6965	1623	17320	1315	15650	7615	2222	54840	6510	68862	98146	30993	17718	4743	11319	382	13835	54773	14027	16046	1043	16092	707	11643	9069	12199	9913	11113
chrXII	459215	6963	1623	17324	1315	15639	7620	2222	54821	6510	68867	98184	30983	17714	4743	11318	382	13840	54778	14027	16044	1043	16092	707	11648	9074	12208	9913	11115
chrXII	459216	6975	1620	17344	1319	15648	7633	2223	54400	6395	69056	98543	30844	17585	4739	11245	381	13839	54986	14030	15965	1042	16104	706	11669	9096	12240	9915	11153
chrXII	459217	7218	1652	17958	1353	16300	7875	2259	56282	6534	71632	101994	31844	18186	4826	11523	398	14209	57238	14519	16280	1057	16414	725	11967	9445	12715	10415	11649
chrXII	459218	7238	1649	18027	1353	16348	7886	2269	56256	6568	71837	102421	31809	18145	4825	11516	398	14271	57437	14536	16291	1061	16413	723	11985	9484	12772	10423	11694
chrXII	459219	7242	1651	18028	1353	16353	7886	2271	56257	6568	71846	102432	31812	18145	4825	11516	398	14271	57437	14536	16291	1061	16418	723	11986	9491	12773	10435	11700
chrXII	459220	7245	1651	18028	1353	16354	7886	2271	56290	6548	71912	102580	31827	18155	4827	11524	398	14268	57451	14542	16308	1061	16437	723	12018	9503	12786	10454	11710
chrXII	459221	7322	1659	18307	1382	16545	7938	2293	56872	6624	73001	104411	32079	18222	4882	11620	400	14339	58003	14663	16467	1064	16573	735	12162	9755	13100	10642	11921
chrXII	459222	7320	1659	18307	1382	16549	7938	2293	56805	6624	72962	104397	32044	18195	4875	11607	400	14316	58004	14647	16443	1063	16571	733	12153	9756	13097	10642	11922
chrXII	459223	7324	1657	18327	1388	16583	7960	2293	56892	6624	73199	104715	32076	18207	4875	11640	400	14360	58101	14669	16461	1063	16645	734	12203	9784	13163	10670	11963
chrXII	459224	7328	1663	18354	1394	16589	7962	2296	56674	6610	73253	104792	31964	18119	4864	11627	402	14357	58116	14638	16435	1063	16560	734	12166	9800	13182	10680	11989
chrXII	459225	7387	1682	18584	1406	16769	8091	2303	57522	6696	74360	106228	32315	18290	4884	11788	402	14506	58669	14858	16686	1064	16753	741	12328	10016	13441	10849	12268
chrXII	459226	7354	1669	18619	1406	16789	8055	2308	55757	6441	74026	105949	31366	17515	4791	11509	400	14293	58756	14568	16385	1033	16670	740	12248	10038	13482	10878	12285
chrXII	459227	7406	1712	18765	1424	16882	8130	2325	56327	6460	74640	106773	31647	17738	4834	11589	409	14372	59064	14725	16529	1033	16797	741	12361	10204	13666	10987	12441
chrXII	459228	7538	1708	19217	1448	17155	8132	2341	56769	6483	76958	109903	31544	17593	4828	11719	405	14497	60023	14886	16487	1026	17842	755	12869	10711	14269	11391	12883
chrXII	459229	7541	1713	19259	1449	17197	8125	2351	56619	6430	77046	110154	31477	17518	4832	11692	401	14493	60166	14853	16454	1025	17548	755	12731	10748	14324	11452	12937
chrXII	459230	7542	1713	19273	1449	17194	8128	2351	56623	6435	77057	110157	31477	17518	4835	11692	401	14496	60167	14853	16451	1025	17542	755	12733	10754	14324	11453	12937
chrXII	459231	7530	1713	19273	1448	17200	8127	2356	56608	6435	77065	110179	31474	17519	4838	11692	401	14499	60181	14853	16451	1025	17537	755	12732	10748	14325	11451	12941
chrXII	459232	7513	1712	19282	1448	17200	8127	2357	56546	6435	77066	110182	31463	17505	4836	11676	400	14494	60181	14853	16441	1025	17465	756	12728	10749	14326	11452	12942
chrXII	459233	7545	1714	19426	1452	17281	8172	2361	56721	6435	77318	110552	31548	17541	4835	11715	408	14517	60268	14882	16474	1025	17673	756	12893	10882	14466	11606	13067
chrXII	459234	7402	1718	19429	1454	17325	8164	2376	56472	6503	77141	110466	31391	17443	4849	11623	414	14440	60321	14864	16433	1026	15074	751	11812	10796	14368	11622	13083
chrXII	459235	7532	1790	20013	1515	17896	8532	2462	56658	6757	77554	111071	31593	17676	4801	11661	421	14437	60731	14971	16513	1034	15682	760	12153	11272	14931	12254	13635
chrXII	459236	7017	1752	20012	1534	18158	8515	2478	55042	6638	76758	110752	30508	17086	4733	11265	435	14094	61078	14692	16041	1027	13299	712	10851	11061	14858	12399	13586
chrXII	459237	6994	1755	20114	1542	18255	8523	2485	55016	6640	76968	111277	30504	17076	4732	11242	435	14101	61387	14703	16066	1028	13023	709	10697	11180	14966	12497	13682
chrXII	459238	7120	1766	20636	1563	18739	8688	2523	56162	6689	78603	113768	30818	17061	4740	11393	462	14272	63085	14980	16297	1043	13468	715	11253	11723	15547	12882	14067
chrXII	459239	7118	1766	20633	1564	18739	8688	2523	56133	6689	78598	113747	30802	17049	4740	11386	462	14272	63087	14976	16288	1043	13462	715	11260	11722	15548	12889	14065
chrXII	459240	7129	1763	20668	1566	18772	8705	2525	56192	6690	78802	114181	30816	17051	4740	11393	462	14304	63246	14982	16291	1043	13537	715	11336	11883	15642	12916	14111
chrXII	459241	7125	1760	20706	1566	18777	8702	2537	56173	6690	78829	114214	30794	17039	4740	11390	462	14304	63282	14982	16291	1043	13553	715	11343	11888	15649	12926	14115
chrXII	459242	7122	1760	20710	1566	18777	8702	2539	56177	6690	78845	114237	30794	17039	4740	11389	462	14305	63282	14982	16291	1043	13555	715	11338	11891	15652	12929	14118
chrXII	459243	7122	1760	20710	1566	18787	8702	2539	56175	6690	78842	114232	30794	17039	4740	11391	462	14301	63282	14982	16291	1043	13554	715	11338	11891	15652	12929	14118
chrXII	459244	7120	1765	20721	1567	18808	8702	2543	56193	6690	78865	114259	30796	17039	4740	11391	462	14300	63306	14982	16289	1043	13566	715	11340	11893	15658	12931	14130
chrXII	459245	7116	1764	20732	1567	18832	8704	2543	56202	6690	78874	114265	30805	17041	4740	11392	462	14300	63316	14982	16289	1043	13570	716	11348	11893	15665	12941	14134
chrXII	459246	7114	1766	20723	1567	18832	8704	2543	56187	6690	78857	114260	30807	17041	4741	11385	462	14295	63320	14973	16288	1043	13552	716	11342	11892	15660	12941	14134
chrXII	459247	7102	1765	20709	1567	18832	8708	2545	56167	6690	78833	114223	30805	17041	4741	11385	462	14288	63330	14973	16288	1043	13542	716	11328	11897	15661	12938	14135
chrXII	459248	7068	1765	20669	1565	18824	8708	2537	56152	6699	78747	114044	30808	17051	4739	11359	462	14275	63323	14969	16282	1041	13308	707	11128	11846	15589	12951	14097
chrXII	459249	7059	1765	20642	1565	18823	8701	2537	56055	6699	78417	113412	30750	17038	4740	11316	462	14229	63310	14938	16258	1041	13228	707	11073	11837	15553	12946	14070
chrXII	459250	6917	1754	20388	1563	18777	8697	2511	55375	6693	77656	111779	30585	16952	4669	11226	455	14009	63105	14823	16140	1029	12985	692	10948	11695	15404	12857	13913
chrXII	459251	6751	1749	19935	1523	18637	8546	2489	53892	6664	73882	106465	29704	16692	4635	10654	455	13349	62676	14340	15612	1022	12569	687	10518	11386	14939	12650	13545
chrXII	459252	7171	1816	21840	1617	20696	9140	2628	57280	7313	77569	111384	30671	17234	4878	11123	543	13951	67271	14914	16458	1086	13581	744	11861	12670	16267	13755	14688
chrXII	459253	7153	1811	22066	1620	20802	9079	2627	57230	7280	77728	112093	30531	17105	4871	11117	551	14044	67878	14878	16455	1084	13581	744	11911	12786	16422	13780	14747
chrXII	459254	7274	1839	22548	1651	21439	9305	2673	58368	7328	79248	114091	31109	17430	4911	11326	556	14236	69322	15194	16863	1093	14150	755	12409	13299	16999	14167	15236
chrXII	459255	7222	1810	22574	1655	21545	9216	2663	57882	7249	78884	113966	30602	17047	4875	11208	559	14182	69751	14986	16702	1084	14017	750	12456	13355	17046	14111	15114
chrXII	459256	7238	1808	22588	1658	21592	9212	2659	57944	7249	78959	114072	30631	17061	4877	11214	559	14186	69858	15002	16725	1084	14057	750	12482	13396	17071	14143	15147
chrXII	459257	7192	1803	22492	1654	21565	9150	2653	57409	7248	78166	113085	30359	16895	4860	11045	561	14054	69671	14857	16619	1077	13898	740	12394	13335	16995	14094	15061
chrXII	459258	7190	1796	22476	1655	21581	9147	2641	57421	7248	78168	113108	30361	16898	4865	11044	561	14053	69692	14857	16620	1077	13900	740	12400	13352	17009	14097	15051
chrXII	459259	7190	1787	22458	1655	21577	9142	2639	57406	7248	78133	113076	30359	16891	4864	11043	561	14039	69691	14840	16619	1077	13895	740	12395	13351	16999	14083	15039
chrXII	459260	7608	2022	23436	1730	22472	9687	2805	60767	9457	80121	115502	31960	18515	5426	11395	716	14515	71693	15775	17547	1286	14915	827	13140	14104	17784	14908	15838
chrXII	459261	7450	1999	23065	1693	22066	9407	2767	59439	9457	78633	113429	31211	18075	5389	11132	716	14199	70698	15398	17190	1284	14555	819	12869	13899	17459	14608	15553
chrXII	459262	7919	2567	24165	1861	23453	10495	3189	65357	14375	80731	115996	33942	21117	6467	11779	1049	14602	73759	16989	18784	1596	14933	866	13292	14374	17947	15381	16098
chrXII	459263	6708	2459	20384	1556	19910	8865	2972	52883	14223	58327	86084	26363	18208	6025	8513	1025	10872	54415	13313	15044	1480	13638	807	12023	12505	15181	12636	13543
chrXII	459264	10961	6435	34718	2918	36521	17234	6592	82886	32199	63264	93139	39748	31314	12280	12549	2428	14620	74523	23111	25716	3932	15623	1362	16638	17778	21418	18016	18826
chrXII	459265	10955	6432	34717	2914	36427	17192	6597	83118	32261	63141	93037	39844	31354	12295	12573	2434	14626	74585	23115	25769	3934	15646	1367	16720	17855	21458	18095	18819
chrXII	459266	11331	6490	35975	3010	37676	17941	6739	85987	32295	66453	97904	41334	32315	12430	13212	2472	15289	77822	24237	26962	4018	16630	1412	17856	18963	22857	19127	19858
chrXII	459267	11794	6149	36840	2994	37218	17496	6305	90044	30273	71221	103352	40696	31233	11164	13757	2426	16033	83281	24823	27769	3855	19469	1370	20843	21587	25015	20809	21114
chrXII	459268	13286	7064	40476	3291	40189	19253	6985	100172	33097	77811	112300	46601	36153	12677	15139	2878	17563	90577	27984	30911	4544	21813	1665	23604	24380	28194	24148	23625
chrXII	459269	13453	7096	40825	3323	40486	19342	6995	102040	33316	79502	114435	47306	36574	12757	15371	2904	17915	92040	28477	31323	4579	22486	1687	24187	24899	28764	24626	23987
chrXII	459270	13819	7121	41826	3371	41159	19591	7020	107519	33363	86738	123867	49116	37387	12802	16269	2911	19220	98902	29545	32501	4595	25692	1705	26673	26950	30523	25930	24997
chrXII	459271	14063	7145	42554	3386	41551	19629	7064	108904	33514	88844	128336	49495	37564	12972	16396	2942	19983	102362	29849	32999	4670	26371	1769	27356	27833	31530	26319	25646
chrXII	459272	14134	7148	42808	3404	41727	19655	7067	109753	33514	90712	131198	49813	37679	12975	16650	2943	20295	103830	30035	33240	4668	27214	1772	27933	28432	32096	26687	25922
chrXII	459273	14236	7179	43059	3407	41894	19690	7103	110542	33673	91387	132402	49931	37754	13019	16697	2965	20543	104968	30192	33383	4678	27541	1792	28181	28696	32397	26865	26142
chrXII	459274	14250	7180	43098	3405	41906	19702	7102	110650	33673	91643	132828	49970	37769	13019	16742	2965	20583	105158	30225	33436	4678	27705	1792	28255	28775	32459	26905	26188
chrXII	459275	14263	7158	43159	3403	42001	19678	7090	110860	33671	91988	133364	50063	37772	12999	16795	2954	20634	105490	30202	33462	4672	27820	1789	28319	28842	32453	26976	26220
chrXII	459276	14362	7175	43408	3419	42253	19715	7124	111722	33714	92578	134454	50223	37867	13086	16856	2967	20825	106378	30347	33681	4705	28010	1801	28447	29032	32644	27105	26331
chrXII	459277	14361	7170	43408	3418	42252	19715	7120	111720	33714	92580	134453	50222	37867	13085	16856	2967	20825	106378	30347	33681	4705	28021	1801	28449	29032	32644	27102	26330
chrXII	459278	14359	7165	43408	3418	42240	19715	7118	111717	33714	92576	134468	50221	37867	13085	16856	2967	20825	106372	30347	33682	4705	28019	1801	28450	29031	32643	27102	26330
chrXII	459279	14359	7168	43412	3418	42241	19714	7115	111714	33714	92570	134451	50217	37869	13085	16855	2967	20823	106372	30347	33683	4705	28019	1801	28451	29029	32643	27100	26328
chrXII	459280	14357	7167	43402	3418	42244	19714	7113	111745	33693	92592	134466	50241	37877	13084	16857	2967	20829	106396	30345	33682	4705	28008	1802	28439	29030	32648	27084	26328
chrXII	459281	14271	7165	43207	3408	42084	19664	7108	111003	33693	91494	132879	49971	37741	13068	16720	2967	20658	105583	30233	33541	4704	27827	1800	28302	28895	32472	26944	26116
chrXII	459282	14215	7169	43013	3395	41980	19679	7087	110431	33682	91016	132006	49932	37732	13029	16718	2976	20579	105011	30191	33419	4696	27714	1780	28216	28754	32293	26894	25990
chrXII	459283	14020	7155	42465	3356	41516	19468	7079	108923	33619	88088	127500	49332	37492	13012	16320	2968	20192	103589	29822	33108	4687	26755	1768	27690	28157	31452	26459	25454
chrXII	459284	13930	7164	42123	3342	41317	19535	7101	108997	33670	87799	127707	49401	37599	13062	16347	2977	20359	103323	29973	33378	4693	26386	1772	27548	27999	31264	26181	25191
chrXII	459285	13975	7148	42066	3325	41103	19424	7128	110022	33589	88974	129942	49779	37864	13147	16443	2977	20591	104136	30106	33644	4715	26345	1758	27653	27961	31230	26164	25218
chrXII	459286	14075	7156	42265	3345	41172	19493	7131	111277	33590	91661	134045	50210	38139	13173	16732	2979	20985	105308	30321	34003	4718	26702	1759	28049	28258	31621	26360	25408
chrXII	459287	14107	7159	42321	3346	41192	19466	7136	111783	33546	92018	134888	50242	38170	13220	16753	2966	21076	105678	30349	34072	4726	26743	1761	28092	28293	31705	26365	25423
chrXII	459288	14108	7161	42324	3346	41185	19466	7133	111788	33549	92021	134915	50243	38175	13218	16753	2966	21077	105687	30349	34074	4726	26746	1761	28092	28293	31698	26362	25423
chrXII	459289	14108	7158	42326	3346	41185	19476	7134	111789	33549	92020	134916	50245	38174	13218	16753	2966	21077	105690	30349	34069	4726	26744	1761	28091	28296	31702	26366	25419
chrXII	459290	14105	7159	42323	3344	41185	19476	7129	111786	33549	92013	134908	50244	38174	13219	16753	2966	21077	105690	30349	34069	4726	26744	1761	28092	28297	31702	26366	25419
chrXII	459291	14103	7156	42318	3344	41183	19476	7129	111775	33549	92016	134897	50244	38174	13219	16753	2966	21074	105689	30345	34067	4726	26737	1761	28093	28296	31697	26365	25423
chrXII	459292	14105	7156	42317	3344	41178	19476	7128	111774	33549	92016	134892	50244	38174	13219	16753	2966	21074	105684	30345	34067	4726	26731	1761	28090	28299	31697	26365	25415
chrXII	459293	14104	7156	42318	3343	41178	19476	7129	111777	33549	92015	134885	50244	38174	13219	16753	2966	21074	105683	30345	34067	4726	26731	1761	28091	28299	31697	26365	25415
chrXII	459294	14102	7156	42301	3341	41172	19472	7127	111761	33549	92002	134877	50247	38171	13220	16753	2967	21066	105672	30344	34067	4726	26729	1761	28089	28270	31687	26356	25412
chrXII	459295	14103	7156	42293	3341	41167	19462	7127	111778	33549	91972	134865	50249	38172	13217	16756	2967	21070	105650	30353	34071	4726	26715	1762	28049	28239	31661	26340	25411
chrXII	459296	14101	7150	42295	3342	41147	19450	7128	111881	33549	92051	134994	50286	38178	13219	16759	2967	21105	105652	30352	34085	4726	26709	1762	28047	28239	31652	26330	25413
chrXII	459297	14101	7149	42291	3342	41146	19450	7131	111872	33549	92045	134995	50291	38179	13219	16759	2967	21104	105661	30354	34085	4726	26709	1762	28047	28237	31647	26329	25410
chrXII	459298	14101	7150	42289	3342	41144	19456	7128	111870	33549	92045	134983	50291	38172	13219	16759	2967	21103	105661	30354	34085	4726	26702	1762	28043	28236	31646	26329	25410
chrXII	459299	14100	7152	42288	3341	41146	19456	7129	111874	33549	92046	134984	50290	38173	13219	16759	2967	21101	105661	30354	34085	4726	26702	1762	28047	28234	31646	26329	25410
chrXII	459300	14100	7149	42288	3341	41146	19456	7129	111875	33549	92051	134986	50292	38173	13219	16759	2967	21100	105668	30354	34085	4726	26702	1762	28043	28234	31646	26328	25410
chrXII	459301	14104	7150	42295	3342	41146	19456	7123	111866	33550	92053	134993	50295	38175	13219	16759	2967	21098	105674	30353	34085	4726	26702	1761	28044	28231	31646	26326	25410
chrXII	459302	14103	7150	42295	3342	41146	19456	7122	111872	33550	92060	134998	50295	38175	13219	16759	2967	21098	105674	30353	34085	4726	26701	1761	28042	28231	31645	26326	25410
chrXII	459303	14101	7150	42286	3342	41146	19443	7126	111868	33550	92060	134985	50294	38175	13219	16756	2967	21099	105668	30353	34085	4722	26696	1761	28040	28230	31649	26326	25410
chrXII	459304	14098	7148	42296	3342	41132	19448	7125	111862	33550	92063	134982	50294	38175	13219	16751	2967	21098	105664	30353	34085	4722	26697	1761	28036	28227	31645	26326	25408
chrXII	459305	14045	7148	42229	3342	41093	19442	7126	111812	33546	92053	134937	50294	38180	13216	16755	2966	21092	105633	30357	34087	4722	26629	1761	28011	28204	31624	26316	25391
chrXII	459306	13226	7131	39642	3229	39405	19054	7031	108202	33522	86977	127654	49573	38082	13185	16206	2962	20290	100835	30014	33510	4719	25062	1732	26288	26608	30095	25264	24283
chrXII	459307	13062	7164	38819	3193	38558	18988	7054	107279	34008	84740	124792	49777	38755	13369	15962	3021	20186	98279	30112	33284	4784	24319	1733	25365	25666	29117	24713	23572
chrXII	459308	13125	7214	38856	3195	38581	19040	7097	108582	34296	86128	127021	50643	39303	13494	16129	3033	20449	98414	30508	33615	4801	24421	1733	25450	25721	29201	24727	23606
chrXII	459309	13144	7221	38892	3198	38566	19034	7101	109353	34318	88198	130315	50983	39395	13501	16345	3033	20779	98478	30701	33929	4803	24550	1738	25590	25769	29269	24745	23656
chrXII	459310	13142	7223	38885	3197	38547	19040	7103	109449	34275	88279	130532	51030	39412	13520	16347	3035	20824	98480	30730	33950	4812	24568	1742	25597	25783	29280	24757	23649
chrXII	459311	13147	7225	38883	3197	38553	19040	7102	109445	34275	88282	130529	51030	39412	13520	16347	3035	20825	98479	30730	33950	4812	24567	1742	25598	25770	29279	24755	23649
chrXII	459312	13124	7224	38715	3193	38409	19048	7095	109348	34274	88267	130456	51054	39444	13498	16353	3031	20780	98205	30713	33919	4808	24557	1722	25574	25740	29262	24735	23615
chrXII	459313	13040	7228	38133	3169	37911	18929	7105	109567	34426	87822	130184	51674	39979	13589	16352	3041	20732	97014	30852	33982	4831	24423	1732	25402	25488	29044	24561	23381
chrXII	459314	12978	7221	37947	3157	37724	18889	7097	109258	34426	87694	129968	51522	39914	13565	16302	3038	20737	96452	30778	33920	4818	24330	1724	25357	25336	28949	24487	23289
chrXII	459315	12989	7223	37922	3154	37729	18901	7101	109722	34426	88214	130813	51845	40058	13576	16397	3038	20849	96361	30876	34077	4820	24326	1721	25364	25321	28917	24464	23265
chrXII	459316	12985	7222	37919	3153	37729	18900	7102	109700	34426	88194	130783	51835	40058	13576	16397	3034	20848	96354	30856	34074	4820	24314	1721	25357	25311	28914	24459	23252
chrXII	459317	12947	7214	37782	3146	37588	18899	7096	109661	34409	88079	130566	51864	40080	13564	16409	3034	20778	95992	30827	34014	4823	24317	1707	25333	25261	28806	24435	23196
chrXII	459318	12293	7194	36092	3053	36345	18662	7059	104868	34754	81150	121116	50500	39957	13699	15381	3029	19434	88575	29671	32242	4839	22066	1684	22953	23220	26830	23021	21765
chrXII	459319	11877	7222	34945	2982	35384	18538	7090	103642	36073	77872	116605	50387	40473	13935	14770	3093	18830	84894	29231	31648	4933	19432	1688	20948	21601	25155	21846	20734
chrXII	459320	11730	7217	34454	2947	34897	18335	7052	103297	36030	77602	116506	50243	40360	13904	14702	3111	18795	83872	28995	31328	4915	19346	1673	20752	21389	24842	21560	20522
chrXII	459321	11457	6966	33118	2799	33666	17773	6949	103392	35131	79201	119993	50702	40588	13774	14823	2914	18962	81841	28640	31121	4778	19181	1605	20224	20777	24185	20902	20033
chrXII	459322	11442	6960	33036	2797	33595	17681	6946	103221	35127	79070	119846	50648	40528	13768	14794	2910	18922	81685	28575	31024	4773	19152	1603	20160	20716	24136	20842	19969
chrXII	459323	11442	6954	33032	2797	33595	17681	6948	103215	35077	79064	119847	50648	40533	13766	14794	2910	18922	81682	28580	31024	4773	19148	1603	20157	20716	24139	20838	19969
chrXII	459324	11316	6937	32757	2782	33351	17591	6932	102674	35011	78137	118462	50490	40434	13723	14694	2904	18618	80514	28414	30741	4756	18929	1590	19865	20426	23779	20693	19754
chrXII	459325	10908	6922	31867	2696	32871	17404	6914	99080	34917	72951	112129	49335	39918	13651	14159	2883	17666	75730	27653	29801	4732	16279	1573	17975	18842	22548	19577	19088
chrXII	459326	10748	6906	31516	2673	32625	17309	6894	97345	34782	70885	109500	48699	39605	13631	13887	2858	17293	74152	27288	29417	4723	15134	1563	17157	18245	21956	19103	18749
chrXII	459327	10791	6932	31535	2682	32639	17440	6932	97990	35136	71522	110334	49199	40185	13745	13977	2863	17387	74244	27490	29613	4764	15358	1584	17268	18327	22052	19169	18909
chrXII	459328	4651	2649	13346	1086	13575	7708	3021	57481	19742	46966	73050	28932	23491	6564	7869	1350	10213	36529	15109	15904	1928	8321	571	8272	8018	9924	7832	8600
chrXII	459329	4094	2567	10815	861	10578	6500	2776	54698	19564	44543	70181	27782	22896	6464	7116	1336	9540	31625	13765	14346	1901	7546	547	6868	6540	8230	6591	7434
chrXII	459330	4015	2431	10548	831	10225	6285	2697	54224	19086	44303	69919	27510	22646	6357	7068	1280	9490	31265	13601	14179	1850	7459	534	6775	6423	8122	6471	7338
chrXII	459331	4012	2425	10545	833	10226	6285	2697	54405	19086	44642	70459	27606	22690	6359	7090	1280	9556	31288	13644	14196	1851	7495	534	6797	6443	8138	6477	7365
chrXII	459332	3901	2389	10179	821	10015	6087	2665	53764	18946	44141	70030	27401	22542	6307	6997	1268	9441	30667	13424	14042	1825	7315	527	6600	6218	7912	6282	7193
chrXII	459333	3904	2392	10178	821	10011	6087	2667	53903	18946	44422	70416	27478	22592	6307	7029	1268	9482	30686	13448	14070	1825	7368	527	6612	6222	7929	6287	7204
chrXII	459334	3885	2365	10109	819	9969	6134	2657	54033	18791	45004	71666	27750	22729	6326	7085	1254	9574	30464	13526	14131	1816	7565	520	6652	6258	7909	6317	7148
chrXII	459335	3887	2369	10025	813	9911	6108	2661	53877	18887	44847	71639	27715	22763	6388	7025	1258	9582	30154	13519	14100	1829	7479	524	6571	6185	7854	6268	7101
chrXII	459336	3884	2368	10016	813	9893	6108	2662	53874	18887	44847	71644	27713	22765	6388	7025	1258	9582	30146	13519	14100	1829	7480	524	6567	6184	7860	6268	7099
chrXII	459337	3872	2366	9989	812	9859	6120	2646	53931	18903	44950	71723	27796	22789	6381	7035	1257	9592	30125	13543	14112	1822	7521	520	6597	6192	7856	6276	7094
chrXII	459338	3808	2360	9806	801	9696	6084	2631	53415	18903	44060	70454	27590	22682	6375	6934	1257	9446	29631	13406	13927	1822	7324	518	6425	6055	7668	6171	6980
chrXII	459339	3801	2351	9791	798	9675	6084	2620	53413	18873	44150	70556	27603	22694	6374	6934	1257	9449	29593	13412	13938	1822	7335	516	6417	6062	7635	6169	6961
chrXII	459340	3787	2351	9770	797	9667	6096	2620	53341	18873	44056	70414	27572	22681	6372	6926	1257	9438	29554	13407	13925	1815	7292	515	6397	6026	7619	6149	6943
chrXII	459341	3787	2351	9753	796	9660	6093	2626	53334	18874	44048	70419	27572	22681	6372	6931	1257	9438	29531	13407	13924	1815	7292	515	6396	6020	7609	6149	6939
chrXII	459342	3764	2346	9675	794	9567	6084	2613	53127	18855	43840	70116	27538	22676	6375	6907	1254	9406	29163	13386	13862	1814	7274	511	6358	5953	7527	6128	6881
chrXII	459343	3630	2330	9304	750	9191	5940	2596	51215	18801	42163	67664	26884	22242	6295	6648	1243	9089	27627	13041	13506	1802	7021	502	6029	5685	7137	5856	6614
chrXII	459344	3493	2298	8941	731	8787	5776	2576	49731	18508	41051	66084	26361	21748	6211	6519	1225	8890	26477	12774	13215	1763	6870	489	5791	5417	6926	5559	6383
chrXII	459345	3485	2301	8914	728	8776	5772	2570	49708	18481	41022	65998	26369	21722	6200	6512	1229	8884	26394	12786	13212	1762	6865	487	5790	5400	6912	5549	6369
chrXII	459346	3397	2269	8694	718	8521	5666	2541	48692	18422	40234	64671	25868	21326	6170	6360	1226	8724	25577	12548	12965	1754	6733	479	5661	5209	6751	5351	6151
chrXII	459347	3363	2263	8613	710	8471	5603	2534	48265	18314	39787	63970	25680	21215	6153	6299	1226	8606	25238	12490	12874	1752	6667	473	5576	5134	6654	5276	6084
chrXII	459348	3349	2244	8550	703	8371	5592	2532	48078	18183	39740	63875	25611	21139	6123	6285	1226	8595	25122	12466	12832	1750	6661	471	5587	5108	6645	5229	6037
chrXII	459349	3359	2227	8512	698	8308	5531	2516	48377	18007	40350	65110	25955	21214	6127	6362	1230	8713	25056	12590	12978	1756	6673	476	5631	5113	6669	5206	6082
chrXII	459350	3341	2204	8436	691	8209	5476	2496	48201	17915	40450	65567	25931	21164	6094	6351	1224	8693	24855	12574	12944	1758	6659	483	5617	5089	6655	5200	6055
chrXII	459351	3342	2205	8425	688	8209	5476	2497	48176	17884	40442	65493	25917	21163	6092	6349	1224	8688	24839	12557	12949	1758	6648	483	5611	5080	6642	5168	6047
chrXII	459352	3370	2213	8490	695	8252	5539	2514	49094	17855	41615	67301	26587	21544	6148	6515	1222	8868	25122	12808	13193	1771	6769	490	5724	5165	6766	5283	6156
chrXII	459353	1447	721	2306	159	1224	1970	823	26048	7117	31293	50753	18709	13754	3121	4075	534	5977	6357	8055	8003	830	5630	282	3993	2829	3760	2553	3265
chrXII	459354	1438	718	2239	163	1160	1950	805	26405	7002	33429	54622	18938	13756	3113	4267	527	6227	6232	8173	8166	827	6017	289	4206	2989	3904	2622	3350
chrXII	459355	1460	723	2275	167	1181	1958	805	26712	6991	33763	55366	19039	13779	3170	4280	527	6287	6357	8228	8224	845	6066	300	4228	3015	3957	2642	3394
chrXII	459356	1452	723	2268	167	1188	1958	806	26712	6991	33764	55365	19039	13779	3170	4280	527	6287	6357	8228	8224	845	6069	300	4223	3015	3952	2642	3394
chrXII	459357	1451	714	2268	166	1190	1958	806	26709	6991	33764	55370	19038	13779	3166	4279	527	6287	6350	8228	8223	845	6066	300	4222	3015	3953	2642	3394
chrXII	459358	1463	711	2268	165	1190	1955	802	26723	6991	33815	55457	19043	13781	3168	4285	527	6294	6346	8231	8225	845	6089	300	4226	3021	3955	2643	3404
chrXII	459359	1457	710	2263	166	1188	1958	797	26722	6967	33814	55441	19044	13780	3166	4279	527	6289	6343	8229	8223	848	6071	304	4221	3004	3946	2636	3406
chrXII	459360	1462	718	2263	166	1188	1958	799	26721	6967	33814	55435	19042	13779	3166	4280	527	6289	6343	8229	8223	848	6073	304	4216	3011	3948	2637	3408
chrXII	459361	1462	719	2267	166	1190	1960	800	26720	6967	33815	55435	19042	13775	3166	4280	527	6289	6343	8229	8223	848	6072	304	4215	3016	3949	2637	3406
chrXII	459362	1465	713	2259	166	1181	1960	793	26743	6967	33847	55506	19039	13778	3166	4275	527	6292	6352	8228	8220	848	6087	304	4221	3019	3943	2646	3413
chrXII	459363	1465	713	2260	166	1184	1960	795	26736	6967	33824	55497	19039	13776	3166	4275	527	6292	6351	8228	8220	848	6090	304	4225	3018	3943	2644	3413
chrXII	459364	1465	712	2253	167	1184	1954	795	26736	6967	33824	55494	19038	13776	3166	4276	527	6291	6351	8228	8217	848	6088	304	4225	3016	3937	2640	3410
chrXII	459365	1470	712	2251	167	1185	1955	794	26703	6912	33741	55396	19030	13774	3162	4272	527	6267	6342	8230	8214	848	6087	303	4219	3017	3946	2643	3414
chrXII	459366	1475	706	2256	168	1176	1954	794	26633	6912	33492	55211	19001	13764	3163	4230	527	6250	6380	8211	8178	848	6109	303	4238	3033	3973	2641	3449
chrXII	459367	1474	697	2266	169	1178	1949	796	26533	6859	33426	55166	18965	13723	3155	4220	519	6224	6369	8185	8164	850	6116	302	4231	3032	3962	2647	3454
chrXII	459368	1474	697	2266	169	1194	1949	798	26534	6859	33431	55161	18964	13721	3155	4220	519	6224	6369	8185	8162	850	6116	302	4232	3033	3962	2647	3454
chrXII	459369	1472	705	2274	170	1182	1972	796	26548	6881	33434	55142	19003	13738	3171	4216	515	6197	6367	8181	8159	851	6140	300	4240	3056	3990	2655	3463
chrXII	459370	1444	703	2249	170	1181	1964	795	25710	6893	31741	52330	18585	13603	3165	4023	511	5857	6260	7940	7837	844	6008	303	4128	2993	3941	2650	3445
chrXII	459371	1414	675	2223	168	1155	1904	779	24736	6856	30287	50092	17929	13059	3087	3808	506	5598	6131	7596	7503	813	5953	297	4015	2952	3905	2646	3447
chrXII	459372	1500	686	2370	178	1236	1972	784	26035	6938	31654	52072	18776	13596	3146	3928	514	5801	6771	7817	7728	839	6282	299	4216	3186	4209	2853	3669
chrXII	459373	1506	682	2374	178	1239	1967	786	26029	6951	31694	52197	18769	13590	3141	3928	514	5807	6787	7818	7729	839	6297	299	4226	3195	4207	2867	3683
chrXII	459374	1506	682	2374	177	1239	1968	786	26034	6951	31685	52201	18784	13589	3141	3927	514	5808	6800	7818	7726	839	6303	299	4228	3201	4209	2870	3681
chrXII	459375	1505	685	2371	177	1239	1968	789	25951	6951	31611	52098	18767	13575	3138	3923	514	5791	6795	7810	7708	839	6297	299	4228	3199	4210	2870	3681
chrXII	459376	1505	685	2371	178	1232	1968	789	25949	6951	31612	52102	18762	13578	3143	3924	514	5793	6805	7810	7706	839	6297	299	4226	3203	4210	2872	3685
chrXII	459377	1251	509	2169	166	1160	1615	636	20465	5035	25479	42157	14795	10770	2340	3016	351	4446	6420	6147	6040	611	5948	260	3857	3023	3945	2718	3512
chrXII	459378	1253	515	2169	164	1204	1632	631	20134	5017	25156	41707	14662	10649	2335	2959	346	4364	6503	6061	5937	607	5951	259	3853	3044	3951	2744	3526
chrXII	459379	1224	502	2238	166	1330	1577	592	19739	4665	24837	41619	14333	10158	2269	2980	324	4284	6896	5901	5794	584	5902	254	3877	3183	4066	2793	3569
chrXII	459380	1215	505	2250	167	1354	1565	600	19524	4681	24423	41246	14217	10095	2275	2934	324	4254	6967	5827	5705	585	5848	250	3844	3203	4073	2794	3555
chrXII	459381	1215	504	2253	167	1359	1565	599	19515	4681	24414	41236	14215	10092	2275	2933	324	4254	6973	5827	5705	585	5848	250	3845	3203	4078	2794	3554
chrXII	459382	1213	504	2254	167	1359	1556	588	19517	4681	24407	41222	14215	10088	2275	2932	324	4254	6971	5827	5702	585	5848	252	3843	3201	4082	2789	3556
chrXII	459383	1213	508	2257	167	1363	1565	586	19514	4681	24394	41190	14215	10088	2273	2929	324	4254	6976	5827	5700	585	5845	252	3838	3206	4078	2789	3556
chrXII	459384	1213	507	2260	167	1357	1574	585	19511	4681	24391	41191	14213	10088	2273	2929	324	4254	6976	5827	5702	585	5847	253	3839	3208	4078	2791	3556
chrXII	459385	1193	503	2258	166	1369	1568	588	19423	4869	24169	40759	14191	10108	2272	2910	328	4172	6967	5748	5651	576	5829	253	3836	3202	4072	2781	3533
chrXII	459386	1112	489	2161	161	1403	1530	569	17344	4726	21754	36908	12898	9266	2159	2594	317	3795	6637	5197	5049	544	5543	246	3680	3082	3892	2659	3421
chrXII	459387	1001	484	2199	175	1778	1499	602	14670	4273	17799	31509	11141	7824	1928	2183	268	3070	7187	4240	4392	517	4510	233	3051	2828	3420	2407	2947
chrXII	459388	1043	493	2343	185	1971	1542	616	15474	4377	18317	32758	11722	8225	1934	2266	274	3163	8267	4472	4598	525	4627	238	3155	2945	3557	2514	3043
chrXII	459389	1042	489	2356	184	1990	1526	612	15451	4321	18300	32854	11651	8156	1892	2250	267	3200	8388	4445	4567	523	4618	236	3157	2966	3556	2508	3039
chrXII	459390	1044	486	2368	184	2004	1526	612	15477	4321	18361	32956	11687	8177	1891	2251	267	3200	8438	4454	4568	525	4626	239	3169	2973	3564	2514	3045
chrXII	459391	1079	481	2587	197	2318	1580	601	16038	3956	18823	33888	12151	8223	1842	2334	254	3307	9409	4551	4659	500	4580	234	3254	3059	3606	2671	3092
chrXII	459392	1083	487	2594	197	2345	1576	607	15980	3956	18810	33869	12110	8221	1849	2325	255	3304	9455	4521	4639	501	4583	237	3247	3068	3636	2682	3085
chrXII	459393	1123	499	2764	217	2614	1713	636	16563	4147	19288	34620	12524	8578	1909	2379	292	3373	10005	4648	4800	541	4671	238	3352	3177	3746	2826	3199
chrXII	459394	1224	521	3015	246	2947	1857	659	17521	4175	20452	36272	13205	8889	1955	2496	298	3498	11364	4891	5035	531	4843	234	3541	3430	3919	3058	3357
chrXII	459395	1420	553	3572	289	3510	1999	722	19072	4159	22254	39529	14445	9672	2066	2692	312	3763	14045	5283	5437	545	5224	234	3953	3841	4237	3454	3635
chrXII	459396	1504	558	3849	313	3821	2049	748	19802	4144	23083	40877	14963	10052	2112	2749	315	3876	14997	5415	5613	559	5443	238	4104	4031	4367	3593	3723
chrXII	459397	1509	558	3856	313	3843	2048	745	19847	4144	23136	40971	14982	10060	2119	2752	315	3881	15037	5422	5618	560	5467	238	4115	4048	4371	3600	3726
chrXII	459398	1509	558	3853	313	3843	2032	743	19836	4113	23138	40955	14976	10060	2119	2752	315	3881	15037	5422	5617	559	5464	238	4106	4044	4371	3601	3722
chrXII	459399	1510	556	3854	311	3842	2035	739	19873	4103	23202	41065	14978	10054	2121	2753	315	3881	15107	5422	5627	559	5511	238	4135	4050	4382	3633	3734
chrXII	459400	1506	552	3851	310	3848	2056	746	19765	4113	23097	40844	14926	10042	2120	2737	315	3858	15143	5405	5625	559	5482	238	4113	4041	4363	3624	3731
chrXII	459401	1514	553	3859	310	3873	2056	745	19824	4113	23219	41079	14958	10055	2120	2747	315	3874	15260	5399	5644	559	5519	238	4177	4066	4373	3634	3756
chrXII	459402	1507	553	3868	313	3895	2051	744	19814	4141	23178	40892	14869	9987	2130	2732	321	3869	15345	5375	5623	559	5456	239	4120	4032	4370	3624	3729
chrXII	459403	1507	552	3871	313	3914	2051	739	19830	4141	23224	40938	14875	9988	2134	2732	321	3870	15353	5377	5626	559	5474	239	4130	4034	4383	3631	3731
chrXII	459404	1503	552	3867	314	3919	2051	738	19802	4141	23156	40803	14835	9971	2137	2724	321	3863	15334	5355	5607	559	5445	238	4115	4022	4375	3644	3722
chrXII	459405	1506	550	3858	314	3924	2051	736	19795	4141	23151	40808	14831	9971	2137	2724	321	3863	15334	5355	5607	559	5449	238	4116	4012	4375	3644	3721
chrXII	459406	1508	551	3857	311	3933	2051	729	19792	4140	23166	40837	14835	9967	2128	2733	321	3865	15357	5359	5620	549	5475	237	4127	4008	4367	3660	3722
chrXII	459407	1495	554	4229	353	4588	2025	714	18890	3879	21797	39468	14027	9371	1879	2604	286	3693	17330	5114	5577	514	4695	212	3929	3958	4303	3530	3416
chrXII	459408	1486	568	4415	361	4651	2021	734	19248	3911	21837	39572	14039	9367	2031	2578	310	3695	17845	5230	5720	565	4398	233	3774	3923	4231	3465	3368
chrXII	459409	1521	570	4526	378	4807	2081	730	19622	3809	22518	40439	14268	9463	2034	2652	312	3769	18208	5323	5906	570	4649	237	4010	4086	4391	3617	3488
chrXII	459410	1517	570	4520	383	4824	2097	731	19397	3770	21858	39318	14051	9385	2012	2571	310	3651	18216	5233	5865	567	4605	235	3989	4074	4355	3606	3441
chrXII	459411	1529	584	4557	384	4847	2103	731	19635	3834	22325	39895	14132	9437	2015	2606	310	3685	18420	5305	5956	572	4931	235	4193	4222	4466	3705	3544
chrXII	459412	1525	584	4563	384	4863	2104	733	19644	3834	22338	39904	14132	9439	2015	2608	313	3686	18420	5310	5956	572	4941	235	4193	4218	4469	3699	3544
chrXII	459413	1545	576	4642	388	4956	2116	734	19738	3833	22550	40243	14184	9461	2019	2649	313	3713	18569	5322	5996	574	5184	235	4359	4306	4575	3771	3626
chrXII	459414	1509	530	4706	384	5054	2026	687	17813	3101	21012	37499	12421	7962	1641	2384	272	3359	18864	4691	5440	496	5368	185	4435	4479	4511	3816	3410
chrXII	459415	1514	530	4705	386	5068	2026	686	17793	3101	20980	37442	12420	7958	1643	2373	272	3351	18872	4685	5429	496	5383	186	4430	4497	4534	3816	3399
chrXII	459416	1513	530	4707	386	5068	2026	685	17790	3101	20981	37445	12420	7958	1643	2373	272	3351	18867	4685	5429	493	5385	186	4434	4498	4534	3816	3395
chrXII	459417	1519	525	4735	386	5095	2028	684	17876	3101	21129	37683	12440	7964	1643	2385	272	3366	18956	4694	5457	493	5908	191	4861	4838	4923	4088	3528
chrXII	459418	1525	535	4751	387	5117	2034	684	17802	3070	21098	37616	12383	7945	1635	2381	266	3366	18930	4671	5455	493	5940	193	4889	4873	4993	4076	3570
chrXII	459419	1543	535	4865	394	5186	2065	677	18080	3103	21786	38877	12431	7964	1634	2467	266	3432	19279	4753	5562	490	6485	193	5260	5040	5180	4160	3701
chrXII	459420	1535	521	4859	385	5144	2031	668	17635	3000	21293	38011	11906	7508	1610	2371	259	3309	19182	4590	5422	472	6287	191	5184	4970	5076	4010	3645
chrXII	459421	1535	521	4856	385	5142	2037	669	17640	3000	21296	38011	11906	7508	1610	2372	259	3311	19182	4590	5421	472	6283	191	5188	4970	5078	4010	3652
chrXII	459422	1593	522	4949	397	5131	2072	669	17661	2997	21269	37950	11935	7486	1590	2412	258	3318	19071	4591	5390	459	6728	188	5463	5082	5262	4164	3786
chrXII	459423	2031	532	5741	450	5375	2233	682	18212	2997	21686	37722	12045	7539	1592	2568	259	3433	18987	4596	5443	457	10595	200	8004	6604	6986	5500	5049
chrXII	459424	2111	535	5921	452	5396	2245	693	18270	3018	21788	37844	12047	7534	1600	2585	259	3489	19042	4612	5456	459	11071	220	8383	6815	7493	5636	5386
chrXII	459425	2113	534	5925	452	5396	2245	689	18270	3018	21786	37847	12047	7534	1600	2586	259	3488	19042	4612	5456	459	11115	220	8396	6823	7503	5641	5386
chrXII	459426	2110	534	5925	452	5396	2238	689	18273	3018	21788	37848	12047	7534	1600	2586	259	3488	19042	4612	5456	459	11117	220	8398	6823	7505	5645	5386
chrXII	459427	2144	537	5945	453	5404	2255	679	18313	3025	21828	37886	12060	7539	1601	2588	259	3496	19046	4615	5459	459	11726	227	8629	7034	7721	5811	5548
chrXII	459428	2144	538	5950	453	5404	2255	680	18320	3025	21828	37897	12056	7543	1602	2589	259	3496	19046	4617	5456	459	11762	227	8638	7042	7727	5831	5550
chrXII	459429	2148	537	5950	454	5399	2262	680	18317	3025	21831	37895	12056	7542	1603	2588	259	3496	19046	4617	5456	459	11769	227	8642	7042	7725	5831	5550
chrXII	459430	2160	533	5955	460	5393	2267	678	18365	3025	21950	38091	12100	7546	1602	2606	253	3513	19018	4629	5470	459	11983	227	8833	7085	7789	5849	5583
chrXII	459431	2593	538	6648	502	5537	2386	701	19739	3078	23815	40852	12252	7431	1551	2710	264	3734	18929	4629	5737	445	22356	248	15537	10311	11263	8628	7683
chrXII	459432	2586	539	6647	500	5538	2385	703	19713	3171	23725	40716	12219	7433	1565	2709	264	3730	18912	4622	5727	446	22454	258	15565	10341	11272	8636	7675
chrXII	459433	2586	538	6647	500	5536	2389	703	19715	3171	23725	40722	12219	7433	1565	2709	264	3729	18912	4622	5730	446	22470	258	15571	10342	11272	8636	7675
chrXII	459434	2586	538	6657	500	5536	2389	703	19725	3171	23731	40724	12219	7433	1565	2709	264	3729	18912	4622	5731	446	22478	258	15576	10348	11277	8636	7677
chrXII	459435	2596	539	6660	500	5529	2395	706	19827	3215	23836	40880	12247	7432	1565	2717	264	3756	18907	4630	5740	446	22539	257	15612	10357	11287	8647	7689
chrXII	459436	2594	541	6661	500	5529	2395	712	19827	3215	23832	40873	12247	7432	1565	2717	264	3756	18907	4632	5739	446	22539	257	15608	10352	11287	8654	7689
chrXII	459437	2594	541	6658	500	5526	2395	711	19820	3215	23829	40876	12247	7432	1565	2717	264	3756	18907	4632	5739	446	22538	257	15608	10352	11287	8654	7689
chrXII	459438	2598	543	6661	501	5503	2398	713	19824	3215	23817	40830	12251	7437	1560	2719	264	3757	18891	4638	5734	446	22574	257	15614	10340	11291	8672	7670
chrXII	459439	2606	538	6680	501	5501	2380	717	19748	3264	23683	40525	12209	7444	1569	2696	264	3759	18759	4643	5702	447	22897	257	15705	10397	11349	8688	7738
chrXII	459440	2606	538	6676	501	5484	2380	717	19721	3264	23635	40442	12196	7443	1569	2691	264	3755	18746	4633	5692	448	22889	257	15707	10383	11348	8682	7729
chrXII	459441	2610	538	6676	501	5484	2383	716	19724	3264	23640	40450	12196	7448	1569	2690	264	3755	18730	4633	5691	448	22905	257	15709	10379	11350	8676	7733
chrXII	459442	2599	536	6604	496	5447	2346	708	19439	3238	23326	39831	11976	7359	1535	2635	264	3714	18495	4591	5598	446	22897	250	15688	10314	11243	8625	7701
chrXII	459443	2835	573	6871	510	5438	2463	744	22046	3638	25895	42276	13231	8166	1659	2878	290	4048	18530	4920	6258	485	23688	262	16260	10511	11457	8764	7835
chrXII	459444	2841	576	6852	508	5394	2452	757	21974	3638	25789	42149	13152	8110	1680	2858	290	4036	18414	4910	6247	486	23683	264	16262	10499	11419	8743	7838
chrXII	459445	2945	581	6918	510	5394	2506	765	23614	3711	27163	43427	13928	8589	1774	3007	291	4244	18445	5101	6579	514	24161	267	16532	10573	11522	8753	7864
chrXII	459446	3032	599	6980	510	5348	2547	765	24621	3853	27894	44224	14611	8953	1835	3086	297	4333	18129	5294	6771	527	24566	266	16798	10570	11568	8763	7868
chrXII	459447	3032	598	6968	509	5327	2533	766	24456	3950	27717	43918	14472	8861	1835	3050	289	4314	18022	5260	6719	515	24556	268	16775	10532	11562	8735	7855
chrXII	459448	3029	598	6967	508	5324	2533	766	24465	3950	27697	43918	14474	8864	1835	3050	291	4318	18022	5260	6718	515	24581	268	16777	10533	11566	8727	7849
chrXII	459449	3022	590	6930	505	5311	2525	767	24328	3924	27444	43614	14404	8839	1816	3016	288	4299	17741	5233	6667	510	24621	273	16814	10540	11578	8763	7902
chrXII	459450	3015	587	6915	502	5278	2525	766	24192	3924	27294	43448	14320	8805	1816	3011	288	4280	17659	5218	6630	506	24579	272	16778	10524	11571	8742	7890
chrXII	459451	3122	594	6957	503	5282	2559	766	24999	3924	28214	44557	14756	9037	1824	3102	296	4412	17667	5325	6800	507	24840	274	16903	10588	11649	8764	7901
chrXII	459452	3078	592	6847	500	5217	2530	758	24469	3905	27599	43535	14466	8830	1817	3043	296	4345	17177	5223	6684	503	24706	270	16740	10481	11546	8642	7805
chrXII	459453	3078	592	6847	500	5211	2530	757	24489	3905	27621	43538	14484	8832	1821	3050	295	4348	17169	5236	6681	501	24712	269	16745	10487	11545	8634	7807
chrXII	459454	3042	590	6770	494	5114	2501	751	24113	3905	27125	42703	14244	8712	1805	3012	294	4280	16809	5163	6563	499	24608	259	16625	10384	11403	8537	7732
chrXII	459455	3046	588	6760	495	5069	2503	753	24106	3934	27100	42650	14172	8692	1811	3008	297	4265	16670	5164	6513	501	24700	258	16660	10345	11412	8520	7719
chrXII	459456	3048	582	6734	492	5027	2492	745	23979	4005	26890	42356	14071	8635	1813	2983	296	4245	16549	5070	6450	502	24699	259	16640	10289	11389	8489	7690
chrXII	459457	3048	582	6738	492	5027	2491	743	23974	4005	26877	42352	14073	8634	1815	2982	296	4243	16549	5071	6446	502	24700	259	16640	10293	11391	8489	7690
chrXII	459458	3046	573	6739	492	5020	2484	742	23978	4002	26884	42358	14078	8637	1814	2982	296	4246	16531	5071	6442	502	24741	259	16648	10296	11401	8496	7697
chrXII	459459	3047	577	6744	493	5020	2489	743	23989	4002	26888	42341	14080	8642	1814	2983	296	4243	16526	5071	6441	502	24754	259	16652	10306	11415	8496	7707
chrXII	459460	3047	574	6742	495	5020	2489	743	23989	4002	26884	42335	14080	8638	1814	2982	296	4242	16521	5071	6441	502	24748	259	16650	10300	11412	8490	7712
chrXII	459461	3042	562	6739	495	5020	2485	743	24021	4002	26887	42304	14108	8647	1815	2985	295	4236	16486	5079	6444	500	24793	260	16649	10305	11412	8488	7704
chrXII	459462	3024	572	6493	472	4604	2359	756	23660	4442	25750	40479	14126	8869	1964	2854	295	4022	14849	4870	6227	493	25144	264	16632	10167	11326	8304	7524
chrXII	459463	3017	571	6458	471	4562	2350	751	23591	4492	25633	40325	14078	8852	1967	2844	295	4010	14727	4856	6224	493	25109	264	16619	10138	11304	8281	7488
chrXII	459464	3017	570	6451	471	4553	2344	748	23588	4492	25619	40324	14076	8856	1967	2840	295	4010	14723	4851	6225	493	25107	264	16619	10136	11302	8276	7485
chrXII	459465	3015	568	6451	471	4553	2344	749	23589	4492	25615	40314	14075	8856	1965	2840	295	4010	14723	4847	6218	493	25110	264	16619	10145	11300	8281	7479
chrXII	459466	2975	543	6366	466	4485	2315	749	23115	4491	24706	38845	13779	8689	1942	2744	291	3893	13973	4759	6091	483	24982	264	16467	10025	11163	8201	7387
chrXII	459467	3008	544	6388	468	4445	2319	751	23816	4551	25063	39341	14208	9027	2035	2801	291	3946	13974	4853	6219	491	25042	263	16490	10042	11188	8202	7396
chrXII	459468	2628	348	4784	322	2660	1747	534	18608	3119	19307	28180	9791	6091	1290	2154	164	2960	6090	3209	4400	313	24289	211	15763	9037	10208	7193	6537
chrXII	459469	2618	369	4654	314	2566	1734	543	18725	4158	19030	27344	9744	6265	1960	2112	254	2901	5453	3187	4449	429	24261	225	15656	8969	10093	7119	6457
chrXII	459470	2629	369	4681	317	2569	1747	548	18848	4131	19178	27582	9873	6347	1975	2142	261	2923	5445	3221	4522	426	24384	222	15757	9022	10171	7158	6491
chrXII	459471	2510	333	4064	246	1590	1469	450	18333	4334	18427	25366	9609	6359	2008	2011	251	2695	3138	2888	4193	366	24475	221	15683	8822	9992	6891	6319
chrXII	459472	2476	364	3655	209	1017	1448	454	18224	5135	17472	23171	9634	6636	2203	1913	277	2595	2003	2763	4102	397	24848	223	15795	8805	9942	6925	6347
chrXII	459473	2675	467	3883	217	1042	1566	475	24653	6617	21746	28257	13267	9468	2908	2294	365	3078	2109	3679	5316	528	26104	262	16597	9171	10341	7174	6537
chrXII	459474	3055	551	4216	231	1129	1789	547	35815	7542	29392	36851	19781	14111	3561	3083	405	4013	2284	5104	7281	656	28856	297	18065	9863	11253	7684	7012
chrXII	459475	3067	547	4236	230	1123	1795	557	35973	7635	29686	37453	19911	14149	3630	3102	412	4099	2284	5144	7352	668	28864	306	18091	9871	11274	7688	7004
chrXII	459476	3091	549	4249	230	1116	1804	559	36610	7668	30305	37925	20207	14295	3650	3151	412	4169	2283	5208	7456	672	28998	306	18169	9908	11327	7690	7024
chrXII	459477	3091	549	4243	228	1105	1804	562	36629	7668	30305	37905	20205	14300	3650	3151	412	4174	2268	5206	7463	672	28996	306	18166	9903	11327	7690	7021
chrXII	459478	3160	566	4293	228	1099	1904	569	36979	7757	30518	38217	20420	14435	3669	3176	415	4198	2266	5273	7532	673	29373	311	18328	9994	11393	7739	7060
chrXII	459479	3169	587	4256	221	1035	1905	575	37498	7889	30671	38364	20828	14752	3714	3194	456	4219	2118	5384	7629	687	29434	308	18323	9993	11339	7697	7041
chrXII	459480	3193	600	4290	222	1028	1920	586	37728	7897	30827	38601	20988	14895	3761	3220	465	4254	2150	5424	7671	698	29631	311	18392	10017	11377	7705	7094
chrXII	459481	3224	600	4342	222	1023	1941	586	37935	7932	31078	38920	21136	15020	3770	3243	465	4269	2157	5463	7711	699	30057	311	18540	10112	11458	7734	7132
chrXII	459482	3231	600	4345	221	1023	1941	582	38000	7941	31117	38974	21136	15014	3774	3249	474	4272	2157	5462	7709	701	30061	313	18555	10120	11468	7740	7132
chrXII	459483	3229	598	4344	221	1017	1941	581	38039	7941	31160	39023	21150	15028	3779	3250	474	4277	2157	5466	7709	701	30097	313	18554	10120	11477	7744	7134
chrXII	459484	3232	599	4346	221	1017	1944	582	38041	7941	31162	39019	21148	15028	3781	3250	474	4277	2157	5474	7709	701	30097	313	18550	10114	11477	7738	7129
chrXII	459485	3229	589	4342	221	1017	1941	581	38039	7941	31158	39018	21148	15027	3780	3250	474	4277	2148	5474	7711	701	30100	313	18549	10118	11476	7743	7130
chrXII	459486	3229	589	4342	221	1001	1941	580	38048	7966	31163	39028	21149	15033	3780	3251	479	4278	2146	5471	7712	701	30096	313	18546	10116	11476	7735	7130
chrXII	459487	3173	586	4224	221	986	1899	579	37963	7932	30995	38819	21200	15068	3770	3228	479	4238	2032	5455	7703	701	29182	295	18099	9770	11016	7548	6830
chrXII	459488	3112	582	4150	219	947	1892	578	37855	7978	30665	38313	21228	15069	3766	3199	479	4166	1978	5457	7706	705	27951	289	17450	9523	10662	7314	6644
chrXII	459489	3071	583	4071	217	924	1908	586	38115	8000	30878	38606	21497	15240	3783	3208	483	4186	1946	5518	7769	708	27053	289	17068	9260	10370	7000	6449
chrXII	459490	3175	604	4096	218	911	2012	591	39159	8123	31959	40639	22253	15743	3864	3357	486	4298	1978	5765	8042	722	29633	321	17986	9675	11203	7339	7230
chrXII	459491	2825	603	3367	165	694	1843	580	38739	8143	31479	40100	22150	15705	3884	3116	487	4138	1749	5725	7955	726	26317	349	15357	8066	9326	5988	6060
chrXII	459492	2831	605	3364	165	690	1839	579	38790	8143	31558	40219	22181	15736	3890	3121	487	4150	1742	5726	7990	728	26366	349	15355	8065	9323	5987	6057
chrXII	459493	2847	604	3372	163	689	1845	580	39022	8217	31884	40639	22287	15780	3899	3140	491	4167	1719	5760	8066	732	26483	355	15420	8100	9369	5996	6090
chrXII	459494	2844	603	3351	161	682	1821	578	38875	8217	31648	40395	22202	15742	3899	3109	491	4144	1712	5731	8035	726	26386	354	15356	8087	9335	5976	6066
chrXII	459495	2841	604	3344	159	683	1826	578	38876	8217	31645	40391	22201	15742	3899	3109	491	4144	1712	5731	8035	726	26388	354	15347	8087	9316	5973	6053
chrXII	459496	2891	616	3373	161	686	1915	586	39313	8300	31988	40896	22745	16118	3971	3157	498	4186	1733	5917	8233	744	26475	353	15398	8128	9355	6010	6057
chrXII	459497	2669	673	2987	144	635	1989	618	37676	9576	28662	37874	23811	17356	4416	2963	588	3806	1345	6123	8113	805	25624	359	14650	7850	9081	5859	5789
chrXII	459498	2766	692	3081	147	647	2107	658	38682	9629	29821	39945	24642	17838	4464	3071	594	3959	1388	6391	8475	824	25961	364	14773	7921	9205	5897	5848
chrXII	459499	2772	701	3093	148	643	2115	679	38839	9788	30004	40657	24689	17926	4672	3083	608	4036	1401	6425	8530	861	25774	370	14681	7875	9183	5865	5837
chrXII	459500	2772	705	3093	148	643	2109	680	38842	9789	30005	40655	24689	17926	4672	3084	608	4036	1401	6425	8530	861	25771	369	14677	7872	9183	5869	5837
chrXII	459501	2763	708	3088	148	643	2106	680	38841	9789	30013	40658	24703	17932	4671	3085	608	4036	1401	6425	8533	861	25757	369	14643	7864	9170	5851	5821
chrXII	459502	2759	713	3086	148	643	2106	684	38842	9789	29997	40645	24696	17935	4681	3085	608	4030	1401	6417	8535	864	25744	369	14630	7861	9163	5848	5826
chrXII	459503	2759	711	3086	148	643	2105	684	38838	9789	29995	40647	24696	17934	4678	3085	608	4030	1401	6422	8534	864	25743	369	14628	7861	9157	5836	5830
chrXII	459504	2752	715	3086	148	643	2098	684	38842	9814	30012	40651	24707	17954	4688	3086	608	4029	1401	6430	8544	869	25679	371	14594	7848	9135	5831	5796
chrXII	459505	2670	781	2834	132	569	2136	679	38900	10487	29169	39383	26069	19583	5094	3130	643	3970	1273	6774	9468	958	21889	352	12151	6459	7672	4806	5006
chrXII	459506	2428	930	2487	103	437	2065	696	39009	13921	28089	37274	27448	21721	6042	3151	797	3899	1085	7207	10322	1187	15782	355	8345	4345	5463	2903	3638
chrXII	459507	2445	941	2495	102	438	2083	700	40071	13969	29185	38081	28241	22300	6109	3341	798	4085	1085	7481	10799	1192	15772	362	8325	4300	5429	2888	3607
chrXII	459508	2743	1064	2728	110	473	2467	776	47230	18349	37142	47691	34704	26710	7228	4396	1083	5202	1191	9565	14409	1461	18557	419	10730	4890	5975	3022	3777
chrXII	459509	2743	1068	2730	110	473	2482	782	47461	18492	37261	47973	34822	26871	7425	4403	1108	5250	1211	9626	14504	1512	18590	422	10761	4895	5976	3021	3771
chrXII	459510	2748	1065	2731	110	474	2486	782	47758	18494	37563	48400	35224	27123	7441	4437	1108	5315	1220	9742	14655	1514	18659	422	10787	4910	6005	3023	3775
chrXII	459511	2744	1067	2739	110	474	2478	781	47916	18583	37810	48750	35386	27207	7490	4461	1108	5395	1259	9772	14744	1520	18696	424	10802	4910	6018	3030	3776
chrXII	459512	2747	1071	2738	110	474	2476	781	47929	18583	37817	48756	35387	27210	7490	4461	1108	5397	1259	9775	14745	1520	18695	424	10801	4912	6013	3026	3777
chrXII	459513	2772	1080	2740	107	475	2504	784	49575	18951	38319	48927	37333	28964	7835	4586	1175	5603	1272	10097	15528	1618	18774	433	10823	4920	6018	3023	3779
chrXII	459514	2769	1086	2723	106	475	2504	786	49538	18965	38250	48844	37321	28961	7854	4580	1175	5600	1272	10087	15514	1618	18771	431	10819	4920	6011	3020	3779
chrXII	459515	2762	1090	2721	106	467	2503	787	49606	19000	38226	48822	37392	28995	7862	4585	1175	5601	1272	10084	15532	1619	18768	431	10813	4905	6009	3025	3775
chrXII	459516	2765	1091	2712	106	466	2503	787	49720	19000	38186	48789	37591	29138	7870	4602	1175	5595	1259	10088	15645	1623	18640	430	10796	4883	5996	3017	3750
chrXII	459517	2760	1093	2709	106	466	2500	785	49647	19043	38049	48586	37559	29145	7869	4598	1180	5579	1234	10061	15651	1622	18609	430	10749	4865	5984	3017	3748
chrXII	459518	2762	1092	2703	106	466	2497	781	49767	19047	38056	48589	37685	29309	7880	4598	1180	5582	1234	10088	15723	1629	18613	434	10743	4858	5982	3017	3744
chrXII	459519	2759	1091	2685	106	466	2481	780	49666	19048	38006	48503	37627	29281	7876	4591	1180	5581	1220	10078	15699	1629	18557	434	10708	4842	5961	3004	3736
chrXII	459520	2751	1090	2676	106	462	2476	778	49687	19045	37984	48482	37629	29315	7881	4587	1180	5577	1221	10081	15710	1628	18518	435	10711	4837	5940	2999	3726
chrXII	459521	2745	1127	2646	104	451	2459	779	50014	19778	37993	48665	38196	29992	8006	4607	1200	5631	1241	10229	15888	1652	18276	436	10636	4767	5880	2933	3664
chrXII	459522	2745	1127	2646	104	451	2459	779	50063	19778	38003	48696	38203	30014	8006	4605	1200	5631	1241	10230	15895	1652	18271	436	10633	4769	5876	2931	3666
chrXII	459523	2743	1125	2643	103	448	2459	779	50070	19778	38002	48689	38207	30019	8010	4605	1197	5631	1244	10230	15906	1654	18275	436	10632	4766	5874	2927	3666
chrXII	459524	2745	1124	2646	103	453	2457	776	50084	19813	38008	48693	38228	30020	8010	4605	1197	5631	1250	10230	15907	1654	18302	437	10638	4779	5876	2936	3670
chrXII	459525	2744	1128	2642	103	461	2465	775	50108	19814	38027	48721	38244	30039	8011	4608	1197	5634	1250	10235	15917	1654	18360	437	10682	4785	5876	2943	3675
chrXII	459526	2735	1128	2642	103	461	2456	774	49989	19814	37946	48657	38192	30015	8008	4605	1197	5624	1250	10228	15900	1646	18341	437	10671	4784	5875	2942	3666
chrXII	459527	2737	1127	2621	103	459	2458	770	50143	19837	37983	48709	38363	30160	8020	4616	1194	5640	1250	10279	15968	1652	18353	438	10677	4779	5883	2946	3666
chrXII	459528	2218	1034	2265	91	444	2261	661	35672	18610	27060	36938	31536	25951	6596	3688	1146	4594	1183	8575	14123	1478	16572	364	9595	4295	5220	2592	3372
chrXII	459529	2214	1025	2310	93	444	2259	657	35022	18550	26556	36636	31302	25825	6581	3643	1146	4539	1169	8538	14029	1483	16453	361	9590	4230	5166	2550	3375
chrXII	459530	2192	1005	2295	91	442	2322	630	35264	18339	26900	37096	31964	25950	6333	3864	1139	4713	1260	8795	14678	1465	16680	357	9737	4146	5166	2437	3239
chrXII	459531	2187	1007	2293	91	442	2310	629	35187	18326	26845	37102	31908	25908	6339	3856	1134	4717	1277	8779	14673	1461	16707	356	9779	4155	5176	2445	3239
chrXII	459532	2187	1006	2291	91	442	2310	630	35192	18326	26844	37111	31906	25908	6339	3856	1134	4718	1277	8775	14671	1461	16725	356	9798	4156	5177	2445	3247
chrXII	459533	2186	1006	2292	91	442	2310	630	35203	18326	26861	37129	31920	25912	6338	3861	1134	4721	1281	8776	14676	1461	16797	356	9849	4161	5190	2445	3248
chrXII	459534	2167	1005	2269	91	432	2281	623	35047	18326	26605	36842	31883	25901	6336	3843	1134	4686	1283	8724	14665	1458	16545	360	9644	4088	5063	2401	3187
chrXII	459535	2149	1012	2246	91	433	2280	623	35064	18311	26408	36522	32034	26204	6330	3836	1141	4631	1297	8685	14756	1456	16470	361	9581	4085	5041	2389	3192
chrXII	459536	2094	971	2197	89	426	2272	601	35626	18279	25638	35573	32006	26513	6243	3797	1142	4519	1355	8465	15167	1436	16413	357	9491	4034	4963	2357	3144
chrXII	459537	2104	970	2197	89	426	2270	594	35660	18232	25663	35548	31998	26515	6248	3801	1142	4524	1371	8450	15165	1438	16545	357	9586	4069	4981	2360	3139
chrXII	459538	2137	970	2209	89	441	2274	594	35683	18232	25682	35569	32002	26520	6248	3806	1142	4526	1371	8450	15170	1438	16677	357	9685	4063	4999	2364	3146
chrXII	459539	2137	970	2205	89	439	2271	594	35683	18232	25677	35565	32002	26514	6249	3806	1142	4526	1371	8450	15172	1438	16676	357	9683	4063	4998	2364	3145
chrXII	459540	2096	970	2171	88	438	2252	590	35310	18232	25236	34963	31869	26460	6245	3760	1142	4470	1352	8387	15097	1438	16577	355	9605	4037	4975	2350	3127
chrXII	459541	2096	968	2155	88	435	2252	587	35188	18232	25161	34839	31833	26461	6239	3750	1141	4464	1348	8389	15096	1437	16581	355	9595	4027	4969	2345	3121
chrXII	459542	2096	963	2137	88	435	2252	584	35094	18232	25124	34773	31827	26423	6225	3748	1141	4459	1347	8380	15093	1434	16624	356	9597	4011	4962	2338	3121
chrXII	459543	2087	958	2128	84	434	2248	582	35051	18234	25101	34723	31799	26408	6223	3745	1141	4461	1347	8393	15081	1434	16588	356	9584	4003	4951	2330	3115
chrXII	459544	2086	958	2127	84	434	2249	582	35024	18234	25100	34687	31793	26409	6222	3743	1142	4459	1347	8380	15084	1435	16601	356	9584	4004	4951	2330	3119
chrXII	459545	2087	956	2126	84	434	2249	575	35023	18234	25103	34703	31792	26409	6222	3743	1142	4460	1347	8385	15087	1435	16606	356	9595	4000	4951	2330	3119
chrXII	459546	2091	956	2137	84	460	2249	575	35010	18234	25080	34677	31783	26409	6222	3741	1142	4459	1353	8379	15079	1435	16610	356	9606	4007	4958	2328	3120
chrXII	459547	2083	950	2117	84	457	2263	571	34979	18234	25064	34672	31782	26403	6222	3739	1142	4458	1353	8379	15079	1435	16554	356	9560	4000	4950	2324	3112
chrXII	459548	2085	948	2117	84	457	2263	567	34982	18203	25068	34692	31828	26436	6221	3740	1141	4462	1353	8388	15102	1435	16559	356	9553	3998	4948	2326	3111
chrXII	459549	2046	914	2056	81	453	2200	552	33815	17808	24312	33474	31077	25842	6117	3690	1124	4380	1339	8258	14910	1412	16432	353	9469	3941	4901	2299	3047
chrXII	459550	2046	915	2056	81	453	2200	550	33801	17808	24290	33462	31101	25885	6115	3697	1124	4383	1339	8258	14939	1412	16431	353	9465	3948	4896	2296	3049
chrXII	459551	2024	918	2047	80	445	2193	545	32980	17697	23314	32037	30575	25598	6070	3648	1117	4280	1310	8116	14773	1398	16153	347	9349	3929	4859	2280	3017
chrXII	459552	2024	921	2034	80	448	2198	537	33008	17978	23196	31833	30621	25688	6094	3648	1130	4271	1304	8141	14837	1410	16191	350	9371	3935	4859	2284	3019
chrXII	459553	1985	915	1962	81	430	2140	528	31778	17964	22136	30129	29761	25227	6051	3511	1131	4119	1231	7937	14584	1406	16056	350	9323	3904	4814	2276	3030
chrXII	459554	1879	879	1834	77	412	1990	502	29287	17186	20030	26647	28021	23998	5687	3313	1055	3807	1114	7448	13955	1347	15283	345	8855	3568	4518	2060	2794
chrXII	459555	1872	879	1830	74	412	1983	503	29281	17186	20016	26617	28012	23984	5688	3311	1056	3801	1113	7447	13957	1347	15251	342	8836	3564	4503	2058	2785
chrXII	459556	1869	879	1835	74	426	1983	503	29290	17186	20031	26633	28037	24034	5696	3325	1057	3807	1117	7458	13971	1349	15312	342	8869	3571	4506	2072	2794
chrXII	459557	1869	879	1831	74	429	1983	500	29284	17186	20032	26624	28039	24034	5690	3326	1057	3807	1117	7458	13973	1351	15324	342	8881	3573	4513	2072	2795
chrXII	459558	1877	883	1840	71	429	1994	499	29420	17182	20055	26665	28266	24262	5699	3339	1065	3831	1123	7495	14107	1366	15377	343	8909	3588	4527	2080	2812
chrXII	459559	1317	878	1350	49	300	1448	325	19125	16778	11638	16800	20074	18149	4382	2186	1126	2634	887	5311	10264	1187	10171	229	6201	2265	2636	1138	1616
chrXII	459560	1285	866	1315	41	270	1419	320	18660	16644	11263	16363	19673	17790	4318	2138	1115	2578	873	5174	10076	1180	9785	230	6052	2211	2559	1060	1538
chrXII	459561	1345	946	1327	40	272	1485	319	24686	17035	12670	17812	26978	22900	4788	2846	1218	3419	982	6960	15158	1407	15857	282	8838	2634	2942	1096	1560
chrXII	459562	1348	948	1318	40	281	1475	314	24659	17062	12628	17840	26973	22895	4814	2844	1227	3432	990	6949	15200	1417	15871	284	8851	2654	2934	1096	1566
chrXII	459563	1345	948	1310	40	281	1475	309	24660	17062	12628	17839	26974	22885	4815	2848	1227	3432	990	6949	15204	1417	15876	284	8854	2656	2935	1096	1563
chrXII	459564	1348	945	1313	40	280	1475	311	24696	17062	12629	17862	27065	22947	4813	2849	1227	3447	992	6959	15240	1423	15886	284	8849	2660	2942	1096	1574
chrXII	459565	1080	921	998	31	235	1168	270	20963	16635	8043	11464	24584	21931	4677	2309	1206	2800	885	5963	13507	1399	13690	286	7715	2167	2305	821	1092
chrXII	459566	1058	915	994	31	236	1182	274	21085	16739	7554	10723	24961	22450	4710	2268	1202	2743	876	6049	13749	1413	13544	286	7644	2149	2258	805	1079
chrXII	459567	1121	845	1009	25	236	1149	237	26079	14078	8813	11455	29085	24667	4314	2706	1079	3188	903	6906	17450	1351	14207	281	7872	2241	2325	816	1053
chrXII	459568	1245	1109	1122	33	432	1320	287	41173	17151	12370	14650	41980	37073	6211	3599	1371	4044	1357	9021	25338	1812	15855	396	8581	2623	2703	1113	1358
chrXII	459569	1244	1109	1129	33	431	1308	285	41065	17133	12269	14478	41833	36974	6197	3571	1364	4031	1363	8971	25265	1804	15818	394	8571	2617	2698	1102	1361
chrXII	459570	1250	1107	1128	33	431	1308	284	41161	17050	12313	14484	41931	37030	6190	3573	1364	4026	1375	8980	25308	1802	15837	398	8574	2621	2717	1114	1374
chrXII	459571	1250	1107	1131	33	438	1299	284	41209	17050	12334	14534	41948	37027	6184	3568	1357	4022	1388	8963	25307	1800	15881	395	8588	2628	2722	1134	1382
chrXII	459572	1251	1107	1131	33	440	1299	284	41213	17050	12339	14550	41971	37012	6188	3569	1357	4027	1388	8971	25300	1801	15874	395	8585	2622	2727	1140	1383
chrXII	459573	1247	1102	1133	33	447	1299	282	41169	17047	12315	14501	41936	36973	6167	3566	1355	4017	1394	8961	25286	1794	15833	395	8589	2619	2740	1142	1385
chrXII	459574	1206	1102	1108	32	446	1301	277	40785	16911	12162	14241	41509	36648	6065	3528	1343	3954	1390	8851	25110	1769	15707	391	8534	2591	2717	1132	1354
chrXII	459575	1188	1112	1088	31	436	1285	276	40633	16894	12047	14125	41366	36539	6055	3508	1331	3932	1367	8825	25031	1769	15577	387	8496	2580	2687	1119	1356
chrXII	459576	1184	1111	1090	31	452	1276	277	40499	16810	11970	13982	41051	36320	6028	3494	1329	3889	1368	8760	24954	1757	15538	385	8470	2577	2657	1125	1375
chrXII	459577	1166	1067	1117	43	580	1259	314	39838	16115	11956	13998	39784	35244	5714	3446	1271	3766	1394	8585	24536	1678	15411	405	8375	2651	2709	1285	1498
chrXII	459578	1130	1061	1109	46	586	1231	305	39328	15709	11708	13663	38911	34301	5558	3359	1253	3664	1402	8265	24163	1619	15234	407	8256	2647	2700	1337	1524
chrXII	459579	1149	1030	1130	49	656	1243	320	39584	14318	12200	14323	38888	33887	5302	3332	1170	3667	1449	8270	24163	1554	15212	400	8207	2724	2796	1486	1619
chrXII	459580	1153	1036	1159	52	699	1277	337	39571	14529	12354	14473	38657	33643	5312	3309	1174	3644	1452	8185	24027	1537	15345	417	8266	2855	2952	1636	1795
chrXII	459581	1150	1036	1163	52	710	1276	338	39629	14498	12405	14615	38636	33605	5319	3308	1165	3644	1460	8197	24034	1535	15370	415	8316	2865	2972	1653	1815
chrXII	459582	1167	1037	1374	54	844	1314	358	40139	14365	12918	15354	38770	33594	5326	3303	1163	3656	1617	8217	24087	1537	15551	392	8572	3088	3099	1887	1999
chrXII	459583	1197	1040	1444	63	936	1366	370	40438	14228	13165	15636	38909	33654	5366	3311	1167	3653	1656	8222	24088	1542	15652	402	8668	3222	3220	2072	2113
chrXII	459584	1212	1042	1486	70	966	1404	377	40728	14233	13283	15832	39058	33793	5393	3316	1167	3655	1693	8244	24112	1557	15771	409	8739	3305	3332	2194	2198
chrXII	459585	1228	1047	1518	71	988	1420	390	40963	14233	13425	15996	39141	33921	5420	3320	1163	3659	1744	8253	24125	1565	15826	410	8758	3320	3350	2227	2246
chrXII	459586	1246	1052	1551	75	1031	1461	399	41454	14470	13718	16434	39347	34084	5529	3333	1163	3674	1784	8280	24156	1583	15932	421	8850	3366	3416	2309	2351
chrXII	459587	1290	1055	1626	79	1147	1489	404	42451	14472	14539	17459	39669	34398	5554	3357	1167	3697	1932	8344	24234	1584	16268	428	9067	3545	3602	2546	2493
chrXII	459588	1389	1080	1863	102	1433	1541	415	45478	14561	17727	21090	40702	34949	5627	3406	1167	3801	2521	8542	24471	1593	17108	440	9577	4036	4073	3040	2864
chrXII	459589	1398	1082	1895	103	1464	1541	418	45649	14616	17953	21503	40736	34968	5651	3409	1167	3821	2553	8552	24485	1593	17171	448	9630	4116	4143	3067	2932
chrXII	459590	1398	1082	1899	103	1464	1541	418	45657	14616	17967	21531	40736	34968	5651	3407	1167	3821	2566	8552	24485	1593	17191	448	9640	4128	4151	3075	2939
chrXII	459591	1398	1081	1907	103	1478	1541	419	45670	14616	17973	21539	40740	34968	5651	3407	1167	3823	2579	8552	24486	1593	17211	449	9645	4130	4156	3075	2951
chrXII	459592	1398	1081	1907	105	1478	1544	419	45667	14616	17974	21556	40740	34975	5649	3407	1167	3823	2579	8552	24486	1593	17222	449	9658	4130	4160	3075	2958
chrXII	459593	1400	1083	1912	105	1483	1544	419	45708	14616	18068	21689	40746	34976	5649	3407	1167	3822	2579	8545	24487	1593	17263	447	9682	4141	4173	3081	2972
chrXII	459594	1401	1087	1912	105	1527	1560	421	45759	14631	18147	21802	40759	34988	5657	3407	1167	3821	2600	8546	24492	1593	17304	448	9708	4189	4195	3132	2985
chrXII	459595	1402	1087	1908	105	1527	1563	421	45758	14631	18151	21806	40759	34988	5657	3407	1167	3821	2600	8546	24492	1593	17307	448	9711	4189	4202	3132	2985
chrXII	459596	1402	1073	1908	106	1532	1563	422	45799	14593	18193	21875	40772	34996	5656	3408	1167	3829	2600	8541	24497	1591	17350	448	9725	4207	4221	3139	2995
chrXII	459597	1407	1073	1915	106	1532	1569	423	45794	14593	18200	21881	40771	34987	5656	3408	1167	3829	2596	8541	24489	1591	17342	448	9711	4211	4242	3146	3001
chrXII	459598	1407	1070	1915	106	1532	1569	423	45794	14593	18201	21885	40770	34987	5655	3408	1167	3829	2596	8541	24489	1591	17337	448	9714	4212	4237	3147	3001
chrXII	459599	1405	1069	1919	106	1538	1569	423	45801	14593	18203	21884	40768	34991	5654	3408	1167	3829	2596	8541	24484	1591	17341	448	9719	4214	4252	3149	3014
chrXII	459600	1446	1077	2011	110	1613	1588	445	45969	14684	18309	21999	40820	35037	5656	3408	1164	3813	2588	8537	24466	1590	17693	464	10017	4472	4460	3465	3109
chrXII	459601	1456	1058	2066	112	1683	1580	442	43392	14194	17882	21865	38054	32647	5417	3017	1114	3472	2582	7933	22809	1551	18012	462	10021	4896	4927	3946	3343
chrXII	459602	1572	1053	2548	137	2211	1644	500	43734	11557	19589	23876	36198	30189	5149	2896	953	3292	2972	7517	21574	1394	19990	524	10856	6185	6340	5449	4008
chrXII	459603	1645	1070	2657	147	2335	1701	523	44893	11577	20448	24925	36493	30480	5208	2943	952	3329	3175	7565	21616	1404	21491	536	11688	6716	6806	6014	4243
chrXII	459604	1645	1070	2657	150	2338	1701	526	44898	11577	20453	24947	36499	30480	5208	2944	952	3329	3167	7563	21618	1404	21492	536	11690	6720	6806	6021	4243
chrXII	459605	1645	1070	2664	150	2340	1701	526	44902	11577	20498	25008	36508	30483	5208	2944	952	3329	3168	7563	21618	1404	21522	536	11706	6724	6809	6021	4248
chrXII	459606	1646	1070	2664	150	2351	1701	533	44918	11577	20513	25010	36511	30484	5208	2944	956	3329	3171	7560	21614	1404	21562	536	11723	6740	6815	6021	4254
chrXII	459607	1640	1070	2664	150	2351	1704	533	44918	11577	20513	25011	36516	30484	5208	2944	956	3335	3171	7563	21614	1404	21561	536	11722	6742	6823	6021	4254
chrXII	459608	1642	1070	2675	151	2375	1704	533	44955	11577	20539	25059	36529	30503	5210	2944	956	3338	3179	7563	21614	1404	21594	537	11761	6763	6843	6019	4255
chrXII	459609	1641	1074	2675	151	2375	1704	536	44945	11572	20536	25042	36510	30503	5203	2942	956	3335	3180	7558	21611	1404	21569	537	11763	6755	6844	6021	4257
chrXII	459610	1684	1087	2750	154	2418	1726	537	45371	11519	21064	25611	36670	30599	5216	2984	956	3355	3247	7580	21638	1410	23184	545	12505	7184	7262	6496	4404
chrXII	459611	1686	1078	2762	154	2436	1745	541	45275	11005	20960	25431	36360	30373	5178	2965	919	3304	3265	7520	21530	1397	22962	555	12342	7208	7337	6581	4446
chrXII	459612	1749	1087	2878	159	2553	1763	555	46628	11333	22300	27214	36851	30859	5299	2996	940	3341	3572	7609	21660	1420	24002	571	12865	7558	7686	6954	4716
chrXII	459613	1749	1086	2875	159	2553	1763	555	46567	11333	22224	27095	36747	30751	5292	2990	936	3323	3572	7580	21605	1420	23965	571	12830	7559	7691	6956	4714
chrXII	459614	1749	1086	2882	159	2553	1763	553	46571	11333	22241	27129	36748	30752	5292	2991	936	3323	3578	7580	21605	1420	24009	571	12828	7582	7695	6970	4721
chrXII	459615	1751	1087	2901	159	2566	1767	554	46582	11333	22282	27185	36748	30755	5298	2991	936	3326	3584	7583	21605	1420	24055	572	12858	7612	7722	6970	4728
chrXII	459616	1751	1086	2901	161	2566	1767	554	46582	11333	22277	27182	36750	30755	5298	2991	936	3326	3581	7583	21605	1420	24058	571	12863	7612	7724	6970	4732
chrXII	459617	1751	1086	2902	161	2566	1767	554	46584	11333	22279	27181	36749	30755	5296	2991	936	3326	3581	7583	21605	1420	24060	571	12863	7613	7728	6975	4732
chrXII	459618	1752	1089	2904	161	2566	1769	556	46607	11358	22313	27225	36764	30775	5310	2991	936	3327	3587	7581	21610	1420	24148	573	12901	7628	7751	7002	4760
chrXII	459619	1754	1089	2906	161	2566	1769	556	46617	11358	22313	27236	36758	30771	5310	2991	936	3327	3587	7581	21610	1420	24145	573	12894	7635	7741	7006	4757
chrXII	459620	1758	1076	2911	163	2573	1769	556	46614	11358	22311	27234	36758	30771	5310	2991	936	3327	3591	7581	21608	1415	24143	573	12897	7635	7741	7006	4757
chrXII	459621	1759	1076	2931	163	2600	1769	554	46688	11333	22480	27507	36755	30756	5300	2999	936	3331	3602	7583	21594	1407	24367	574	12991	7707	7810	7051	4789
chrXII	459622	1511	623	3170	179	2868	1604	580	26551	6883	19245	26165	17514	14395	3119	1417	370	1680	3328	4442	7699	622	20945	508	12530	8669	8795	8323	5360
chrXII	459623	1497	625	3156	179	2853	1590	580	26080	6893	19083	26073	17047	14089	3113	1377	369	1608	3321	4361	7378	616	20875	509	12445	8646	8787	8325	5360
chrXII	459624	1573	625	3362	186	3007	1672	590	27055	6962	20355	27768	17561	14383	3164	1423	369	1644	3562	4417	7477	618	23808	520	13894	9682	9733	9117	5720
chrXII	459625	1449	511	3281	186	3020	1429	568	22089	6135	18716	25703	11213	8928	2419	870	237	1030	3522	2543	3750	351	21606	479	12666	9523	9526	9105	5698
chrXII	459626	1461	511	3329	187	3041	1431	568	21957	6046	18705	25593	11134	8863	2368	870	232	1001	3526	2497	3673	335	21839	467	12826	9607	9576	9170	5745
chrXII	459627	1485	506	3439	195	3070	1429	570	21573	6002	18523	25298	10225	8491	2328	781	229	847	3586	2059	3072	312	23280	466	13252	10031	9858	9475	5871
chrXII	459628	1485	506	3442	195	3074	1429	571	21555	6002	18503	25290	10203	8460	2325	781	229	843	3587	2058	3056	311	23293	466	13244	10036	9855	9475	5875
chrXII	459629	1506	508	3482	199	3115	1445	574	21942	6129	18922	25826	10407	8674	2355	797	216	849	3691	2047	3050	316	23810	462	13484	10165	9973	9630	6022
chrXII	459630	1490	479	3510	202	3192	1293	560	21049	5860	18089	24413	8795	7672	2276	685	211	637	3764	1293	1961	283	24140	448	13633	10440	10182	9843	6136
chrXII	459631	1487	461	3546	198	3196	1262	562	20983	5800	18049	24377	8649	7554	2269	678	200	633	3831	1210	1890	280	24216	457	13653	10495	10247	9880	6165
chrXII	459632	1487	461	3558	198	3202	1262	562	20992	5800	18089	24428	8653	7554	2269	679	200	634	3856	1210	1891	280	24312	457	13694	10530	10285	9893	6172
chrXII	459633	1484	464	3561	198	3205	1249	564	20939	5800	18033	24377	8560	7538	2264	679	200	625	3856	1209	1868	274	24295	456	13671	10549	10297	9889	6170
chrXII	459634	1487	464	3582	200	3219	1258	565	21038	5800	18125	24531	8611	7569	2264	680	200	629	3887	1209	1868	274	24456	457	13759	10665	10352	9941	6223
chrXII	459635	1473	465	3566	200	3230	1257	558	20942	5711	18015	24391	8531	7488	2302	666	187	629	3897	1169	1824	275	24258	467	13637	10645	10353	9944	6208
chrXII	459636	1473	465	3573	200	3230	1263	558	20944	5711	18015	24395	8531	7489	2302	666	187	629	3898	1172	1824	275	24262	468	13639	10644	10356	9944	6212
chrXII	459637	1437	466	3539	200	3194	1251	555	20938	5711	18015	24400	8531	7489	2301	666	187	630	3884	1172	1824	275	24251	467	13641	10643	10350	9944	6211
chrXII	459638	1437	466	3544	200	3200	1251	555	20940	5711	18014	24410	8534	7489	2301	666	187	630	3884	1172	1823	275	24283	467	13651	10644	10359	9944	6208
chrXII	459639	1437	462	3537	200	3203	1251	559	20941	5711	18014	24410	8533	7489	2301	666	187	627	3884	1172	1823	275	24284	467	13654	10644	10359	9944	6208
chrXII	459640	1436	459	3539	200	3201	1251	554	20943	5711	18009	24419	8528	7490	2300	666	187	627	3884	1171	1823	274	24284	466	13651	10648	10365	9944	6208
chrXII	459641	1436	459	3539	200	3201	1251	553	20951	5711	18014	24427	8525	7490	2300	665	187	627	3884	1178	1823	274	24298	466	13652	10643	10380	9950	6208
chrXII	459642	1420	461	3532	198	3190	1237	557	20729	5676	17744	24142	8452	7422	2281	662	187	619	3840	1175	1804	272	24199	463	13610	10615	10349	9916	6182
chrXII	459643	1422	462	3532	198	3190	1228	557	20726	5676	17741	24145	8458	7422	2281	662	187	615	3840	1173	1800	272	24211	463	13612	10623	10358	9913	6178
chrXII	459644	1423	463	3531	198	3190	1228	558	20720	5676	17742	24146	8461	7418	2282	662	187	615	3840	1173	1800	272	24209	463	13610	10619	10355	9913	6178
chrXII	459645	1423	463	3529	198	3185	1228	559	20722	5676	17737	24152	8461	7423	2282	662	187	615	3837	1173	1800	272	24206	463	13616	10620	10355	9913	6178
chrXII	459646	1424	460	3531	198	3203	1235	564	20744	5677	17783	24199	8477	7441	2282	662	187	615	3844	1173	1808	272	24270	463	13657	10658	10391	9957	6183
chrXII	459647	1322	444	3333	183	3014	1161	536	18001	5254	15076	20966	7532	6720	2127	599	187	513	3344	1019	1562	253	23606	450	13235	10309	10068	9613	5760
chrXII	459648	1317	464	3341	190	3040	1194	517	18153	5519	15214	21178	7775	6928	2112	599	194	514	3308	1026	1564	241	23924	452	13536	10484	10177	9854	5836
chrXII	459649	1262	448	3134	177	2818	1132	508	16406	5533	13683	19189	7058	6579	2060	572	211	463	2931	878	1415	235	23672	446	13251	10218	9828	9619	5587
chrXII	459650	1158	385	2749	154	2473	949	425	14022	4016	12443	17623	6415	5650	1725	499	164	431	2696	723	1245	174	23535	407	13064	9728	9392	9159	4720
chrXII	459651	1162	388	2748	151	2485	932	422	14254	4016	12788	18185	6695	5881	1748	511	165	441	2734	740	1276	174	23798	409	13188	9837	9482	9256	4795
chrXII	459652	1153	389	2735	152	2474	936	414	14237	3982	12792	18263	6683	5863	1754	511	162	442	2747	741	1274	172	23826	408	13203	9856	9482	9261	4780
chrXII	459653	1153	387	2734	152	2487	936	411	14246	3942	12811	18307	6686	5872	1754	513	154	443	2734	741	1271	172	23832	408	13220	9859	9483	9283	4780
chrXII	459654	1151	391	2736	152	2486	936	415	14222	3942	12796	18292	6664	5868	1754	511	154	443	2734	741	1271	172	23845	409	13203	9857	9464	9287	4777
chrXII	459655	1151	393	2735	148	2493	936	415	14222	3942	12803	18292	6665	5869	1754	512	154	443	2730	741	1275	170	23854	409	13202	9857	9462	9293	4777
chrXII	459656	1148	396	2737	149	2488	936	415	14229	3942	12813	18322	6668	5886	1750	512	154	448	2730	742	1277	170	23882	409	13217	9878	9477	9298	4771
chrXII	459657	1139	391	2711	150	2464	931	414	14065	3901	12702	18166	6604	5811	1742	508	154	446	2713	739	1262	164	23845	407	13191	9847	9463	9228	4770
chrXII	459658	1139	391	2712	150	2464	931	418	14062	3901	12698	18165	6604	5811	1742	507	154	440	2713	740	1262	164	23836	407	13184	9833	9450	9228	4770
chrXII	459659	1139	391	2711	152	2447	937	420	14063	3901	12694	18163	6604	5811	1742	507	154	442	2706	740	1262	164	23838	410	13185	9831	9450	9232	4772
chrXII	459660	1140	391	2712	152	2447	937	420	14061	3928	12690	18161	6604	5813	1742	507	154	442	2707	740	1262	164	23838	410	13199	9834	9452	9237	4772
chrXII	459661	1114	387	2688	145	2419	915	412	13682	3882	12370	17710	6499	5747	1728	506	154	437	2648	723	1236	163	23522	403	13020	9752	9309	9131	4685
chrXII	459662	1110	386	2684	145	2404	915	411	13677	3948	12479	17941	6632	5888	1778	501	154	435	2651	725	1241	165	23361	409	12938	9713	9276	9106	4718
chrXII	459663	1110	385	2681	145	2407	915	410	13639	3948	12469	17948	6613	5883	1778	498	154	438	2646	723	1237	165	23321	411	12905	9676	9269	9081	4696
chrXII	459664	1110	385	2685	145	2410	925	408	13637	3948	12472	17957	6611	5883	1778	498	154	439	2646	724	1237	165	23327	410	12901	9678	9271	9073	4694
chrXII	459665	1110	387	2685	142	2410	925	409	13631	3948	12475	17959	6614	5888	1778	498	154	439	2646	724	1237	165	23325	410	12908	9677	9270	9079	4694
chrXII	459666	1105	387	2687	143	2412	927	409	13607	3948	12434	17842	6610	5879	1779	498	154	432	2623	724	1234	165	23280	412	12898	9666	9241	9066	4692
chrXII	459667	1078	381	2666	139	2388	928	401	12775	3898	11867	17162	6387	5693	1762	482	151	416	2502	678	1178	161	22876	408	12627	9527	9127	8887	4531
chrXII	459668	953	369	2390	127	2116	864	347	9790	3664	9724	14491	5551	5167	1640	453	136	377	2074	532	911	140	21331	372	11811	8758	8490	8230	3932
chrXII	459669	920	364	2287	122	2034	811	333	9354	3615	9244	13842	5335	5102	1642	432	131	372	1990	512	875	140	20774	372	11390	8480	8091	7927	3693
chrXII	459670	958	375	2314	122	2121	826	341	9681	3824	9994	14825	5783	5407	1759	436	133	387	2050	542	933	151	20938	381	11473	8570	8196	8034	3794
chrXII	459671	960	375	2314	122	2119	826	341	9727	3825	10054	14909	5848	5445	1764	436	133	387	2061	546	943	151	20952	382	11482	8577	8203	8053	3802
chrXII	459672	969	383	2345	122	2185	849	344	10037	3842	10694	15901	6127	5706	1801	447	138	406	2163	570	1005	152	21517	391	11820	8832	8430	8374	3948
chrXII	459673	962	384	2477	126	2278	875	342	10540	4018	12405	18308	6902	6193	2029	443	154	445	2485	606	1168	173	21912	394	12278	9162	8707	8721	4179
chrXII	459674	956	384	2446	121	2291	859	342	10530	3965	12617	18576	6882	6198	2033	443	154	447	2514	608	1184	175	21776	393	12300	9114	8702	8714	4187
chrXII	459675	924	367	2392	118	2223	826	327	10228	3876	12405	18333	6723	6063	1975	434	153	435	2496	594	1145	172	21206	376	12053	8905	8519	8523	4077
chrXII	459676	923	365	2388	118	2220	826	327	10227	3876	12413	18344	6723	6064	1976	434	153	433	2501	594	1145	172	21203	376	12054	8896	8522	8523	4070
chrXII	459677	922	364	2388	117	2220	829	326	10225	3876	12409	18332	6723	6064	1976	434	153	433	2501	594	1145	172	21196	376	12053	8895	8513	8522	4070
chrXII	459678	922	364	2382	117	2220	829	325	10220	3876	12397	18339	6723	6068	1976	434	153	433	2501	594	1145	172	21174	376	12046	8886	8506	8521	4060
chrXII	459679	918	363	2378	117	2211	828	324	10188	3876	12378	18276	6716	6058	1975	431	153	431	2501	594	1143	172	21086	376	11983	8859	8496	8510	4040
chrXII	459680	917	363	2375	117	2211	828	324	10185	3876	12366	18264	6719	6055	1975	429	153	431	2501	594	1140	172	21059	376	11970	8844	8493	8506	4035
chrXII	459681	917	363	2374	117	2197	825	324	10183	3876	12357	18256	6716	6055	1975	429	153	431	2500	593	1140	172	21045	376	11957	8841	8487	8506	4035
chrXII	459682	917	364	2371	117	2182	825	324	10179	3876	12356	18247	6722	6051	1975	427	153	430	2500	593	1140	172	21038	376	11951	8831	8481	8502	4035
chrXII	459683	917	364	2372	117	2182	825	324	10179	3876	12358	18248	6723	6051	1975	427	153	430	2500	595	1140	172	21039	376	11950	8838	8481	8502	4035
chrXII	459684	917	364	2361	117	2182	825	325	10178	3876	12357	18247	6718	6051	1975	427	153	430	2500	595	1140	172	21031	376	11947	8838	8475	8499	4035
chrXII	459685	915	361	2361	116	2182	825	325	10159	3876	12356	18241	6718	6051	1975	425	153	430	2500	595	1140	172	21008	376	11928	8837	8468	8486	4035
chrXII	459686	896	356	2292	114	2135	806	316	9799	3896	12063	17726	6659	6004	1896	414	142	418	2420	581	1092	170	20736	366	11788	8709	8353	8447	3926
chrXII	459687	898	352	2324	115	2095	805	317	9745	3990	12063	17677	6703	5990	1907	399	142	416	2355	587	1080	170	20572	368	11719	8709	8357	8497	3940
chrXII	459688	650	270	1907	91	1731	622	258	6380	2634	9384	14097	5123	4569	1396	286	105	339	1798	437	780	110	14307	289	8986	6727	6380	6490	2923
chrXII	459689	630	267	1870	86	1696	612	252	6449	2634	9603	14431	5247	4623	1393	284	105	346	1788	438	789	111	14103	288	8888	6650	6343	6442	2886
chrXII	459690	619	264	1830	83	1673	592	251	6445	2634	9608	14404	5245	4607	1395	282	105	345	1770	434	784	111	13893	287	8774	6577	6286	6339	2852
chrXII	459691	618	260	1834	84	1658	594	243	6532	2634	9724	14577	5276	4649	1397	286	105	351	1774	437	787	111	14012	289	8815	6628	6329	6365	2867
chrXII	459692	414	205	1396	66	1327	480	191	5488	2363	9068	13591	4840	4087	1265	170	96	302	1516	366	734	83	10559	225	6796	5031	4907	4781	2292
chrXII	459693	408	205	1387	66	1321	480	191	5474	2363	9062	13563	4838	4091	1269	169	98	302	1513	366	731	83	10513	227	6750	5014	4875	4775	2292
chrXII	459694	407	205	1392	66	1325	480	187	5474	2363	9061	13569	4841	4093	1269	168	98	300	1513	366	731	83	10508	227	6744	5019	4868	4775	2285
chrXII	459695	409	205	1392	67	1332	495	191	5683	2376	9454	14125	5082	4280	1307	175	98	307	1559	377	774	85	10618	231	6798	5091	4924	4848	2327
chrXII	459696	380	206	1340	67	1257	494	191	5494	2375	9297	13858	4992	4201	1286	165	98	305	1497	371	764	84	9784	226	6468	4850	4698	4621	2261
chrXII	459697	380	206	1325	67	1251	494	187	5494	2375	9308	13877	5044	4220	1294	166	97	300	1507	371	787	83	9751	221	6469	4799	4604	4642	2268
chrXII	459698	378	205	1315	67	1251	503	189	5555	2375	9535	14229	5117	4300	1315	168	97	311	1535	371	801	83	9725	218	6440	4773	4576	4664	2279
chrXII	459699	402	209	1383	71	1316	527	199	5845	2396	10166	15301	5332	4450	1344	191	97	328	1618	389	820	83	10594	225	6823	5079	4878	4957	2402
chrXII	459700	402	209	1387	71	1317	527	199	5844	2396	10168	15301	5332	4449	1344	191	97	328	1607	389	819	83	10579	225	6816	5077	4877	4957	2402
chrXII	459701	402	211	1387	73	1317	527	199	5844	2396	10170	15309	5335	4449	1345	191	97	328	1607	389	819	83	10586	225	6815	5077	4879	4968	2403
chrXII	459702	400	212	1374	73	1317	527	195	5847	2396	10174	15324	5335	4446	1345	190	97	327	1618	389	818	83	10578	225	6814	5073	4867	4960	2400
chrXII	459703	397	212	1362	73	1317	527	195	5844	2396	10166	15310	5335	4445	1345	187	97	327	1613	389	823	83	10482	225	6786	5063	4854	4962	2399
chrXII	459704	395	208	1364	73	1316	521	194	5844	2396	10166	15317	5334	4445	1345	187	97	327	1613	389	823	83	10478	225	6785	5062	4850	4962	2399
chrXII	459705	393	204	1361	75	1316	521	189	5842	2396	10159	15315	5330	4445	1345	187	97	327	1613	382	823	83	10462	225	6777	5061	4852	4962	2390
chrXII	459706	385	206	1353	75	1307	521	188	5836	2396	10158	15310	5329	4440	1345	187	97	324	1613	382	823	83	10319	225	6747	5045	4845	4958	2388
chrXII	459707	380	205	1316	74	1305	515	188	5789	2396	10100	15243	5300	4413	1340	184	97	317	1606	374	821	83	10012	222	6607	4968	4779	4924	2385
chrXII	459708	385	206	1326	74	1298	518	186	5842	2396	10224	15519	5342	4449	1343	187	97	320	1632	379	824	83	10038	222	6601	4956	4785	4947	2395
chrXII	459709	385	206	1333	72	1281	526	186	5843	2421	10231	15506	5341	4450	1345	185	97	319	1632	379	826	82	10005	222	6588	4967	4784	4935	2388
chrXII	459710	380	203	1331	72	1274	526	187	5844	2421	10231	15508	5341	4450	1345	185	97	319	1632	378	826	82	10006	222	6587	4967	4777	4933	2381
chrXII	459711	378	201	1322	71	1259	526	184	5835	2421	10229	15508	5341	4450	1345	185	97	319	1632	378	826	82	9995	222	6585	4964	4775	4933	2381
chrXII	459712	372	204	1326	71	1259	526	184	5835	2421	10230	15505	5341	4448	1345	185	97	319	1632	371	826	82	9995	222	6583	4971	4773	4931	2384
chrXII	459713	370	204	1328	71	1259	526	184	5833	2421	10239	15511	5335	4449	1345	185	97	318	1632	370	826	82	9994	221	6587	4968	4770	4925	2387
chrXII	459714	373	206	1322	71	1256	532	188	5825	2421	10225	15491	5320	4449	1348	185	97	316	1632	367	823	82	9994	221	6585	4961	4772	4924	2386
chrXII	459715	372	206	1322	68	1257	532	189	5822	2421	10226	15486	5320	4449	1348	185	97	316	1626	371	823	82	9987	221	6581	4962	4777	4926	2392
chrXII	459716	372	206	1323	68	1257	532	190	5822	2421	10226	15486	5320	4449	1348	185	97	316	1626	371	823	82	9983	221	6577	4962	4777	4926	2392
chrXII	459717	371	206	1309	68	1246	528	190	5824	2421	10236	15483	5315	4442	1344	185	97	317	1603	371	823	82	9958	221	6573	4942	4771	4914	2385
chrXII	459718	371	206	1299	66	1241	528	190	5809	2421	10172	15401	5313	4430	1343	185	97	316	1603	371	824	82	9863	221	6497	4899	4735	4890	2380
chrXII	459719	371	206	1302	66	1241	528	188	5797	2421	10160	15382	5308	4427	1343	181	97	316	1603	371	823	82	9820	221	6483	4893	4719	4874	2372
chrXII	459720	371	203	1287	66	1241	542	182	5794	2380	10158	15339	5309	4429	1338	181	97	315	1579	371	825	86	9781	218	6459	4874	4709	4861	2354
chrXII	459721	360	200	1227	59	1210	518	176	5683	2380	9877	14867	5203	4381	1339	181	97	306	1488	368	803	86	9045	211	5883	4380	4256	4613	2256
chrXII	459722	360	200	1227	59	1206	518	176	5683	2380	9859	14846	5193	4373	1336	181	97	306	1480	368	800	86	9033	211	5876	4373	4247	4606	2252
chrXII	459723	368	193	1247	59	1219	527	176	5786	2380	10031	15091	5322	4445	1343	184	97	307	1520	385	802	90	9134	213	5934	4418	4319	4643	2274
chrXII	459724	346	188	1134	56	1167	477	167	5137	2116	8857	13484	4657	3903	1227	170	90	269	1310	331	721	78	8161	200	5273	3895	3860	4125	2073
chrXII	459725	349	188	1155	56	1170	477	171	5161	2116	8915	13635	4687	3915	1228	170	90	270	1319	333	725	78	8187	200	5326	3933	3889	4161	2104
chrXII	459726	338	204	1138	61	1157	513	196	4618	1672	7871	12102	4222	3411	1018	175	60	257	1206	286	681	73	7422	188	4896	3695	3714	3854	1911
chrXII	459727	325	202	1107	61	1135	510	196	4443	1671	7209	10860	4071	3299	1014	154	60	243	1106	266	633	71	7096	181	4613	3532	3532	3715	1776
chrXII	459728	325	202	1105	61	1140	510	196	4425	1649	7194	10843	4066	3290	1014	154	60	242	1105	266	633	71	7079	181	4614	3534	3527	3708	1775
chrXII	459729	300	175	1028	62	1047	465	192	3927	1378	6461	9824	3489	2734	791	141	37	229	939	241	562	53	6625	170	4288	3292	3277	3455	1583
chrXII	459730	362	179	1219	76	1273	572	218	4780	1132	8611	13144	4046	3112	849	168	23	274	1351	340	772	59	7341	154	4887	3901	3786	3823	1935
chrXII	459731	388	177	1213	74	1303	616	218	4903	1076	8728	13229	4185	3194	865	172	28	267	1449	366	787	56	7442	156	4880	3901	3814	3832	1924
chrXII	459732	387	177	1213	74	1303	620	217	4896	1076	8708	13206	4182	3190	865	172	28	264	1435	366	777	56	7431	156	4876	3901	3810	3827	1924
chrXII	459733	387	177	1217	74	1310	613	217	4893	1076	8709	13198	4182	3191	865	172	28	264	1435	366	777	56	7431	155	4880	3898	3810	3829	1924
chrXII	459734	391	176	1215	74	1309	616	216	4968	1077	8818	13295	4253	3267	866	173	28	266	1485	373	784	56	7472	155	4907	3913	3832	3865	1925
chrXII	459735	384	176	1186	72	1278	602	216	4975	1067	8792	13301	4247	3248	871	174	28	258	1489	372	785	56	7451	155	4914	3907	3807	3843	1917
chrXII	459736	384	176	1184	72	1278	602	217	4985	1067	8794	13307	4248	3248	871	174	28	258	1489	372	785	56	7455	155	4914	3911	3805	3843	1917
chrXII	459737	384	176	1191	72	1302	589	216	4977	1067	8802	13308	4262	3254	861	169	28	262	1496	372	785	58	7467	152	4916	3917	3812	3851	1919
chrXII	459738	604	171	1502	88	1607	700	240	5280	824	9375	14074	4539	3297	700	181	15	314	1732	426	793	54	8103	125	5475	4366	4348	4285	2155
chrXII	459739	819	211	1915	155	2102	934	280	5968	1062	9975	14678	5371	4133	885	214	17	365	2040	501	895	67	8740	146	6111	5231	5141	5273	2449
chrXII	459740	820	211	1895	155	2102	924	278	5932	1062	9932	14642	5339	4121	884	213	17	360	2042	493	894	67	8665	145	6056	5188	5103	5249	2439
chrXII	459741	823	213	1915	155	2108	932	280	5977	1043	10026	14776	5386	4139	885	215	17	367	2049	498	896	68	8753	145	6100	5220	5159	5270	2453
chrXII	459742	824	213	1935	155	2129	936	281	5979	1043	10025	14767	5384	4138	885	215	17	367	2070	498	896	68	8753	145	6105	5222	5163	5270	2455
chrXII	459743	823	213	1935	155	2133	937	278	5979	1043	10025	14754	5384	4138	885	215	17	367	2070	498	896	68	8743	145	6102	5223	5160	5270	2455
chrXII	459744	822	210	1931	155	2133	937	278	5981	1043	10027	14754	5384	4138	885	214	17	367	2070	496	896	68	8745	145	6108	5223	5160	5266	2455
chrXII	459745	822	209	1943	155	2134	944	277	6036	1043	10244	14949	5419	4156	884	214	17	370	2104	505	908	68	8791	146	6149	5272	5187	5289	2464
chrXII	459746	823	212	1948	155	2156	942	279	6010	812	10198	14907	5368	4098	875	215	17	372	2117	508	905	64	8683	148	6085	5258	5152	5248	2459
chrXII	459747	824	212	1949	155	2156	950	275	6020	812	10216	14923	5366	4107	875	215	17	373	2117	511	908	64	8682	148	6089	5263	5149	5251	2458
chrXII	459748	824	212	1945	155	2156	950	275	6018	812	10214	14923	5366	4107	872	215	17	373	2117	511	908	64	8684	148	6085	5263	5149	5251	2464
chrXII	459749	820	212	1946	156	2161	950	275	6015	812	10207	14922	5366	4107	872	215	17	373	2117	511	908	64	8676	149	6087	5264	5144	5251	2464
chrXII	459750	817	210	1946	156	2152	950	275	6015	812	10211	14926	5366	4107	872	215	17	373	2117	511	907	64	8675	149	6086	5271	5144	5251	2474
chrXII	459751	819	211	1935	156	2153	958	276	6058	865	10230	14886	5415	4132	883	221	17	368	2108	514	911	67	8739	150	6140	5294	5159	5252	2462
chrXII	459752	820	213	1941	156	2153	958	277	6055	865	10218	14878	5411	4132	883	221	17	368	2108	514	911	67	8728	151	6140	5294	5159	5252	2462
chrXII	459753	819	213	1948	156	2153	968	277	6106	874	10303	14994	5429	4151	886	221	17	378	2111	522	922	67	8769	151	6187	5326	5175	5253	2467
chrXII	459754	857	239	2016	161	2107	1029	291	6824	1141	10884	15822	5711	4673	977	248	19	430	2046	594	1052	73	9302	151	6543	5548	5395	5239	2535
chrXII	459755	857	240	2005	160	2106	1029	291	6787	1141	10820	15709	5688	4668	979	248	19	421	2044	593	1045	73	9275	150	6529	5538	5383	5235	2533
chrXII	459756	857	240	2005	160	2112	1038	298	6815	1141	10873	15822	5715	4693	979	248	19	422	2042	600	1049	73	9330	150	6566	5559	5405	5255	2532
chrXII	459757	854	243	2001	160	2112	1029	298	6789	1141	10829	15722	5678	4666	976	248	19	419	2036	600	1047	73	9315	150	6552	5553	5393	5226	2537
chrXII	459758	863	241	2019	160	2111	1033	300	6892	1141	10968	15911	5744	4716	975	256	29	430	2037	606	1070	74	9519	150	6677	5610	5456	5253	2558
chrXII	459759	940	265	2033	161	2067	1049	303	7363	1545	11094	16163	5841	4814	971	306	42	471	1933	665	1115	90	10364	157	7116	5740	5635	5113	2525
chrXII	459760	941	270	2031	161	2074	1048	305	7310	1572	10830	15666	5762	4770	969	302	42	467	1928	662	1108	90	10303	157	7056	5716	5603	5092	2507
chrXII	459761	944	270	2032	161	2074	1052	305	7374	1572	10906	15766	5795	4797	972	303	42	470	1928	662	1114	91	10370	157	7114	5748	5607	5092	2508
chrXII	459762	946	268	2030	161	2066	1047	304	7343	1568	10838	15665	5772	4775	966	301	42	470	1916	662	1108	91	10335	156	7110	5740	5607	5061	2497
chrXII	459763	947	272	2029	161	2066	1047	300	7338	1568	10832	15662	5764	4774	965	299	42	470	1916	662	1108	91	10331	157	7102	5736	5600	5055	2497
chrXII	459764	947	279	2028	161	2066	1047	300	7341	1568	10835	15669	5766	4775	967	299	43	470	1916	665	1108	91	10345	157	7121	5739	5600	5055	2495
chrXII	459765	947	281	2028	161	2066	1047	300	7345	1568	10835	15674	5766	4781	967	299	43	476	1916	665	1108	91	10362	157	7124	5739	5604	5055	2495
chrXII	459766	948	293	2027	161	2073	1048	301	7347	1568	10857	15696	5781	4786	968	304	43	479	1916	670	1113	91	10374	157	7140	5749	5610	5051	2490
chrXII	459767	948	293	2027	161	2073	1043	301	7355	1568	10859	15707	5787	4786	968	304	43	479	1916	670	1114	91	10386	157	7150	5748	5610	5051	2490
chrXII	459768	948	293	2027	161	2073	1043	301	7357	1568	10859	15707	5787	4786	968	304	43	480	1916	670	1114	91	10386	157	7152	5748	5610	5051	2490
chrXII	459769	948	293	2027	161	2073	1043	301	7358	1568	10859	15710	5787	4786	968	304	43	481	1916	670	1114	91	10393	157	7152	5748	5610	5051	2490
chrXII	459770	951	296	2024	160	2055	1042	301	7445	1644	10870	15730	5816	4858	960	309	40	484	1913	669	1126	92	10517	157	7155	5756	5606	5040	2468
chrXII	459771	959	295	2016	159	2054	1053	303	7601	1663	11025	16029	5872	4875	967	320	40	511	1912	692	1184	96	10915	152	7411	5786	5639	5017	2455
chrXII	459772	1093	306	2021	155	2057	1115	307	8812	1793	11768	17440	6402	5337	977	434	41	660	1885	864	1483	94	12905	150	8355	5803	5720	4789	2344
chrXII	459773	1095	309	2022	155	2057	1115	307	8801	1846	11769	17413	6392	5341	991	433	41	660	1883	860	1482	94	12914	151	8344	5796	5716	4788	2342
chrXII	459774	1098	309	2022	155	2057	1115	307	8805	1846	11772	17420	6392	5341	991	433	41	660	1871	865	1482	94	12921	151	8347	5796	5712	4788	2342
chrXII	459775	1099	309	2022	155	2057	1115	307	8808	1846	11772	17420	6395	5342	991	433	41	662	1871	868	1485	94	12922	151	8353	5796	5712	4788	2342
chrXII	459776	1099	311	2021	155	2057	1115	307	8809	1846	11772	17420	6397	5355	991	433	41	662	1871	868	1488	94	12921	151	8352	5796	5716	4784	2342
chrXII	459777	1102	311	2021	155	2044	1115	306	8852	1850	11773	17424	6422	5404	994	433	41	665	1871	868	1501	94	12954	151	8360	5801	5712	4785	2342
chrXII	459778	1103	311	2012	155	2044	1101	306	8865	1876	11749	17399	6435	5413	994	436	41	665	1871	872	1507	94	12985	151	8370	5796	5712	4781	2340
chrXII	459779	1104	311	2012	155	2044	1101	306	8912	1893	11756	17405	6470	5447	991	437	43	665	1871	873	1516	96	13019	151	8377	5802	5708	4781	2340
chrXII	459780	1104	311	2012	155	2046	1101	302	8912	1893	11757	17404	6468	5447	991	437	43	665	1871	873	1516	92	13020	151	8377	5801	5714	4781	2340
chrXII	459781	1104	310	2008	155	2046	1101	302	8936	1893	11759	17406	6490	5464	992	437	43	665	1869	873	1520	92	13050	151	8396	5807	5721	4781	2340
chrXII	459782	1104	309	2009	155	2046	1098	299	8926	1893	11698	17337	6484	5460	992	439	43	665	1869	872	1518	92	13038	151	8364	5793	5699	4748	2328
chrXII	459783	1110	310	2017	155	2045	1098	297	9215	1984	11732	17379	6662	5680	1012	459	55	689	1867	894	1579	96	13292	151	8461	5795	5700	4748	2322
chrXII	459784	1114	311	2018	153	2029	1093	298	9209	1989	11699	17330	6632	5673	1012	458	55	688	1862	887	1579	96	13222	151	8416	5769	5679	4723	2308
chrXII	459785	1114	310	2018	153	2029	1093	298	9208	1989	11699	17324	6632	5673	1013	458	55	688	1861	887	1579	96	13214	151	8417	5769	5674	4723	2308
chrXII	459786	1114	310	2018	153	2029	1093	297	9208	1989	11699	17324	6634	5673	1013	458	55	688	1861	887	1579	96	13215	151	8417	5769	5674	4723	2308
chrXII	459787	1116	313	2021	153	2029	1093	297	9204	2016	11698	17321	6634	5674	1014	458	55	688	1862	887	1579	96	13218	151	8417	5769	5674	4723	2308
chrXII	459788	1116	310	2020	152	2029	1080	295	9204	2016	11696	17312	6629	5671	1014	458	55	688	1862	887	1579	96	13209	151	8417	5769	5674	4717	2308
chrXII	459789	1116	310	2020	152	2029	1080	295	9205	2016	11696	17312	6629	5671	1014	458	55	688	1862	887	1579	96	13209	151	8417	5769	5674	4717	2308
chrXII	459790	1116	310	2016	152	2029	1080	294	9203	2016	11696	17294	6628	5671	1015	458	55	688	1856	887	1579	96	13206	151	8414	5759	5673	4717	2301
chrXII	459791	1116	310	2014	152	2029	1080	294	9200	2016	11696	17294	6628	5671	1015	458	55	688	1856	887	1579	96	13202	151	8412	5759	5673	4717	2301
chrXII	459792	1116	310	2014	152	2029	1080	294	9198	2019	11683	17269	6625	5674	1015	458	55	688	1851	884	1579	96	13185	151	8410	5752	5655	4714	2293
chrXII	459793	1104	305	1971	151	1933	1060	287	8673	1987	10237	14959	6409	5534	995	441	55	660	1637	846	1447	93	12864	147	8131	5510	5440	4548	2148
chrXII	459794	1104	305	1966	151	1914	1056	286	8607	1987	10065	14729	6354	5517	992	440	55	657	1610	842	1438	93	12782	147	8067	5478	5393	4506	2145
chrXII	459795	1094	305	1964	151	1903	1054	286	8582	1987	10011	14689	6343	5495	988	440	55	655	1607	842	1428	93	12746	147	8048	5447	5385	4470	2144
chrXII	459796	1094	296	1964	151	1903	1054	283	8580	1987	10010	14686	6343	5495	987	440	55	655	1607	842	1428	92	12746	147	8046	5447	5383	4470	2144
chrXII	459797	884	246	1482	115	1463	832	239	6896	1867	7366	11142	4514	4032	716	369	50	547	998	694	1183	71	10288	103	6396	4000	3863	2923	1510
chrXII	459798	856	244	1416	110	1382	814	229	6634	1884	6923	10537	4340	3906	693	368	51	534	893	670	1156	68	9861	101	6106	3793	3622	2726	1392
chrXII	459799	678	225	1011	85	907	659	173	5674	1859	5606	8694	3475	3244	571	341	51	472	553	553	1013	62	8467	80	5132	2868	2778	1791	932
chrXII	459800	644	221	925	82	766	606	166	5559	1859	5406	8397	3319	3183	567	339	51	465	495	538	997	62	8287	70	4921	2679	2610	1591	834
chrXII	459801	599	209	835	61	603	536	138	5485	1611	5250	8162	3230	3103	489	335	51	460	434	519	982	59	8117	67	4746	2528	2460	1434	741
chrXII	459802	589	176	797	54	558	520	122	5555	1675	5214	8083	3275	3163	494	337	51	455	396	517	999	57	8039	62	4685	2483	2428	1362	704
chrXII	459803	578	178	783	54	549	513	118	5592	1694	5211	8028	3296	3176	501	340	51	458	397	508	1004	58	8026	62	4667	2467	2405	1353	691
chrXII	459804	580	173	781	53	540	507	117	5627	1721	5214	8030	3317	3207	507	341	51	458	397	509	1011	59	8029	62	4667	2467	2406	1355	689
chrXII	459805	494	155	614	42	419	455	102	5260	1674	4573	7214	2995	2924	460	326	46	431	305	477	935	56	7440	59	4323	2160	2071	1023	548
chrXII	459806	473	155	568	42	378	441	99	5100	1686	4225	6771	2882	2866	445	322	46	417	215	453	918	47	7276	57	4176	2058	1951	961	516
chrXII	459807	456	150	505	38	362	407	93	4908	1639	3909	6322	2774	2739	427	318	46	415	181	440	875	46	7085	54	4080	1986	1888	915	483
chrXII	459808	452	150	489	39	355	397	91	4809	1628	3746	6148	2701	2718	422	318	46	398	161	436	863	45	7015	53	4029	1939	1846	884	433
chrXII	459809	452	150	480	35	346	384	91	4775	1631	3654	6003	2676	2680	422	318	46	396	159	426	862	45	6977	53	4005	1909	1810	866	419
chrXII	459810	451	148	469	35	326	371	92	4722	1579	3456	5789	2644	2631	423	317	46	374	153	419	830	44	6948	53	3974	1865	1805	856	404
chrXII	459811	450	148	455	36	313	354	92	4677	1592	3332	5657	2601	2630	423	317	46	372	153	409	824	44	6928	53	3948	1860	1788	846	401
chrXII	459812	442	150	454	37	306	343	91	4635	1588	3290	5589	2578	2614	421	316	46	370	148	407	821	45	6905	53	3934	1848	1763	845	390
chrXII	459813	440	150	455	37	300	343	91	4628	1596	3278	5571	2577	2615	423	314	46	370	149	407	825	45	6902	53	3916	1845	1767	850	390
chrXII	459814	438	150	457	39	295	343	93	4623	1611	3272	5556	2561	2611	424	314	46	370	148	407	830	45	6903	53	3909	1835	1760	852	389
chrXII	459815	439	150	458	39	295	343	91	4619	1624	3267	5535	2561	2606	423	316	46	370	148	407	835	45	6903	53	3901	1826	1747	849	391
chrXII	459816	434	150	459	40	285	343	92	4617	1647	3258	5517	2554	2609	425	316	46	370	148	407	837	45	6903	53	3896	1820	1744	851	391
chrXII	459817	432	150	458	40	283	343	96	4615	1717	3257	5519	2553	2603	432	316	47	370	151	407	837	45	6902	53	3892	1819	1742	850	392
chrXII	459818	432	150	464	40	277	343	99	4617	1729	3253	5512	2551	2605	446	321	47	370	151	407	837	46	6901	53	3891	1822	1739	851	392
chrXII	459819	432	150	468	42	273	343	101	4616	1806	3248	5511	2549	2607	454	321	47	370	151	407	844	48	6901	53	3885	1820	1735	853	396
chrXII	459820	431	153	468	42	275	341	103	4621	1929	3250	5510	2558	2613	468	321	50	370	152	407	849	50	6899	54	3885	1820	1733	849	403
chrXII	459821	429	153	472	42	283	340	103	4635	2108	3255	5504	2573	2636	485	321	55	370	153	405	863	50	6895	54	3884	1815	1728	848	403
chrXII	459822	432	153	472	42	285	340	103	4651	2256	3263	5503	2572	2669	512	321	65	370	153	404	864	52	6887	54	3875	1812	1721	847	402
chrXII	459823	432	155	475	42	285	338	103	4672	2412	3264	5498	2595	2702	537	322	67	367	152	405	874	58	6882	57	3870	1807	1717	850	402
chrXII	459824	432	162	483	42	285	346	104	4701	2495	3267	5506	2617	2786	565	324	72	368	149	406	879	59	6880	58	3869	1806	1714	846	402
chrXII	459825	435	164	492	42	298	345	105	4802	2615	3287	5523	2665	2813	574	325	72	372	149	407	893	59	6881	58	3869	1810	1719	845	402
chrXII	459826	436	164	498	42	303	346	107	4860	2640	3307	5550	2689	2833	574	325	72	377	151	418	905	59	6892	59	3863	1812	1721	843	407
chrXII	459827	436	165	500	42	303	363	109	4888	2646	3338	5592	2708	2856	578	325	72	377	153	424	908	59	6901	60	3863	1807	1727	844	407
chrXII	459828	438	170	497	41	305	365	110	4907	2667	3364	5630	2714	2860	590	325	72	383	165	430	911	59	6904	60	3854	1812	1720	839	408
chrXII	459829	443	173	503	41	304	383	113	4951	2666	3415	5678	2744	2885	596	327	79	384	186	434	918	59	6899	60	3854	1801	1711	836	412
chrXII	459830	444	177	503	41	307	387	116	5030	2680	3474	5817	2817	2943	600	332	79	390	198	464	939	60	6891	60	3842	1805	1708	831	406
chrXII	459831	451	181	507	46	310	395	131	5180	2685	3614	6027	2941	3075	612	336	79	396	212	491	968	59	6882	61	3827	1800	1711	827	412
chrXII	459832	473	188	513	45	325	417	140	6288	3362	4516	7123	3762	3738	829	367	87	443	256	594	1075	76	6924	65	3848	1802	1719	850	430
chrXII	459833	474	193	497	45	302	403	141	6299	3374	4537	7242	3773	3742	871	366	85	445	254	590	1073	76	6829	68	3767	1757	1688	826	426
chrXII	459834	484	192	501	46	296	442	144	6880	3444	5233	8297	4228	4061	895	391	87	466	268	658	1143	76	6790	66	3711	1734	1676	795	441
chrXII	459835	598	344	520	48	273	600	242	11913	10979	9020	13534	9572	9719	3757	630	234	692	377	1084	1919	282	6514	102	3377	1645	1605	816	572
chrXII	459836	596	344	501	44	271	592	245	11785	10981	8887	13412	9550	9671	3756	625	234	680	377	1067	1899	282	6327	100	3281	1596	1555	779	566
chrXII	459837	591	340	498	42	256	589	245	11792	10981	8898	13461	9562	9678	3756	623	234	681	370	1076	1903	280	6320	100	3275	1594	1560	779	567
chrXII	459838	587	342	486	40	240	582	241	11865	11017	9121	13714	9663	9730	3760	628	235	690	391	1096	1938	281	6283	100	3270	1585	1559	770	566
chrXII	459839	612	354	521	40	245	634	253	13514	11431	10951	16252	11025	10710	3976	681	246	795	448	1177	2125	294	6351	104	3369	1632	1630	840	616
chrXII	459840	617	357	529	40	257	636	260	13594	11474	11120	16594	11066	10749	4043	685	247	810	453	1182	2139	309	6348	104	3369	1636	1639	845	629
chrXII	459841	623	357	537	40	260	651	262	13699	11492	11269	16809	11126	10835	4052	697	247	810	456	1190	2151	311	6360	104	3374	1650	1646	847	640
chrXII	459842	669	372	601	43	309	714	281	15453	11669	13309	19902	12492	11740	4210	819	249	914	609	1324	2420	318	6275	106	3347	1711	1684	954	715
chrXII	459843	679	380	601	44	302	721	300	15576	11766	13421	20135	12541	11794	4352	819	252	917	634	1337	2448	331	6256	113	3346	1712	1691	959	727
chrXII	459844	681	389	598	44	299	727	308	15572	11766	13422	20153	12540	11800	4357	819	252	917	634	1337	2456	331	6235	114	3341	1713	1694	964	727
chrXII	459845	679	388	597	45	293	727	309	15576	11788	13422	20171	12547	11809	4359	819	252	919	647	1340	2465	333	6217	114	3346	1715	1700	964	727
chrXII	459846	679	386	596	45	293	727	309	15574	11788	13424	20193	12554	11806	4359	816	252	920	646	1340	2466	333	6208	114	3346	1715	1698	964	727
chrXII	459847	685	388	597	45	293	732	311	15714	11788	13582	20282	12667	11897	4359	836	252	927	655	1337	2493	332	6146	114	3331	1720	1695	966	728
chrXII	459848	687	390	597	45	294	743	314	15818	11788	13669	20353	12713	11968	4374	842	252	930	661	1338	2498	333	6142	114	3334	1721	1705	970	734
chrXII	459849	685	390	597	45	295	733	314	15817	11788	13667	20356	12716	11969	4374	843	252	930	661	1338	2498	333	6143	114	3334	1721	1705	965	734
chrXII	459850	699	393	621	45	318	782	331	16100	12251	13868	20709	13026	12334	4530	879	266	948	736	1370	2559	338	6234	116	3347	1749	1731	1010	757
chrXII	459851	676	465	707	57	531	909	422	16792	18391	14392	23394	14874	14844	5797	1006	358	1036	1271	1540	2778	404	4068	127	2051	1334	1504	1093	958
chrXII	459852	712	468	767	65	579	987	440	17768	18522	15160	25281	15771	15663	5966	1080	363	1147	1411	1626	2931	414	3907	140	1996	1372	1623	1142	1056
chrXII	459853	708	490	776	65	587	995	451	17818	18862	15205	25430	15822	15709	6071	1079	363	1150	1428	1629	2935	415	3889	143	1976	1377	1647	1151	1067
chrXII	459854	708	490	775	65	585	995	451	17809	18896	15205	25435	15817	15712	6073	1077	363	1147	1428	1631	2934	415	3884	143	1976	1374	1654	1151	1067
chrXII	459855	710	490	775	65	585	1012	450	17826	18896	15256	25576	15875	15750	6076	1080	363	1148	1428	1633	2941	414	3886	143	1976	1375	1657	1151	1073
chrXII	459856	701	520	835	75	612	1061	475	18087	19220	15712	26851	16637	16587	6275	1156	381	1185	1571	1722	3010	427	3625	151	1776	1342	1701	1194	1155
chrXII	459857	720	531	847	79	627	1094	494	18342	20131	15899	27403	17138	17170	6540	1181	390	1208	1611	1782	3064	439	3639	161	1770	1343	1726	1230	1230
chrXII	459858	725	544	857	80	632	1095	496	18539	20190	16058	27713	17411	17448	6607	1187	394	1222	1627	1818	3084	442	3657	161	1790	1353	1725	1246	1260
chrXII	459859	726	545	866	81	632	1105	497	18725	20194	16276	28114	17596	17635	6626	1203	399	1233	1626	1831	3109	442	3688	161	1798	1383	1750	1248	1275
chrXII	459860	727	547	878	81	632	1105	499	18778	20301	16347	28229	17656	17678	6644	1211	404	1239	1630	1837	3126	451	3700	161	1802	1388	1766	1254	1287
chrXII	459861	730	543	878	81	632	1112	501	18778	20301	16349	28236	17656	17681	6645	1211	404	1240	1630	1837	3129	451	3703	161	1796	1388	1768	1261	1287
chrXII	459862	738	544	883	81	635	1112	503	18780	20301	16350	28240	17659	17681	6645	1211	404	1240	1630	1839	3129	451	3710	161	1800	1388	1768	1261	1288
chrXII	459863	747	551	896	86	649	1137	522	18954	21047	16486	28550	17937	17950	6849	1250	408	1262	1677	1871	3148	473	3753	165	1813	1412	1788	1279	1300
chrXII	459864	763	550	940	88	675	1153	533	19312	21274	17083	29828	18413	18202	6930	1305	419	1305	1811	1921	3264	477	3629	169	1834	1479	1853	1327	1383
chrXII	459865	783	575	1044	91	714	1200	578	20342	21572	18031	32009	19361	19045	7232	1386	430	1368	1989	2051	3457	487	3560	179	1805	1537	1944	1424	1495
chrXII	459866	800	600	1097	95	746	1277	610	20999	22223	18468	33103	20072	19741	7491	1437	442	1395	2081	2106	3561	499	3628	185	1821	1579	2001	1494	1551
chrXII	459867	800	600	1099	95	747	1277	613	21011	22242	18478	33127	20090	19756	7492	1437	442	1397	2085	2106	3561	499	3631	185	1824	1579	2001	1494	1551
chrXII	459868	830	616	1137	98	749	1310	620	21888	22523	19452	34887	21037	20422	7594	1500	447	1443	2156	2217	3683	503	3739	189	1887	1632	2070	1567	1627
chrXII	459869	880	656	1226	104	833	1400	657	23986	23714	21210	38123	22982	22149	8264	1598	463	1572	2326	2432	3967	543	3964	214	2009	1825	2371	1840	1834
chrXII	459870	903	691	1289	104	905	1483	676	25731	24163	22945	41227	24602	23413	8697	1677	487	1674	2447	2587	4149	567	4143	226	2111	1938	2504	2001	1981
chrXII	459871	903	697	1292	104	918	1483	681	25891	24163	23125	41567	24722	23499	8710	1683	487	1680	2460	2606	4166	567	4167	228	2124	1950	2512	2004	2007
chrXII	459872	900	703	1301	104	918	1483	685	25895	24163	23125	41574	24726	23506	8712	1683	487	1684	2460	2603	4166	567	4172	228	2123	1948	2513	2004	2007
chrXII	459873	901	713	1310	104	925	1487	702	26012	24162	23269	41792	24851	23562	8730	1685	488	1689	2469	2611	4181	568	4203	230	2140	1957	2524	2029	2011
chrXII	459874	991	763	1379	112	1009	1601	746	28257	24981	25658	46184	26812	25357	9304	1833	519	1845	2765	2852	4534	605	4488	248	2252	2154	2786	2208	2238
chrXII	459875	992	772	1382	114	1030	1601	755	28311	25117	25697	46310	26842	25380	9322	1833	524	1846	2767	2860	4551	611	4494	249	2254	2158	2788	2208	2246
chrXII	459876	993	773	1392	114	1030	1619	757	28316	25138	25705	46320	26851	25383	9327	1834	524	1847	2767	2863	4551	611	4498	249	2254	2161	2796	2222	2251
chrXII	459877	995	789	1405	114	1036	1633	779	28513	25567	25900	46626	27046	25614	9456	1844	524	1868	2778	2888	4576	620	4527	249	2272	2170	2816	2235	2261
chrXII	459878	1004	800	1423	114	1046	1644	783	28721	25694	26284	47182	27355	25841	9527	1860	522	1900	2807	2917	4615	628	4552	251	2289	2177	2856	2244	2304
chrXII	459879	1040	820	1533	127	1137	1680	800	29882	26496	28536	51773	28457	26432	9842	1991	532	1999	3018	3089	4938	643	4782	252	2488	2306	3054	2407	2478
chrXII	459880	1072	831	1604	136	1160	1707	836	31052	27004	29746	53805	29007	26970	10313	2026	556	2057	3109	3182	5089	686	4880	267	2526	2383	3181	2471	2564
chrXII	459881	1073	834	1604	136	1173	1707	845	31069	27004	29751	53812	29007	26974	10313	2026	556	2058	3114	3182	5089	686	4896	267	2529	2394	3192	2479	2564
chrXII	459882	1072	839	1605	130	1190	1707	841	31069	27044	29776	53890	29074	26977	10338	2028	558	2060	3114	3182	5057	686	4903	262	2544	2400	3191	2409	2546
chrXII	459883	1073	839	1606	130	1190	1707	843	31071	27044	29791	53950	29093	26990	10340	2032	559	2059	3114	3186	5070	686	4903	262	2540	2408	3195	2409	2552
chrXII	459884	1096	856	1645	142	1221	1753	849	32204	27407	31416	56795	30224	27692	10511	2112	578	2142	3257	3314	5240	700	5095	267	2641	2494	3343	2556	2715
chrXII	459885	1097	857	1664	143	1230	1760	854	32125	27517	31543	57411	30207	27677	10610	2108	576	2157	3273	3326	5232	709	5099	270	2640	2520	3380	2572	2732
chrXII	459886	1173	904	1763	153	1314	1881	889	35054	27966	34624	63058	32876	29851	11082	2234	597	2282	3451	3615	5678	739	5450	289	2816	2635	3624	2722	3014
chrXII	459887	1149	899	1763	153	1325	1888	892	34258	27924	34088	62929	32450	29519	11034	2207	597	2246	3438	3583	5558	727	5403	289	2807	2629	3618	2728	3014
chrXII	459888	1153	899	1770	153	1337	1897	896	34304	27911	34168	63065	32501	29543	11028	2213	596	2247	3439	3587	5572	726	5417	289	2815	2650	3614	2732	3036
chrXII	459889	1146	895	1782	153	1339	1906	895	33959	27804	33941	63090	32373	29378	10967	2210	596	2241	3473	3571	5555	723	5400	289	2810	2659	3642	2742	3065
chrXII	459890	1150	893	1811	154	1345	1906	898	34107	27869	34034	63333	32535	29553	11021	2210	598	2239	3489	3590	5579	725	5399	290	2825	2665	3665	2762	3100
chrXII	459891	1156	893	1809	157	1353	1912	899	34207	27867	34129	63471	32609	29623	11028	2211	599	2243	3497	3594	5602	725	5424	291	2836	2672	3682	2762	3116
chrXII	459892	1164	903	1806	157	1351	1914	903	34263	27932	34193	63610	32671	29710	11075	2209	603	2246	3496	3595	5602	726	5446	291	2838	2681	3696	2772	3122
chrXII	459893	1163	897	1802	157	1351	1914	901	34276	27909	34231	63692	32691	29741	11080	2213	603	2246	3495	3594	5607	726	5462	291	2838	2676	3698	2772	3127
chrXII	459894	1165	895	1804	165	1356	1939	901	34477	28003	34525	64349	32823	29825	11090	2227	603	2274	3534	3602	5623	721	5511	295	2869	2704	3717	2809	3179
chrXII	459895	1164	900	1805	165	1362	1943	903	34466	28004	34545	64450	32812	29816	11089	2228	603	2275	3545	3602	5622	720	5512	297	2875	2706	3722	2809	3186
chrXII	459896	1167	904	1805	165	1366	1943	903	34469	28004	34546	64451	32812	29816	11086	2232	603	2276	3546	3602	5622	720	5512	297	2875	2706	3722	2810	3186
chrXII	459897	1165	904	1805	165	1366	1953	904	34465	28004	34543	64449	32812	29814	11086	2232	603	2276	3545	3602	5624	720	5511	297	2876	2706	3722	2810	3191
chrXII	459898	1170	903	1807	165	1366	1954	905	34468	28117	34580	64455	32861	29855	11092	2240	607	2272	3546	3611	5637	719	5525	297	2875	2707	3715	2810	3195
chrXII	459899	1167	904	1806	164	1367	1954	906	34327	28117	34289	64062	32779	29847	11098	2236	607	2258	3546	3595	5625	717	5503	297	2859	2700	3709	2807	3189
chrXII	459900	1179	887	1816	165	1376	1976	898	34641	28212	34651	64680	33349	30327	11213	2249	613	2281	3575	3627	5675	715	5539	298	2885	2735	3748	2838	3269
chrXII	459901	990	749	1666	163	1342	1647	830	26558	22420	27180	55071	26603	24269	8764	1939	494	1905	3579	3115	4621	525	5055	257	2535	2661	3647	2707	3243
chrXII	459902	1004	748	1682	163	1347	1655	830	26790	22380	27923	56977	26928	24446	8775	1962	496	1933	3600	3144	4681	523	5153	258	2569	2678	3711	2741	3293
chrXII	459903	1017	765	1702	164	1350	1656	835	27403	22680	28653	58313	27490	24956	9175	1971	519	1946	3653	3193	4798	537	5188	265	2587	2724	3804	2758	3351
chrXII	459904	1017	762	1712	164	1350	1656	836	27409	22620	28651	58318	27492	24957	9180	1971	519	1949	3653	3193	4795	537	5193	265	2587	2724	3808	2758	3353
chrXII	459905	1025	767	1713	167	1350	1648	845	27703	22639	29063	59031	27851	25192	9207	1971	517	1973	3665	3205	4836	542	5232	266	2603	2739	3829	2771	3385
chrXII	459906	1019	768	1718	167	1345	1648	846	27677	22632	29036	58963	27835	25181	9207	1964	517	1971	3665	3201	4836	542	5221	266	2594	2744	3824	2775	3385
chrXII	459907	1020	771	1720	168	1345	1648	844	27679	22681	29035	58960	27835	25186	9210	1964	517	1971	3665	3200	4840	542	5219	266	2596	2742	3827	2775	3385
chrXII	459908	1021	771	1723	168	1345	1648	842	27708	22681	29056	59003	27856	25197	9213	1964	517	1974	3664	3199	4843	542	5218	266	2593	2742	3822	2775	3386
chrXII	459909	1016	773	1726	167	1345	1648	845	27675	22695	29041	58974	27838	25175	9214	1963	517	1969	3667	3196	4831	543	5218	266	2593	2739	3823	2770	3387
chrXII	459910	1012	773	1724	167	1345	1648	847	27675	22695	29043	58975	27841	25179	9215	1963	517	1968	3662	3196	4832	543	5219	267	2591	2733	3819	2770	3387
chrXII	459911	1010	777	1724	167	1345	1658	843	27694	22719	29055	58940	27857	25195	9216	1969	517	1971	3654	3196	4824	545	5216	267	2589	2730	3813	2765	3384
chrXII	459912	1009	777	1724	167	1345	1658	843	27680	22719	28996	58840	27836	25189	9216	1966	517	1969	3654	3198	4822	545	5210	267	2589	2728	3813	2765	3383
chrXII	459913	1005	779	1724	167	1343	1664	840	27706	22617	29027	58855	27849	25205	9217	1969	517	1972	3654	3197	4832	546	5212	267	2585	2725	3818	2765	3380
chrXII	459914	982	777	1717	166	1338	1655	843	27412	22444	28780	58332	27592	24953	9156	1960	516	1955	3648	3176	4792	539	5180	265	2567	2723	3794	2739	3377
chrXII	459915	981	775	1717	166	1327	1654	835	27413	22444	28802	58319	27583	24936	9151	1960	516	1955	3633	3174	4794	539	5180	264	2574	2712	3788	2739	3376
chrXII	459916	929	732	1657	163	1312	1618	804	26186	21485	27590	55753	26133	23318	8693	1891	497	1881	3569	3015	4590	500	5023	258	2497	2624	3694	2693	3293
chrXII	459917	921	738	1653	163	1309	1608	804	25967	21419	27378	55347	26026	23169	8695	1885	498	1858	3569	2987	4568	498	4988	254	2487	2616	3670	2685	3280
chrXII	459918	917	737	1657	158	1261	1597	796	25971	21338	27400	55257	26039	23144	8682	1885	498	1856	3526	2960	4567	497	4987	254	2489	2589	3667	2679	3259
chrXII	459919	895	681	1639	149	1234	1523	763	25654	19410	27045	54245	25843	22619	8311	1843	486	1827	3479	2943	4570	456	4826	249	2445	2522	3616	2630	3158
chrXII	459920	893	681	1633	149	1234	1509	764	25568	19781	26893	53918	25786	22523	8519	1835	488	1832	3477	2927	4572	473	4781	247	2420	2497	3593	2619	3133
chrXII	459921	912	708	1640	149	1237	1609	772	26952	20846	27628	55215	28199	24829	9032	1891	511	1874	3482	3168	4965	493	4828	255	2443	2522	3617	2627	3159
chrXII	459922	844	648	1561	142	1148	1460	720	25147	18884	25922	51295	26045	22682	8518	1703	479	1736	3371	2956	4617	458	4444	238	2301	2419	3406	2464	2994
chrXII	459923	842	642	1565	141	1143	1485	706	25450	18707	26057	51358	26420	23020	8465	1720	481	1748	3358	2993	4661	464	4441	237	2310	2408	3402	2435	2976
chrXII	459924	847	661	1558	137	1127	1449	704	26407	20903	25975	50953	28093	25000	9045	1740	508	1743	3317	3091	4764	487	4430	249	2268	2376	3344	2389	2894
chrXII	459925	847	663	1558	137	1125	1455	704	26394	20903	25934	50819	28060	25000	9050	1735	504	1741	3316	3084	4764	487	4411	249	2270	2374	3344	2382	2891
chrXII	459926	848	672	1558	136	1121	1455	703	26440	20879	25934	50817	28129	25039	9056	1740	504	1740	3316	3094	4770	486	4412	249	2271	2368	3340	2378	2884
chrXII	459927	848	675	1551	136	1121	1455	702	26383	20879	25838	50622	28076	25018	9059	1736	505	1735	3318	3105	4769	488	4404	249	2263	2357	3327	2378	2871
chrXII	459928	848	675	1551	136	1121	1455	702	26371	20879	25831	50623	28077	25007	9061	1736	505	1734	3311	3105	4768	488	4400	249	2269	2355	3327	2378	2865
chrXII	459929	816	663	1528	134	1107	1460	688	25991	20569	25488	50268	27864	24849	9020	1730	505	1713	3290	3097	4816	484	4330	244	2248	2314	3288	2350	2802
chrXII	459930	796	720	1459	116	1039	1422	680	27173	22463	25486	50254	29386	26492	9527	1611	484	1686	3173	3162	5117	544	4141	249	2149	2190	3102	2152	2560
chrXII	459931	812	747	1451	114	1031	1368	677	28078	22424	26037	50808	30424	27350	9683	1578	503	1685	3126	3186	5336	558	4076	242	2128	2112	3005	2081	2490
chrXII	459932	809	745	1441	114	1026	1363	673	28059	22456	25999	50728	30391	27334	9685	1578	503	1684	3099	3176	5326	558	4065	241	2125	2111	2998	2081	2487
chrXII	459933	808	738	1441	114	1026	1373	666	28060	22456	25991	50720	30392	27334	9685	1575	503	1684	3099	3175	5325	558	4064	241	2126	2110	2995	2081	2487
chrXII	459934	806	734	1437	114	1018	1380	659	28080	22456	25985	50710	30408	27347	9686	1573	503	1683	3099	3179	5322	558	4065	241	2117	2108	2988	2081	2487
chrXII	459935	806	732	1432	114	1018	1380	658	28046	22456	25909	50618	30408	27336	9689	1569	503	1683	3094	3180	5318	558	4058	241	2114	2104	2985	2076	2485
chrXII	459936	804	722	1427	114	1017	1380	654	28055	22455	25914	50600	30412	27342	9689	1567	503	1686	3093	3184	5322	558	4053	240	2114	2103	2982	2075	2485
chrXII	459937	807	713	1457	111	1049	1377	652	27934	22346	25682	50268	30286	27272	9668	1566	496	1679	3110	3173	5315	561	4021	238	2118	2127	2974	2039	2479
chrXII	459938	806	715	1457	111	1049	1377	645	27934	22346	25674	50261	30286	27272	9668	1564	496	1679	3102	3172	5315	561	4016	238	2116	2124	2974	2039	2479
chrXII	459939	800	715	1424	111	1014	1358	634	27763	22314	25375	49384	30239	27303	9552	1549	477	1650	2972	3158	5264	557	4003	230	2102	2084	2929	2002	2435
chrXII	459940	725	689	1328	104	917	1248	622	24842	22193	21234	41724	27945	26027	9410	1361	469	1476	2526	2868	4780	552	3683	221	1863	1911	2597	1750	2130
chrXII	459941	639	635	1138	89	778	1119	567	22579	21135	17552	34148	26177	24640	8851	1144	442	1282	2069	2604	4543	496	3314	194	1616	1630	2183	1436	1737
chrXII	459942	592	573	956	71	649	911	482	22446	18089	16389	30777	25581	24133	8299	1051	398	1167	1668	2293	4365	466	2970	170	1429	1419	1884	1180	1485
chrXII	459943	596	582	927	71	615	918	471	23329	18061	16591	30502	26442	24758	8337	1060	404	1181	1658	2305	4510	479	2963	170	1426	1394	1856	1170	1461
chrXII	459944	597	585	912	68	615	913	467	23329	18051	16595	30451	26443	24741	8341	1059	407	1182	1656	2305	4513	481	2960	173	1408	1384	1851	1170	1455
chrXII	459945	594	586	912	68	615	912	466	23327	18051	16592	30449	26439	24741	8339	1058	407	1182	1655	2305	4513	481	2957	173	1412	1383	1849	1167	1455
chrXII	459946	591	585	909	68	615	902	466	23326	18047	16590	30440	26435	24747	8337	1058	407	1181	1651	2305	4513	481	2952	173	1410	1379	1847	1167	1455
chrXII	459947	586	577	895	68	612	900	460	22956	18044	16164	29760	26157	24588	8318	1048	402	1164	1620	2286	4487	476	2905	173	1392	1352	1829	1163	1424
chrXII	459948	584	574	886	68	598	895	458	22927	17911	16110	29617	26138	24570	8260	1048	399	1156	1612	2275	4483	476	2904	166	1384	1340	1807	1163	1407
chrXII	459949	571	571	837	62	558	841	445	22256	17808	15446	28366	25427	23972	8169	1014	395	1103	1519	2189	4419	466	2784	161	1318	1271	1693	1069	1325
chrXII	459950	471	526	733	52	446	725	403	20639	16095	13959	25465	23857	22342	7487	911	377	1008	1118	2002	4113	431	2432	151	1162	1071	1470	853	1057
chrXII	459951	465	517	695	50	426	720	397	20364	15972	13701	25133	23727	22113	7424	871	375	992	1077	1989	4050	427	2338	148	1119	1028	1411	816	1024
chrXII	459952	465	523	694	50	415	720	396	20361	15972	13697	25124	23727	22115	7423	871	375	993	1068	1989	4050	427	2334	148	1117	1026	1407	816	1020
chrXII	459953	465	525	694	49	401	720	395	20364	16075	13695	25122	23726	22115	7423	871	375	991	1066	1989	4050	427	2332	148	1113	1020	1407	816	1020
chrXII	459954	464	525	684	45	394	719	394	20359	16075	13685	25110	23726	22110	7421	871	375	991	1066	1986	4046	427	2331	148	1107	1017	1406	809	1016
chrXII	459955	467	521	683	43	394	719	388	20334	16074	13638	25018	23694	22068	7417	871	375	991	1059	1981	4039	427	2325	147	1107	1011	1399	805	1012
chrXII	459956	469	522	678	43	397	713	384	20325	16029	13626	24979	23691	22066	7413	870	375	990	1048	1980	4039	427	2325	147	1103	1011	1394	804	1011
chrXII	459957	465	523	668	43	392	713	384	20319	16029	13621	24976	23691	22066	7413	870	375	990	1046	1979	4038	427	2325	147	1097	1011	1386	801	1006
chrXII	459958	464	523	665	43	392	713	384	20319	16026	13604	24970	23690	22069	7410	870	375	990	1046	1980	4037	427	2325	147	1094	1011	1381	801	1006
chrXII	459959	434	502	601	34	338	636	367	19462	16134	12277	22283	22876	21531	7340	806	370	940	850	1902	3867	426	2083	149	985	874	1210	692	898
chrXII	459960	433	499	585	33	338	636	365	19398	16203	12157	21987	22777	21492	7341	802	370	936	810	1896	3839	426	2052	149	979	869	1201	682	885
chrXII	459961	428	495	584	32	338	630	365	19407	16176	12162	22002	22775	21484	7338	804	370	935	811	1896	3841	426	2047	148	985	866	1198	671	885
chrXII	459962	399	465	523	26	302	605	344	18366	15487	11083	19754	21547	20389	6811	774	344	862	680	1793	3674	402	1904	143	880	787	1064	533	772
chrXII	459963	398	466	522	24	301	603	343	18293	15487	11022	19610	21459	20358	6801	770	342	860	670	1785	3664	402	1892	141	874	772	1061	521	764
chrXII	459964	396	454	518	24	289	601	335	18293	15439	11023	19609	21451	20356	6789	770	341	859	665	1785	3664	401	1892	141	874	769	1059	521	764
chrXII	459965	384	449	481	23	275	597	315	17737	15166	10371	18393	20684	19645	6435	727	334	828	602	1675	3579	380	1836	127	842	695	986	465	660
chrXII	459966	372	446	481	22	268	585	297	17657	15131	10288	18209	20582	19586	6402	727	333	824	585	1664	3562	380	1815	128	844	668	972	452	628
chrXII	459967	366	445	469	22	261	582	285	17503	15077	10189	17993	20538	19527	6318	718	331	808	561	1663	3552	376	1776	125	838	653	952	454	602
chrXII	459968	364	445	454	22	261	584	283	17405	15077	10006	17633	20436	19484	6313	710	331	794	522	1653	3526	376	1726	125	820	634	906	449	574
chrXII	459969	356	428	405	18	199	585	260	16858	15064	9221	16257	19727	19031	6072	668	316	782	332	1602	3433	377	1603	115	806	546	757	331	432
chrXII	459970	361	425	374	17	195	562	255	16694	14875	9164	16127	19542	18744	6026	660	316	797	321	1579	3413	378	1616	114	859	565	771	306	384
chrXII	459971	345	434	354	15	176	555	260	16581	14542	9064	16032	19416	18621	5981	658	316	792	289	1570	3389	373	1575	113	834	547	738	284	370
chrXII	459972	345	433	354	15	175	555	257	16584	14542	9078	16076	19403	18605	5980	660	316	794	284	1571	3388	373	1579	113	848	549	745	282	370
chrXII	459973	349	431	369	14	176	535	256	16373	14403	8993	15976	18855	18105	5816	671	307	790	258	1536	3322	362	1644	112	904	579	747	286	358
chrXII	459974	343	433	369	14	163	528	251	16203	14404	8906	15847	18680	17957	5791	660	307	779	252	1513	3298	360	1634	111	901	572	732	271	338
chrXII	459975	342	428	376	14	162	529	244	16174	14359	8904	15797	18663	17943	5743	659	307	773	250	1515	3281	353	1653	111	909	570	732	266	348
chrXII	459976	336	422	362	12	136	508	233	15263	14115	8379	15036	17491	16965	5588	631	286	741	247	1447	3022	345	1643	104	928	570	697	250	315
chrXII	459977	341	414	365	12	136	507	231	15220	14155	8344	15016	17412	16902	5586	630	286	738	246	1446	3011	346	1642	104	951	566	708	254	313
chrXII	459978	341	414	365	12	136	507	231	15220	14155	8346	15014	17409	16896	5586	630	286	740	246	1442	3011	346	1640	104	951	566	706	254	313
chrXII	459979	341	416	364	11	136	511	229	15216	14095	8357	15004	17390	16911	5555	633	286	738	247	1446	2998	337	1648	104	962	566	708	252	317
chrXII	459980	343	424	353	12	121	498	226	14482	13673	7854	14403	16369	16205	5328	607	272	683	226	1369	2819	327	1644	99	976	540	702	250	303
chrXII	459981	347	426	365	11	118	493	227	14427	13665	7852	14411	16284	16172	5330	613	272	692	224	1369	2807	327	1657	99	995	542	684	250	301
chrXII	459982	356	415	368	10	105	483	223	13998	12664	7929	14453	15755	15387	5056	604	261	693	220	1355	2691	317	1734	100	1070	541	686	239	290
chrXII	459983	356	415	365	10	105	483	220	13804	12664	7900	14410	15500	15138	5001	601	261	696	220	1344	2664	311	1739	98	1087	544	696	239	288
chrXII	459984	375	418	389	10	105	485	222	13957	12619	8078	14691	15585	15143	5012	641	253	724	204	1346	2689	307	1901	99	1160	595	738	251	295
chrXII	459985	378	417	392	10	105	482	224	13940	12635	8089	14708	15582	15128	5012	641	253	725	201	1345	2689	308	1909	99	1166	598	744	251	299
chrXII	459986	378	413	385	10	105	478	220	13946	12635	8094	14728	15586	15126	5012	641	253	725	201	1341	2690	308	1914	99	1173	596	745	251	299
chrXII	459987	378	412	388	10	105	479	222	13915	12635	8101	14749	15583	15116	5006	641	253	726	201	1338	2696	308	1913	98	1185	604	750	251	299
chrXII	459988	378	411	387	10	93	479	220	13909	12635	8099	14748	15578	15115	5004	641	253	726	201	1338	2696	308	1913	98	1188	604	750	251	299
chrXII	459989	379	408	388	10	93	482	217	13916	12596	8106	14749	15577	15111	4998	641	253	726	201	1338	2685	307	1911	98	1186	606	752	248	299
chrXII	459990	379	411	393	10	93	482	217	13805	12596	8072	14731	15490	15076	4991	639	253	726	200	1340	2678	307	1908	97	1182	605	751	249	299
chrXII	459991	379	408	393	10	93	489	217	13797	12590	8071	14730	15488	15076	4989	639	253	726	200	1340	2674	307	1906	97	1185	603	750	249	299
chrXII	459992	379	407	393	10	93	486	217	13792	12541	8067	14723	15488	15065	4984	638	253	726	200	1340	2674	307	1903	97	1185	598	750	249	301
chrXII	459993	365	398	387	10	90	476	206	13071	12261	7484	13680	15079	14782	4722	623	235	693	198	1308	2538	300	1869	92	1172	590	732	244	293
chrXII	459994	353	405	387	10	84	455	204	12301	12231	6407	11723	14438	14473	4683	588	234	653	187	1248	2375	295	1800	92	1117	578	702	239	293
chrXII	459995	330	376	370	9	75	450	181	10076	11399	5476	9926	12399	12450	4250	544	207	580	161	1073	2014	270	1811	92	1137	582	668	209	281
chrXII	459996	329	371	361	9	74	448	174	9937	11330	5368	9720	12181	12343	4203	528	207	571	154	1032	1998	258	1807	92	1126	573	667	208	279
chrXII	459997	332	386	366	11	77	453	174	10275	11843	5764	10291	12419	12687	4305	548	202	590	151	1074	2044	254	1920	93	1226	600	696	230	299
chrXII	459998	336	386	369	11	82	443	173	10302	11903	5823	10391	12452	12702	4307	553	202	594	155	1079	2047	253	1925	93	1232	602	703	230	302
[truncated: 1,002 more rows]
