# Supplementary material for: Sir2 and Fun30 regulate ribosomal DNA replication timing via MCM helicase positioning and nucleosome occupancy
Source: eLife. 2025 Jan 20;13:RP97438. doi: 10.7554/eLife.97438 (PMC11745493; doi:10.7554/eLife.97438)
Supplement: Figure 5—figure supplement 1—source data 1. [file elife-97438-fig5-figsupp1-data1.zip › Figure_5_Figure_supplement_1_Source_ Data_1/Figure_5_figure_supplement_1_Stat_analsysis.txt]

sample	time_point	median_early	median_late	pvalue_for_early_vs_late
WT_HU0m_Ca10m_all	0	4891820.6	5236472.2	0.43059377787956
WT_HU15m_Ca10m_all	15	6621996.2	6406361.6	0.320782344079798
WT_HU30m_Ca10m_all	30	4694010.8	6525920.5	0.0542551460066839
WT_HU45m_Ca10m_all	45	4011610.2	6503746.8	0.00568837322543504
WT_HU60m_Ca10m_all	60	2763947.6	4565159.3	0.000845311362864475
WT_HU90m_Ca10m_all	90	1936843.1	4687913.5	4.93651561439832e-05
