# Supplementary material for: Sir2 and Fun30 regulate ribosomal DNA replication timing via MCM helicase positioning and nucleosome occupancy
Source: eLife. 2025 Jan 20;13:RP97438. doi: 10.7554/eLife.97438 (PMC11745493; doi:10.7554/eLife.97438)
Supplement: Figure 5—figure supplement 2—source data 1. [file elife-97438-fig5-figsupp2-data1.zip]

Archive with 3 entries (2 files):
- Figure_5_Figure_supplement_2_source_data_1/
- Figure_5_Figure_supplement_2_source_data_1/Figure_5_figure_supplement_2_Source_Data.txt
- __MACOSX/Figure_5_Figure_supplement_2_source_data_1/._Figure_5_figure_supplement_2_Source_Data.txt
