# Supplementary material for: Sir2 and Fun30 regulate ribosomal DNA replication timing via MCM helicase positioning and nucleosome occupancy
Source: eLife. 2025 Jan 20;13:RP97438. doi: 10.7554/eLife.97438 (PMC11745493; doi:10.7554/eLife.97438)
Supplement: Figure 5—figure supplement 2—source data 1. [file elife-97438-fig5-figsupp2-data1.zip › Figure_5_Figure_supplement_2_source_data_1/Figure_5_figure_supplement_2_Source_Data.txt]

rank	chr	coord	timing	ARS	log10_WT_G1_IP_1	log10_WT_HU_60m_IP_1
2	chrIII	224883	early	ARS315	6.02858365512003	5.56686250383544
3	chrXI	55841	early	ARS1103	6.12647841183611	5.78246087082325
5	chrI	215038	late	ARS111	6.21207403353819	5.74539992204707
6	chrVIII	213156	late	ARS810	6.39261977561382	6.09818638582952
7	chrVII	568618	late	ARS721	6.18065001093613	5.89765809551129
8	chrII	486828	early	ARS216	6.22786324179871	5.91408652488659
9	chrII	741763	late	ARS224	6.21201475811026	5.94123173445763
10	chrIV	1159361	early	ARS432	6.32009556004681	5.59622531239807
12	chrX	23905	late	ARS1004	6.18870202940693	5.86198298990243
13	chrIV	253876	late	ARS410	6.19663326674118	5.8781063745904
14	chrXI	642870	late	ARS1123	6.15228660108481	5.94306604474654
15	chrX	67686	late	ARS1005	6.24336039888331	5.83355990995045
16	chrX	337306	late	ARS1011	6.11797153625491	5.94680653228956
17	chrVI	20772	late	ARS600.4	6.13359734259344	5.74051553425277
22	chrXVI	563903	early	ARS1622	6.09552086557666	5.6562169696265
23	chrIV	462571	early	ARS416	6.1326130665567	5.68087790667626
24	chrVI	135992	early	ARS605	6.14171801241413	5.63736292503253
25	chrIV	1016772	early	ARS430	6.14825643842691	5.62657716270629
28	chrII	704310	late	ARS222	6.09254805025109	5.92464419858491
29	chrIV	567658	early	ARS419	6.15820976851162	5.83097551238803
30	chrII	170235	late	ARS207	5.99870674515129	5.73893261418179
31	chrIX	105912	early	ARS909	6.02700509399058	5.68133839989626
33	chrVIII	297134	early	ARS815	6.29025223858358	5.92289789625902
38	chrXII	1024112	late	ARS1234	6.1025348577575	5.81401379978579
39	chrXI	389133	late	ARS1112	6.22405167946483	6.09588156819589
40	chrII	757532	late	ARS225	6.08863026499886	5.80583905475759
41	chrXIV	89619	early	ARS1407	6.16808158153565	5.80045250412328
42	chrXIV	61739	late	ARS1406	5.98725407046734	5.69422899843589
43	chrIV	329717	early	ARS413	5.99593164195306	5.55309816156594
44	chrXVI	695499	late	ARS1625	6.1016997937457	5.85892854789157
45	chrXV	729816	late	ARS1521	6.07496520123699	5.94931704880357
46	chrXIII	263175	early	ARS1309	6.14739179135133	5.03561342391201
47	chrXII	513042	early	ARS1217	6.12958665444608	5.62634108606508
48	chrIV	15571	late	ARS403	6.11075087434394	5.78320951095416
51	chrXIV	691580	late	ARS1427	6.19603794073452	5.81818193392341
54	chrXVI	384637	early	ARS1618	6.20336473968612	5.89283311022801
56	chrXIV	499078	late	ARS1420	6.12836517655544	5.86262606193873
57	chrVIII	168700	late	ARS809	5.98225933501735	5.71961638561993
59	chrXIII	758298	late	ARS1327	6.27332780821292	5.94871007218757
60	chrXIII	772769	late	ARS1328	6.01612458844741	5.7631321982141
62	chrVII	352851	late	ARS716	6.10098112667781	5.83160867139177
68	chrII	389292	late	ARS213	6.08648643397959	5.8107011820569
69	chrXII	659932	early	ARS1220	6.28190678457062	5.93284316372453
70	chrXIII	535668	early	ARS1320	6.04413808748058	5.58714017177852
72	chrIV	1241024	late	ARS433	5.931258171371	5.62492120392086
74	chrXIV	28692	late	ARS1405	5.98994199124283	5.57971844755822
75	chrXII	1059637	late	ARS1235	6.07844935015409	5.84627462367052
77	chrIX	247733	early	ARS914	6.18109607277484	5.86817474683763
78	chrV	94097	early	ARS508	6.20703345154964	5.06494405206577
80	chrV	498959	early	ARS520	6.20166562103193	6.154249398519
83	chrXVI	633992	early	ARS1623	5.90853037615592	5.34376750162295
84	chrVI	32994	late	ARS602	6.04922321866236	5.71342199139819
85	chrXI	153045	early	ARS1106	6.19895368025226	5.84519227169306
86	chrIV	806073	late	ARS425	6.15777854663854	5.38010482652715
87	chrV	439060	early	ARS518	6.20184779187646	5.82017235223862
90	chrXIV	196209	late	ARS1412	6.04411929469609	5.81292043892589
92	chrI	159995	early	ARS109	6.03653635842621	5.4822804525114
93	chrII	326211	early	ARS211	6.04644868882666	5.8082493350348
94	chrXV	981552	early	ARS1529	5.92044125751896	5.65816179876556
95	chrX	730227	late	ARS1023	6.08995637634754	5.78537311991021
97	chrVII	241201	late	ARS712	6.03097633842672	5.76668969595021
98	chrXIII	286867	early	ARS1310	6.03132983973388	5.45678509209641
99	chrXVI	418252	early	ARS1619	6.36577901441632	5.84840473225067
100	chrXV	766719	late	ARS1523	6.13902126346139	5.68193374656851
101	chrXII	745034	early	ARS1223	6.0607874468311	5.62120308668378
102	chrIII	108984	early	ARS307	6.03790734228071	5.27768277457987
104	chrI	31011	late	ARS104	5.96570576403224	5.58589198970192
106	chrXII	289379	late	ARS1212	6.16640953839577	5.78393379311742
107	chrXVI	73223	early	ARS1605	6.04309234203027	5.64147986139752
108	chrX	442604	early	ARS1015	5.91713969743269	5.51747051226935
109	chrXIII	137388	early	ARS1307	6.13230798449159	5.72160701771105
113	chrXII	91469	early	ARS1206	6.09131336479736	5.71697074208063
114	chrX	540588	early	ARS1018	6.26065617012149	5.25532389357657
117	chrIII	74564	early	ARS306	5.9793881023065	4.92597180032397
118	chrXI	612390	late	ARS1120	6.04727175135878	5.67588241328192
119	chrVII	64408	late	ARS702	6.03000595585206	5.76121171435253
120	chrXIII	503644	late	ARS1319	6.08831693026397	5.63305113043431
121	chrXV	566633	late	ARS1516	6.10054726012047	5.56571172628249
122	chrXVI	331847	late	ARS1617	5.8199853097067	5.53031203655187
123	chrIV	86106	late	ARS405	5.97367744264531	5.64829657007486
124	chrXIV	250474	late	ARS1413	5.83400102209445	5.60443796301153
126	chrIV	1486981	late	ARS446	6.16683491139797	5.59574030608431
128	chrXII	156707	early	ARS1209	6.11545030900052	5.44792047912016
130	chrVII	778040	early	ARS729	6.16163293090054	5.78218407366103
132	chrII	93489	late	ARS203	6.00560691589838	5.71305519045023
135	chrX	204494	early	ARS1008	6.17038828792139	5.56018744977187
136	chrIV	753300	late	ARS423	6.07093410120768	5.59634502173858
137	chrXVI	819278	early	ARS1627	6.11316265814394	5.79774188867284
140	chrIX	411978	early	ARS922	6.04362615455803	5.01795231895699
141	chrIV	212563	late	ARS409	6.02704761716468	5.69257498166776
142	chrXVI	116612	late	ARS1607	6.11870075312852	5.78001002833828
143	chrVII	485068	early	ARS719	6.04419077356133	5.28563830975068
147	chrI	42019	late	ARS105	6.03434027501675	5.64863250625915
150	chrXIV	449552	late	ARS1419	6.09931085009376	5.793487390039
153	chrXI	581992	late	ARS1118	6.05761856469661	5.83161673523643
154	chrIII	272977	late	ARS316	5.91092451923505	5.63498492658406
155	chrV	406865	early	ARS517	5.93777342871514	5.65387397109964
156	chrXV	167060	early	ARS1510	6.13269539878397	5.5701662712878
160	chrIV	640049	late	ARS421	6.00592885371608	5.48656053518119
164	chrVIII	392224	late	ARS818	6.2053023128417	5.67522807011416
165	chrVI	118676	early	ARS603.5	5.97406717700516	5.61843313994596
167	chrXII	412781	early	ARS1215	6.01703977015023	5.57226444304518
169	chrXV	783398	late	ARS1524	6.27370277986116	5.79668504337819
170	chrXI	448129	early	ARS1114	6.13249310811796	5.10036227276293
171	chrVII	112223	late	ARS704	6.04119701116036	5.62206494834678
173	chrIII	166729	early	ARS310	6.10475276227759	5.60612953030772
175	chrX	417376	early	ARS1014	5.90374863773461	5.07831976528326
176	chrVII	834582	early	ARS731	6.00097199170004	5.43923603281125
178	chrIII	194343	late	ARS313	6.09597551839665	5.9063996962203
179	chrXII	222533	early	ARS1210	5.94659741498444	5.79368787350985
180	chrX	613125	early	ARS1019	6.17666221245128	5.44379664603065
181	chrIV	555360	early	ARS418	6.01470572544628	5.30613947890434
182	chrXV	874328	late	ARS1526	6.14180145653482	5.71479583117294
188	chrV	59422	early	ARS507	5.99419525149883	5.4829224389899
191	chrIV	702971	late	ARS422	6.13330838372333	5.72764770306053
194	chrXIV	280018	late	ARS1414	6.11933858216249	5.81265611132311
195	chrXV	72705	late	ARS1507	6.24626992513302	5.87434669572776
197	chrXVI	511752	early	ARS1621	6.18295601307298	5.65389343599068
198	chrXII	603086	early	ARS1218	5.97583549172595	5.25215808934084
200	chrVII	508889	early	ARS720	6.12544915600022	5.29725043528176
203	chrVI	199459	early	ARS607	6.5232264064813	5.14162972530659
204	chrIV	316831	late	ARS412	6.17802866184052	5.85658456466329
205	chrXII	1007195	late	ARS1232	6.07455512733425	5.70324631235313
206	chrXIII	649411	early	ARS1325	6.35007193827375	5.92974100166993
207	chrXIV	322084	early	ARS1415	6.00782588425734	5.43320896810055
208	chrIV	913907	early	ARS428	5.9392520044236	4.99982059933019
209	chrXVI	289565	early	ARS1614	6.04103910451789	5.56251102775533
212	chrXII	794200	early	ARS1226	6.07028421726125	5.69146290226832
214	chrII	63306	early	ARS202	6.20871198053878	5.5725973527199
216	chrXIV	412399	late	ARS1417	6.02380068297231	5.69322907118462
217	chrVI	167704	early	ARS606	6.68286632693411	5.60756524496178
220	chrXIV	609587	early	ARS1424	6.14018069043214	5.47431593633767
221	chrXIV	546110	early	ARS1421	5.8188728930248	5.81950662409502
223	chrIX	357193	early	ARS920	5.87435243781702	5.2479587896378
224	chrX	711900	late	ARS1022	6.03076418036447	5.7034719382844
225	chrXIII	371074	early	ARS1312	5.97701151030423	5.56654943970797
231	chrII	6556	late	ARS201	6.02213577345199	5.75923862523898
233	chrVI	216522	late	ARS608	6.01613906711449	5.77156910932171
234	chrX	7711	late	ARS1002	6.04747603740315	5.74280907631989
236	chrVIII	245780	late	ARS813	6.16508631274651	5.54645085971485
237	chrXVI	43182	late	ARS1604	5.98563764165571	5.6549540126706
240	chrX	654588	late	ARS1020	5.98858441631194	5.57991683600926
243	chrXV	277685	early	ARS1511	6.23768503679057	5.1100321763259
248	chrXV	85304	late	ARS1508	5.96789274777237	5.63324670679406
249	chrIX	342018	early	ARS919	6.2972260986706	5.49410907423056
251	chrXI	517111	early	ARS1116	5.56661541630474	5.73600011737264
252	chrVII	204091	early	ARS710	5.96935290712522	5.45079148359876
253	chrI	70461	late	ARS106	5.74939492796859	5.68413034099499
254	chrVII	286047	early	ARS714	5.98235971152682	5.41846287847662
256	chrXIII	815469	early	ARS1330	6.04643936190805	5.18397382660518
258	chrIV	1276281	late	ARS434	5.98705939265253	5.6478433324983
260	chrXI	417254	early	ARS1113	6.23481364656397	5.6406626698908
262	chrIX	136265	late	ARS911	5.71489054289397	5.66632166129091
263	chrVII	574826	early	ARS722	5.82477899801976	5.45862364925219
267	chrIII	114734	early	ARS308	5.46956681140407	5.37313774061894
271	chrV	569653	late	ARS523	6.00592902507842	5.7416604734451
273	chrIV	629408	late	ARS420	5.97121464416684	5.66939099259379
275	chrIX	73977	late	ARS907	6.06107992690051	5.63918118053456
281	chrII	622810	early	ARS220	6.03713937025296	5.47841829076314
283	chrXIII	159134	late	ARS1307.5	6.01045685110717	5.73263898653302
287	chrXII	343877	late	ARS1212.5	5.53383151885988	5.62610467557439
288	chrXIII	897939	early	ARS1332	6.03716887296289	5.57114539727953
290	chrIV	1404445	late	ARS440	6.14451813486005	5.69673791090125
292	chrX	16483	late	ARS1003	5.88573857556938	5.59175169615405
303	chrIV	123699	late	ARS406	5.88959154636524	5.3725069633629
309	chrXV	113935	early	ARS1509	5.98794989347951	5.72013423768681
313	chrII	517221	late	ARS217	5.99024270431316	5.71918481221898
315	chrXII	373287	early	ARS1213	6.01812205268393	5.07956000277448
316	chrXIII	39994	early	ARS1304	5.69980547765457	5.57632395503865
318	chrXIII	183828	early	ARS1308	6.05289846223302	5.3386381421099
321	chrIII	292665	late	ARS317	5.61243267772094	5.19593450521753
323	chrIV	435151	early	ARS415	5.92678731908106	5.28899440058391
331	chrI	8221	late	ARS103	5.63759048615174	5.43275096697205
332	chrV	212458	late	ARS512	6.01673219367139	5.678117769353
341	chrXII	231192	early	ARS1211	6.06619420046003	5.2190406628693
342	chrVII	163248	early	ARS707	5.99092054400322	5.31891605297083
344	chrIV	408102	early	ARS414	5.93769192598165	5.46883113668692
345	chrX	228829	late	ARS1009	6.04123011015245	5.48609141263039
346	chrI	176282	early	ARS110	5.97986937902617	5.1034113108364
349	chrXVI	842810	early	ARS1628	5.84027406866327	5.46431081502449
353	chrI	147499	early	ARS108	5.92911532441742	5.03169157235693
354	chrI	224029	late	ARS112	5.74020979092489	5.49453054140897
356	chrVIII	447751	early	ARS820	5.97784386535065	5.34506834262198
362	chrX	459699	early	ARS1017	5.69023268330659	5.42325701795412
368	chrXIV	561318	early	ARS1422	5.839954755375	4.8314122129234
371	chrV	278111	late	ARS513.7	5.53519813415435	5.39989617553601
373	chrII	632094	early	ARS221	6.03591639558838	5.72701384654976
376	chrX	684038	early	ARS1021	6.06553393028295	5.01739857766635
384	chrXIV	635705	early	ARS1426	5.90006345339912	5.33717982521402
391	chrV	173825	early	ARS511	5.94377251387972	5.12114044745182
392	chrXVI	684394	early	ARS1624	5.90488582239446	5.55516944560628
394	chrXI	329839	early	ARS1109	5.8849365574795	5.40621442258578
399	chrIII	294854	late	ARS318	5.83647856033132	5.39784410586237
407	chrV	276350	late	ARS513.5	5.34144995709191	5.30529073598454
416	chrIII	30226	early	ARS304	5.32882549480246	5.4647614552375
419	chrXII	151238	early	ARS1208	5.30010156811615	5.2507612041857
426	chrIV	921765	early	ARS429	5.85595105476197	5.60006700811624
431	chrXIII	805206	early	ARS1329	5.85220578919811	5.57147963151558
434	chrII	379252	early	ARS212	5.43233694027519	5.16116818081085
438	chrVII	388807	early	ARS717	5.93911137343827	5.45681467351792
439	chrIII	39535	early	ARS305	5.98101943164376	4.89009167973727
440	chrX	455276	early	ARS1016	4.97389642877231	5.39604007658433
467	chrVII	117664	late	ARS706	5.51897891239342	5.32924651102061
486	chrIV	235941	late	ARS409.5	5.1820798141723	5.38260897342327
528	chrVI	104500	early	ARS603.1	5.00351567711395	5.00150093088151
534	chrVII	1002425	late	ARS735	5.11273031226316	4.96886383986178
607	chrIII	15566	late	ARS320	5.24921817544768	5.19581084808932
642	chrV	520966	late	ARS521	5.50995200803559	5.13074149215923
1811	chrX	376189	early	ARS1013	4.74127217567943	5.08917467093861
2283	chrV	9872	late	ARS504	4.72907646336352	4.52037347132524
2813	chrIV	1454728	late	ARS442	4.5573796618086	4.52036560872815
4239	chrIII	15117	late	ARS303	5.15545476888568	4.87913603697463
