# Supplementary material for: Sir2 and Fun30 regulate ribosomal DNA replication timing via MCM helicase positioning and nucleosome occupancy
Source: eLife. 2025 Jan 20;13:RP97438. doi: 10.7554/eLife.97438 (PMC11745493; doi:10.7554/eLife.97438)
Supplement: Figure 5—figure supplement 4—source data 1. [file elife-97438-fig5-figsupp4-data1.zip › Figure_5_figure supplement 4 Source_ Data_1/source_file_for_Figure_5_figure_supplement_4..txt]

chr	coord	fun30_t0	fun30_t15	fun30_t30	fun30_t45	fun30_t60	fun30_t90	fun30sir2_t0	fun30sir2_t15	fun30sir2_t30	fun30sir2_t45	fun30sir2_t60	sir2_t0	sir2_t15	sir2_t30	sir2_t45	sir2_t60	sir2_t90	WT_t0	WT_t15	WT_t30	WT_t45	WT_t60	WT_t90
chrXII	458000	117	1957	351	607	294	968	80	298	44	133	63	360	146	143	225	266	0	29067	40470	29106	23616	22762	19289
chrXII	458001	117	1970	351	607	299	968	80	300	46	133	63	361	146	143	225	268	0	29063	40461	29103	23615	22756	19288
chrXII	458002	117	1978	351	607	299	975	78	300	46	133	63	361	146	143	225	268	0	29074	40479	29115	23626	22762	19291
chrXII	458003	117	2026	348	603	299	1003	78	307	46	133	63	362	146	143	229	276	0	29056	40435	29090	23578	22716	19265
chrXII	458004	117	2029	348	603	299	1011	78	306	46	133	63	362	144	143	229	276	0	29052	40425	29083	23574	22711	19262
chrXII	458005	116	2042	334	590	299	1022	78	306	33	124	63	363	144	143	231	273	0	28630	40017	28706	23263	22384	19042
chrXII	458006	116	2033	334	584	303	1014	78	306	44	110	63	365	145	143	231	273	0	28853	40545	29162	23568	22702	19177
chrXII	458007	116	2019	332	578	303	1014	72	308	44	99	44	367	145	143	234	272	0	28479	40169	28869	23345	22477	19018
chrXII	458008	116	2019	341	570	303	1000	72	308	44	99	44	364	143	143	231	274	0	28686	40560	29174	23651	22731	19222
chrXII	458009	116	2037	352	570	302	1006	72	308	44	99	44	366	147	143	234	269	0	28548	40473	29113	23632	22707	19215
chrXII	458010	118	2034	338	574	302	1007	72	306	44	99	44	369	147	143	234	270	0	28544	40471	29113	23633	22707	19218
chrXII	458011	118	2046	338	575	306	1007	68	310	44	99	44	375	147	143	234	270	0	28544	40463	29114	23633	22706	19218
chrXII	458012	117	2034	338	567	306	1002	68	309	44	99	44	373	147	143	234	272	0	28503	40449	29064	23600	22689	19196
chrXII	458013	114	2040	338	564	306	1001	69	303	44	99	44	366	147	148	219	273	0	28324	40284	28960	23550	22679	19237
chrXII	458014	114	2049	349	584	306	1001	69	298	44	92	44	371	150	148	219	276	0	29084	41485	29788	24235	23344	19769
chrXII	458015	114	2080	349	584	306	1042	69	303	47	96	44	380	150	140	209	278	0	29018	41426	29761	24227	23336	19750
chrXII	458016	114	2081	366	595	305	1037	69	303	47	96	44	378	149	140	205	276	0	29019	41423	29754	24228	23343	19753
chrXII	458017	114	2080	366	597	303	1045	69	303	47	96	36	378	153	140	205	277	0	29011	41431	29741	24259	23348	19770
chrXII	458018	114	2034	366	565	293	1029	69	290	45	89	36	367	151	129	190	270	0	28447	40803	29085	23666	22782	19271
chrXII	458019	114	2041	366	562	294	1031	69	284	45	89	36	373	151	128	190	271	0	28425	40735	29022	23611	22713	19200
chrXII	458020	114	2058	382	562	295	1054	70	286	45	89	36	377	151	128	192	274	0	28429	40738	29035	23612	22712	19201
chrXII	458021	114	2051	382	562	295	1047	65	290	45	89	36	377	150	128	192	268	0	28407	40686	28991	23560	22675	19164
chrXII	458022	113	2041	382	557	295	1050	67	285	45	89	36	376	150	128	192	268	0	28036	40168	28487	23157	22308	18877
chrXII	458023	115	2013	377	560	299	1036	76	295	45	86	36	379	150	138	198	272	0	27934	39796	28001	22702	21819	18336
chrXII	458024	114	1964	375	545	297	1029	76	295	38	85	36	373	143	136	192	263	0	26800	38379	27000	21909	20968	17529
chrXII	458025	114	1913	378	551	296	992	76	280	38	89	36	363	145	135	195	262	0	27039	38870	27269	22115	21222	17714
chrXII	458026	107	1906	378	552	291	995	72	275	38	87	36	362	137	135	187	249	0	26522	38682	27171	22070	21240	17761
chrXII	458027	96	1917	359	523	287	998	75	297	31	77	36	348	140	136	180	233	0	26531	40422	28971	23990	23121	19706
chrXII	458028	96	1893	346	516	282	993	77	296	31	77	36	345	144	132	174	237	0	27104	41285	29814	24664	23817	19922
chrXII	458029	96	1912	346	513	283	997	79	295	31	77	36	354	148	133	171	238	0	27115	41295	29889	24744	23891	19981
chrXII	458030	96	1882	346	507	283	984	79	284	38	77	36	352	145	133	169	233	0	27114	41298	29892	24743	23890	19979
chrXII	458031	97	1882	346	507	286	983	79	288	38	77	36	354	144	136	176	235	0	27112	41297	29893	24740	23881	19986
chrXII	458032	97	1879	348	507	286	981	79	288	38	77	36	355	144	136	176	237	0	27210	41440	29980	24818	23970	20056
chrXII	458033	91	1902	348	503	296	982	79	288	38	77	42	363	142	140	177	241	0	26983	41130	29727	24513	23682	19789
chrXII	458034	92	1909	348	498	295	982	79	288	38	77	42	359	142	137	179	237	0	26939	41122	29710	24523	23699	19764
chrXII	458035	91	1898	348	494	295	982	79	288	38	77	42	359	142	137	179	237	0	26449	40434	29110	24037	23262	19503
chrXII	458036	88	1860	341	505	287	963	78	272	38	77	42	353	122	131	171	239	0	25995	39604	28499	23525	22691	18751
chrXII	458037	102	1875	374	564	311	972	82	297	31	77	42	375	121	131	170	243	0	27406	41410	29780	24612	23756	19639
chrXII	458038	100	1851	370	546	303	980	79	291	31	71	50	377	119	126	166	233	0	26970	40843	29448	24335	23482	19393
chrXII	458039	94	1868	400	585	302	922	78	286	30	71	46	362	134	128	161	243	0	28642	43277	31161	25720	24937	20611
chrXII	458040	92	1918	395	582	302	928	78	294	30	71	46	368	134	128	161	254	0	28270	42929	30911	25517	24753	20528
chrXII	458041	91	1860	403	565	300	899	75	298	30	69	46	350	134	124	154	247	0	28869	43900	31676	26256	25421	21191
chrXII	458042	88	1877	401	553	300	920	75	307	34	73	46	354	134	124	153	248	0	28779	43761	31580	26172	25349	21135
chrXII	458043	88	1892	401	552	295	921	75	297	34	73	46	356	138	125	157	248	0	28775	43761	31577	26172	25354	21135
chrXII	458044	87	1787	407	526	296	827	73	274	34	65	37	322	136	126	149	233	0	28842	43835	31640	26231	25437	21217
chrXII	458045	87	1857	407	523	311	868	73	282	37	66	37	325	137	132	151	237	0	28825	43808	31633	26218	25424	21198
chrXII	458046	89	1870	411	530	314	883	73	286	33	64	37	335	140	132	154	238	0	28823	43804	31628	26217	25420	21195
chrXII	458047	89	1863	418	532	314	881	73	290	33	64	37	327	139	132	154	240	0	28780	43741	31591	26186	25387	21148
chrXII	458048	92	1845	432	515	325	903	69	299	33	47	37	330	139	132	138	232	0	28133	42503	30708	25446	24659	20501
chrXII	458049	104	1865	520	510	329	910	71	290	49	43	39	354	156	117	171	246	0	31717	45047	32590	26571	25637	20881
chrXII	458050	104	1873	520	504	329	914	71	290	49	43	47	358	156	117	171	245	0	31138	44048	31906	25978	25042	20533
chrXII	458051	106	1859	523	504	327	905	67	303	53	49	47	355	156	117	167	245	0	31346	44218	32025	26094	25136	20615
chrXII	458052	105	1871	523	504	340	922	67	303	53	49	47	354	156	117	168	241	0	31137	43929	31827	25949	24972	20518
chrXII	458053	105	1846	523	508	340	929	67	304	53	52	47	351	158	117	168	239	0	31233	44039	31901	26027	25026	20547
chrXII	458054	107	1987	545	546	367	965	72	331	53	71	47	370	183	113	193	257	0	32923	45628	32836	26846	25853	21211
chrXII	458055	105	2047	551	546	358	985	72	329	53	66	54	372	182	114	187	258	0	32437	44988	32430	26520	25523	20965
chrXII	458056	105	2043	562	549	357	991	72	326	53	66	54	382	192	114	187	261	0	33018	45590	32853	26851	25872	21168
chrXII	458057	108	2096	577	571	373	993	74	343	53	64	60	397	204	114	191	265	0	34257	47020	33838	27661	26613	21958
chrXII	458058	106	2171	577	583	371	1015	78	353	53	64	60	398	204	119	191	265	0	34228	46974	33801	27616	26592	21964
chrXII	458059	107	2180	577	583	372	1020	78	350	53	69	60	392	206	117	181	261	0	34327	47211	33931	27789	26731	22096
chrXII	458060	107	2221	577	588	380	1021	78	354	53	68	60	396	210	120	181	263	0	34195	46765	33569	27579	26572	22104
chrXII	458061	107	2233	577	596	382	1030	78	362	53	78	60	397	211	120	188	263	0	35310	48304	34799	28615	27556	22818
chrXII	458062	107	2257	584	598	382	1048	78	362	53	69	60	403	212	121	192	267	0	35338	48290	34794	28623	27534	22832
chrXII	458063	109	2217	594	597	383	1021	78	357	53	69	60	414	209	121	183	275	0	35848	48876	35235	28964	27859	23116
chrXII	458064	109	2220	590	597	380	1030	78	351	53	69	60	416	206	121	181	272	0	35597	48445	34961	28744	27660	22912
chrXII	458065	109	2227	590	605	371	1012	82	356	54	73	60	413	215	125	196	276	0	36809	49798	36012	29609	28524	23665
chrXII	458066	109	2250	590	605	367	1028	82	359	54	73	60	416	217	120	193	278	0	36439	49158	35504	29209	28082	23283
chrXII	458067	109	2224	590	605	367	1016	82	361	54	73	60	416	217	120	194	276	0	36485	49214	35542	29248	28116	23310
chrXII	458068	109	2253	595	605	367	1030	82	356	54	68	60	425	221	122	194	279	0	36483	49194	35540	29249	28092	23312
chrXII	458069	108	2240	595	598	367	1024	82	356	54	68	60	424	221	122	195	281	0	36546	49261	35591	29299	28142	23336
chrXII	458070	98	2198	486	543	325	992	73	339	43	70	54	424	214	108	184	273	0	32123	42547	31511	26162	24968	20576
chrXII	458071	100	2204	489	538	320	988	73	339	43	70	54	429	214	110	184	273	0	32127	42469	31457	26129	24899	20536
chrXII	458072	100	2206	489	534	316	980	73	338	43	70	54	429	215	104	184	273	0	32123	42457	31461	26130	24904	20536
chrXII	458073	100	2210	483	533	323	971	73	338	43	71	60	432	218	104	188	273	0	32122	42458	31462	26134	24901	20539
chrXII	458074	100	2208	483	533	321	967	73	338	43	71	60	430	218	104	188	266	0	32133	42442	31461	26134	24898	20537
chrXII	458075	100	2215	483	533	323	987	73	338	43	71	60	432	218	108	188	268	0	32129	42431	31459	26145	24896	20541
chrXII	458076	100	2201	483	534	323	994	73	337	43	71	56	428	218	108	191	266	0	32128	42431	31460	26145	24898	20538
chrXII	458077	100	2202	489	536	322	992	67	343	43	72	54	432	219	108	193	261	0	32150	42432	31474	26153	24899	20540
chrXII	458078	100	2199	489	536	322	993	68	343	43	72	59	439	221	108	193	261	0	32145	42429	31472	26149	24896	20538
chrXII	458079	100	2196	490	536	322	992	68	343	43	72	59	438	221	105	193	261	0	32144	42426	31467	26143	24896	20537
chrXII	458080	100	2192	490	536	318	982	68	345	43	72	59	437	222	102	193	261	0	32147	42436	31458	26151	24897	20534
chrXII	458081	101	2137	455	507	289	967	67	346	43	76	62	444	215	109	186	250	0	29336	37773	27295	22458	21515	17774
chrXII	458082	99	2135	455	507	289	968	67	345	43	76	71	432	212	108	186	247	0	28923	37174	26788	21999	21110	17605
chrXII	458083	105	2144	461	506	284	962	62	351	43	76	85	443	210	112	188	244	0	29105	37257	26784	21910	21042	17454
chrXII	458084	105	2133	459	506	284	967	62	349	43	85	85	445	210	112	188	240	0	28915	37029	26671	21821	20956	17399
chrXII	458085	105	2084	452	505	282	962	62	345	43	89	85	440	216	106	185	240	0	28958	37048	26687	21837	20974	17412
chrXII	458086	105	2066	452	507	279	921	59	341	43	92	85	428	211	106	182	231	0	28868	36966	26612	21745	20904	17326
chrXII	458087	105	2083	452	507	279	928	59	339	40	92	85	428	208	106	182	231	0	28840	36940	26592	21732	20884	17324
chrXII	458088	105	2075	452	507	288	921	59	345	40	96	85	433	202	105	182	236	0	28945	37069	26713	21813	20971	17410
chrXII	458089	103	2087	443	488	277	909	59	346	38	92	85	433	201	107	178	233	0	28651	37051	26783	21888	21090	17482
chrXII	458090	103	2123	443	492	274	947	61	346	38	92	85	436	201	107	178	237	0	28635	37031	26772	21880	21085	17479
chrXII	458091	103	2123	443	492	274	946	57	346	38	92	85	437	194	107	181	237	0	28639	37028	26771	21878	21084	17473
chrXII	458092	103	2118	443	492	268	944	57	341	38	92	85	437	190	107	181	238	0	28633	37024	26766	21873	21079	17468
chrXII	458093	103	2108	443	487	268	941	57	339	38	92	85	435	197	107	177	239	0	28628	37021	26761	21868	21074	17474
chrXII	458094	104	2103	443	487	268	943	57	339	38	92	85	434	197	107	172	242	0	28488	36761	26538	21707	20897	17348
chrXII	458095	107	2106	443	494	266	940	59	344	42	92	85	430	205	106	172	248	0	28737	36994	26737	21830	20986	17382
chrXII	458096	108	2092	443	494	270	923	58	345	42	92	85	430	206	101	174	245	0	28742	36990	26726	21811	20966	17376
chrXII	458097	108	2063	443	504	270	938	56	345	42	93	85	432	204	101	178	242	0	28741	36988	26724	21809	20963	17372
chrXII	458098	106	2059	443	504	266	961	56	344	42	93	85	429	201	101	177	237	0	28741	36989	26723	21807	20963	17371
chrXII	458099	106	2058	443	496	265	952	55	341	42	97	85	423	201	101	174	238	0	28743	36986	26725	21805	20964	17370
chrXII	458100	106	2041	443	492	265	940	55	339	39	93	85	430	205	94	174	233	0	28743	36983	26721	21802	20963	17367
chrXII	458101	103	2051	436	494	265	961	60	337	39	93	85	433	211	93	174	239	0	28673	36911	26648	21752	20931	17339
chrXII	458102	103	2074	436	497	264	966	60	340	39	91	85	436	208	101	168	234	0	28113	35806	25529	20685	19880	16423
chrXII	458103	103	2108	445	497	268	972	60	340	54	91	85	438	208	102	168	241	0	28081	35730	25457	20618	19828	16387
chrXII	458104	103	2109	445	497	268	970	60	341	64	91	79	441	208	110	168	241	0	28081	35719	25442	20605	19820	16382
chrXII	458105	103	2106	437	490	264	973	58	339	64	91	79	443	208	115	169	241	0	27859	35199	24951	20168	19354	16017
chrXII	458106	99	2127	437	485	264	970	58	339	64	91	79	443	215	116	175	238	0	27814	34987	24776	19990	19171	15892
chrXII	458107	99	2151	430	475	258	971	58	334	64	91	79	444	215	118	178	238	0	27477	34494	24425	19712	18889	15716
chrXII	458108	101	2145	439	484	258	969	58	333	64	91	79	442	215	118	184	237	0	27341	34343	24269	19641	18804	15612
chrXII	458109	100	2153	439	479	258	972	58	330	64	91	79	434	207	118	181	242	0	26675	33182	23252	18767	18118	15204
chrXII	458110	100	2153	439	479	258	972	58	323	64	95	79	434	206	118	181	246	0	26561	32952	23034	18573	17929	15138
chrXII	458111	100	2126	439	468	257	969	58	321	64	95	79	430	206	118	179	246	0	26076	32081	22261	17839	17224	14376
chrXII	458112	99	2109	439	468	255	958	58	319	64	95	79	431	206	118	180	244	0	26007	31952	22166	17739	17133	14287
chrXII	458113	99	2101	433	473	255	955	58	319	64	95	79	431	207	118	180	244	0	26002	31954	22152	17734	17130	14291
chrXII	458114	94	2035	414	438	252	952	50	300	49	95	79	413	205	118	162	228	0	22954	26881	18437	14678	14137	11669
chrXII	458115	92	2000	391	431	251	938	49	306	49	95	79	411	200	116	166	242	0	22436	25987	17866	14133	13587	11083
chrXII	458116	85	1958	384	432	249	921	49	298	49	98	79	400	196	108	170	242	0	21755	25221	17313	13754	13188	10804
chrXII	458117	84	1925	384	428	251	889	47	297	46	97	79	390	198	108	171	246	0	21671	25170	17271	13729	13179	10794
chrXII	458118	84	1925	375	434	252	881	47	297	46	97	79	375	190	108	176	238	0	20847	24146	16497	13095	12614	10420
chrXII	458119	82	1923	377	429	244	869	43	282	46	97	79	377	184	108	175	245	0	20509	23744	16092	12751	12288	10238
chrXII	458120	81	1923	377	427	247	873	43	289	46	97	79	381	185	108	174	244	0	20429	23608	16000	12699	12224	10175
chrXII	458121	86	1830	351	419	243	824	32	266	46	85	68	371	191	102	172	244	0	20909	24064	16114	12727	12106	9986
chrXII	458122	85	1849	351	404	232	821	32	270	52	85	68	371	191	102	168	242	0	20615	23717	15888	12551	11961	9875
chrXII	458123	85	1853	351	404	232	823	32	271	52	86	68	370	195	102	158	234	0	20519	23649	15800	12495	11921	9818
chrXII	458124	85	1855	349	404	234	819	32	273	52	86	69	370	194	102	158	233	0	20392	23509	15739	12433	11839	9700
chrXII	458125	81	1854	329	390	240	809	31	261	52	83	69	374	195	102	162	246	0	20517	23923	16031	12574	11899	9604
chrXII	458126	81	1774	333	389	231	798	33	257	52	83	69	380	195	97	161	236	0	20248	23437	15734	12302	11633	9352
chrXII	458127	79	1772	337	386	221	799	33	255	52	83	69	376	194	94	158	235	0	20241	23425	15730	12297	11628	9351
chrXII	458128	79	1764	337	390	219	787	33	255	49	79	69	375	190	94	158	241	0	20293	23479	15771	12326	11654	9371
chrXII	458129	58	1665	237	319	176	743	36	206	48	64	82	346	186	105	117	214	0	14878	17276	11324	8572	8059	6316
chrXII	458130	56	1628	244	318	179	733	36	194	48	64	82	334	188	105	117	211	0	14748	17109	11166	8438	7937	6194
chrXII	458131	60	1602	209	314	160	752	42	196	48	59	64	352	173	103	103	222	0	15569	18265	12089	9086	8463	6314
chrXII	458132	75	1669	225	340	177	775	48	214	47	56	58	367	197	111	124	264	0	19507	23331	16125	12182	11289	8431
chrXII	458133	76	1677	225	342	185	786	48	214	47	56	58	369	197	111	124	264	0	19484	23315	16121	12176	11279	8437
chrXII	458134	76	1674	225	345	185	794	48	214	40	51	58	369	197	115	124	259	0	19482	23320	16124	12178	11285	8439
chrXII	458135	77	1705	222	352	184	800	58	214	40	51	58	373	197	115	124	257	0	19544	23394	16188	12227	11329	8468
chrXII	458136	108	1702	183	421	184	782	56	223	40	52	69	388	226	129	134	260	0	22374	26248	17984	13416	12364	9340
chrXII	458137	108	1693	199	424	182	770	56	231	40	52	69	383	221	126	137	267	0	22227	26129	17901	13353	12282	9291
chrXII	458138	107	1692	207	426	182	776	56	238	39	52	69	385	220	126	139	269	0	22479	26470	18224	13536	12467	9414
chrXII	458139	114	1764	203	426	184	807	64	246	57	51	69	381	231	126	145	271	0	24099	29319	20699	15431	14448	10896
chrXII	458140	112	1792	203	464	184	791	69	252	71	51	64	383	231	126	141	279	0	25233	31427	22467	16936	15992	12056
chrXII	458141	112	1792	203	459	187	796	69	257	71	51	64	386	234	131	141	287	0	25803	32397	23277	17690	16673	12428
chrXII	458142	114	1800	203	459	188	810	69	272	74	61	64	392	238	131	141	292	0	26178	32876	23752	18065	17083	12771
chrXII	458143	114	1812	203	459	187	821	69	260	74	57	64	393	238	131	140	293	0	26205	32898	23766	18079	17087	12781
chrXII	458144	114	1791	206	457	182	794	69	249	74	57	64	383	229	130	138	289	0	26283	33061	23913	18211	17203	12881
chrXII	458145	114	1783	206	452	180	795	69	249	74	55	64	383	229	130	138	296	0	26281	33062	23915	18220	17199	12879
chrXII	458146	114	1778	206	453	180	788	69	245	76	55	64	389	229	130	138	294	0	26284	33068	23925	18219	17202	12880
chrXII	458147	115	1781	206	456	179	774	69	251	76	61	64	390	229	126	138	307	0	26572	33734	24442	18707	17635	13275
chrXII	458148	116	1817	221	454	185	771	69	256	79	61	50	388	230	128	139	310	0	27291	35339	25732	19708	18605	14060
chrXII	458149	117	1819	221	452	187	784	69	262	79	61	47	391	235	128	140	316	0	27477	35800	26138	20048	18966	14440
chrXII	458150	117	1820	221	456	187	791	69	262	79	61	47	391	237	128	140	316	0	27742	36449	26658	20459	19412	14766
chrXII	458151	117	1831	221	458	187	799	69	263	79	61	47	380	232	128	142	314	0	27856	36749	26947	20672	19609	14943
chrXII	458152	117	1805	219	458	187	803	69	262	79	55	47	370	230	128	139	312	0	27860	36758	26955	20671	19613	14950
chrXII	458153	117	1785	219	454	187	794	69	262	79	55	47	367	228	126	139	312	0	27876	36795	26991	20701	19638	14968
chrXII	458154	118	1795	216	458	187	790	69	258	80	55	41	371	229	127	139	316	0	28271	37687	27846	21386	20152	15129
chrXII	458155	120	1800	210	458	181	800	69	255	88	54	41	371	230	127	139	316	0	28305	37689	27867	21401	20150	15132
chrXII	458156	120	1796	210	459	181	809	71	255	88	54	41	362	229	125	142	316	0	28307	37694	27872	21400	20153	15135
chrXII	458157	121	1810	215	463	178	808	71	256	88	54	41	361	231	123	141	318	0	28310	37701	27878	21402	20156	15137
chrXII	458158	119	1798	215	463	178	803	71	256	88	54	41	359	231	127	141	316	0	28337	37753	27961	21468	20212	15172
chrXII	458159	119	1831	214	463	179	798	67	256	88	54	44	364	235	125	141	313	0	28334	37731	27952	21458	20207	15153
chrXII	458160	119	1818	220	463	179	789	67	254	88	57	44	368	234	121	141	313	0	28336	37729	27951	21454	20205	15158
chrXII	458161	119	1803	220	460	181	790	67	254	88	57	44	367	234	121	141	314	0	28390	37826	28012	21520	20265	15188
chrXII	458162	119	1809	220	456	198	799	67	258	88	57	38	377	234	121	137	317	0	28322	37742	27947	21461	20199	15118
chrXII	458163	120	1747	220	456	198	756	66	254	90	57	38	360	215	118	138	312	0	28383	37856	28051	21515	20259	15157
chrXII	458164	120	1739	220	456	204	762	66	254	90	57	38	362	220	119	138	316	0	28318	37765	27966	21469	20183	15095
chrXII	458165	119	1736	220	452	214	764	66	256	90	57	38	368	220	121	138	316	0	28319	37769	27963	21470	20186	15100
chrXII	458166	121	1744	218	452	217	752	68	254	90	57	38	361	226	126	137	311	0	28568	38173	28251	21658	20411	15258
chrXII	458167	133	1797	235	497	246	774	68	264	80	58	38	371	253	131	171	356	0	33691	45400	33573	25739	24317	18461
chrXII	458168	134	1807	237	500	251	779	68	265	80	58	38	370	256	133	171	356	0	34237	46359	34381	26352	24789	18671
chrXII	458169	143	1868	237	494	249	821	64	266	80	58	38	385	259	133	168	358	0	34622	46715	34604	26488	24940	18814
chrXII	458170	144	1880	237	494	250	836	64	260	92	58	38	382	262	131	172	359	0	34622	46719	34608	26498	24945	18822
chrXII	458171	144	1902	237	494	242	842	68	260	77	62	38	382	267	131	172	362	0	34689	46902	34749	26617	25067	18897
chrXII	458172	144	1919	237	501	242	841	65	256	77	57	38	382	262	132	176	362	0	34793	47270	35199	26926	25429	19219
chrXII	458173	144	1921	237	501	244	842	65	262	77	61	38	382	262	132	176	362	0	35125	47998	35887	27433	25957	19503
chrXII	458174	144	1940	237	500	251	845	65	258	77	57	38	386	259	124	170	366	0	35176	48107	36024	27536	26048	19557
chrXII	458175	144	1937	237	504	251	850	65	258	80	57	38	386	254	124	169	355	0	35180	48107	36032	27537	26047	19561
chrXII	458176	145	1947	240	520	253	867	65	264	80	60	38	382	255	124	169	355	0	35185	48118	36041	27550	26050	19565
chrXII	458177	145	1936	240	517	253	874	65	269	80	60	38	383	255	124	175	370	0	35358	48538	36334	27761	26282	19758
chrXII	458178	150	1986	262	561	263	883	66	289	80	63	37	386	252	130	197	388	0	37601	51579	38350	29284	27779	21163
chrXII	458179	150	2005	262	565	263	888	66	284	80	63	37	386	251	130	197	388	0	37536	51509	38305	29229	27752	21141
chrXII	458180	150	1973	267	558	259	883	66	280	80	59	37	391	252	120	193	387	0	37620	51676	38427	29323	27824	21219
chrXII	458181	150	1975	267	558	259	874	66	280	80	59	37	394	250	120	193	387	0	37734	51867	38675	29495	27982	21270
chrXII	458182	150	1983	267	553	261	882	66	280	80	50	37	396	251	120	187	383	0	37780	51910	38745	29525	27997	21287
chrXII	458183	150	1970	269	551	261	881	66	280	80	49	37	391	248	112	183	383	0	37780	51916	38743	29528	27997	21289
chrXII	458184	150	1973	269	551	261	884	66	280	80	49	37	390	248	113	190	383	0	37781	51922	38750	29534	28002	21288
chrXII	458185	147	1975	269	543	261	876	67	280	80	49	37	390	248	113	190	383	0	37778	51920	38753	29536	28001	21288
chrXII	458186	147	1854	264	546	262	814	66	285	80	49	37	375	238	113	192	383	0	37938	52139	38869	29640	28105	21338
chrXII	458187	147	1842	264	546	260	815	66	287	80	49	37	372	238	114	183	382	0	37653	51805	38610	29392	27880	21174
chrXII	458188	147	1825	264	536	258	820	66	289	80	49	37	370	239	119	183	380	0	37652	51806	38611	29386	27880	21177
chrXII	458189	147	1796	265	536	258	815	69	289	80	51	37	368	237	113	185	372	0	37611	51837	38607	29399	27908	21198
chrXII	458190	147	1789	265	545	258	821	71	288	80	51	37	368	237	113	188	376	0	37604	51901	38584	29346	27957	21287
chrXII	458191	148	1866	274	536	258	862	71	291	80	51	37	368	235	120	185	381	0	37491	51790	38470	29236	27846	21199
chrXII	458192	141	1783	280	529	258	834	69	294	76	55	37	356	229	123	182	374	0	38301	52694	39126	29782	28387	21609
chrXII	458193	140	1790	280	529	258	838	69	294	76	55	37	360	227	123	180	372	0	37997	52420	38857	29557	28181	21482
chrXII	458194	140	1764	274	529	254	810	69	292	76	54	37	358	227	124	178	369	0	38023	52432	38845	29562	28195	21482
chrXII	458195	140	1762	274	539	254	829	76	293	76	54	37	356	227	124	180	369	0	37934	52274	38733	29471	28092	21417
chrXII	458196	151	1755	290	539	261	838	76	289	76	57	37	357	227	120	177	362	0	38825	53041	39218	29822	28391	21649
chrXII	458197	149	1789	290	506	249	853	79	258	76	57	26	353	231	116	171	352	0	36978	50967	37545	28424	26998	20439
chrXII	458198	149	1789	290	499	263	848	79	262	76	57	26	357	231	112	171	352	0	36999	51004	37550	28436	27011	20450
chrXII	458199	151	1786	277	510	270	831	79	258	76	57	26	348	232	114	178	357	0	36863	50643	37204	28079	26628	20173
chrXII	458200	151	1818	277	489	270	828	75	263	76	61	26	358	239	115	175	352	0	36385	49986	36774	27769	26228	19877
chrXII	458201	160	1844	285	514	276	835	70	273	76	66	29	351	256	116	181	363	0	37373	51167	37446	28315	26724	20290
chrXII	458202	160	1906	285	501	268	860	83	274	77	66	21	358	256	114	184	367	0	36492	49898	36373	27509	25882	19632
chrXII	458203	161	1908	285	501	266	856	83	282	77	66	21	360	254	118	184	369	0	36484	49882	36363	27499	25874	19622
chrXII	458204	161	1898	292	505	266	852	83	273	77	66	21	363	253	118	184	368	0	36434	49787	36271	27403	25793	19552
chrXII	458205	156	1925	308	503	266	908	86	275	77	69	21	377	249	118	176	377	0	36394	49413	35844	27068	25389	19166
chrXII	458206	155	2017	415	581	322	960	91	271	77	81	21	397	239	121	168	378	0	38614	50590	35941	26930	25328	18945
chrXII	458207	153	2016	424	572	313	981	89	255	58	85	21	396	208	122	170	392	0	37056	48338	34336	25761	24247	18406
chrXII	458208	154	2027	424	574	325	976	92	265	58	85	21	398	207	122	176	395	0	37588	48545	34501	25905	24279	18494
chrXII	458209	152	2035	424	574	325	981	92	267	58	85	21	398	207	122	176	395	0	37644	48611	34570	25943	24301	18499
chrXII	458210	152	2021	424	565	326	981	92	276	52	85	21	402	209	124	176	395	0	37649	48616	34575	25943	24296	18498
chrXII	458211	152	2026	424	570	326	987	92	271	52	85	21	408	209	119	176	397	0	37650	48606	34573	25932	24291	18494
chrXII	458212	148	2052	432	562	335	990	88	282	52	82	21	404	207	120	176	394	0	37613	48620	34441	25880	24297	18515
chrXII	458213	165	2105	491	579	363	997	80	292	52	82	24	418	199	124	180	366	0	36837	46249	32096	23887	22494	17387
chrXII	458214	164	2092	485	571	354	990	77	284	52	82	33	414	191	122	178	347	0	35385	43799	30327	22598	21265	16569
chrXII	458215	175	2147	537	617	358	991	74	303	59	86	33	418	190	128	191	356	0	36588	44916	30960	23060	21696	16977
chrXII	458216	175	2154	531	622	361	997	74	302	59	86	38	421	192	129	191	353	0	36551	44869	30924	23044	21673	16965
chrXII	458217	174	2150	531	623	373	1009	74	303	59	86	38	418	194	138	192	360	0	36755	45114	31062	23148	21778	17070
chrXII	458218	168	2168	537	624	378	1002	76	306	59	89	38	414	190	139	191	342	0	36680	44529	30410	22552	21282	16727
chrXII	458219	169	2161	537	628	379	996	76	309	59	89	38	412	190	139	188	346	0	37582	45485	31097	23024	21696	17045
chrXII	458220	169	2165	537	637	383	1000	76	309	59	89	39	416	190	139	188	354	0	37573	45480	31099	23023	21702	17044
chrXII	458221	171	2124	533	634	384	960	72	308	57	89	42	408	192	139	189	351	0	38574	46291	31644	23351	22038	17328
chrXII	458222	171	2125	534	640	384	957	77	308	57	89	41	408	189	137	189	345	0	38320	45926	31387	23139	21803	17152
chrXII	458223	171	2074	534	665	381	926	78	308	57	98	41	399	189	140	202	350	0	38605	46221	31597	23274	21951	17255
chrXII	458224	170	2087	534	661	388	928	80	309	57	98	41	398	189	141	203	350	0	38205	45620	31085	22851	21572	16913
chrXII	458225	170	2070	542	668	390	919	80	307	53	97	41	396	190	141	206	350	0	38394	45847	31248	22998	21671	16995
chrXII	458226	171	2112	546	665	390	963	80	317	53	97	41	405	194	147	207	346	0	38042	45330	30929	22706	21345	16774
chrXII	458227	190	2182	576	727	424	995	81	319	57	88	41	416	216	167	231	389	0	40313	47270	32262	23601	22144	17487
chrXII	458228	162	2172	510	639	379	1040	79	303	54	85	41	391	186	163	215	359	0	34150	39513	26925	19694	18316	14434
chrXII	458229	162	2166	511	639	379	1036	79	299	46	85	41	389	189	163	215	363	0	34139	39503	26903	19685	18308	14427
chrXII	458230	168	2183	511	641	380	1040	79	299	46	91	38	390	189	172	216	364	0	34130	39494	26899	19682	18295	14421
chrXII	458231	171	2188	511	634	380	1043	79	299	46	85	38	388	186	172	217	366	0	34111	39455	26844	19644	18272	14420
chrXII	458232	175	2204	511	647	382	1047	79	298	46	85	38	390	186	172	220	363	0	33892	38853	26218	19089	17740	14044
chrXII	458233	175	2208	511	647	382	1046	79	295	46	85	38	390	186	172	222	364	0	33836	38709	26041	18971	17614	13983
chrXII	458234	174	2204	511	645	382	1048	74	294	32	85	38	388	191	167	222	359	0	33411	37853	25387	18441	17072	13573
chrXII	458235	175	2189	511	645	377	1039	73	294	32	85	38	383	191	163	221	355	0	33323	37644	25231	18325	16932	13469
chrXII	458236	183	2221	515	646	377	1045	69	295	32	86	38	385	191	166	231	365	0	33317	37577	25201	18292	16906	13440
chrXII	458237	183	2235	515	637	377	1043	69	295	32	86	38	389	191	166	231	362	0	33326	37577	25203	18290	16908	13439
chrXII	458238	182	2206	518	637	373	1036	66	295	36	86	38	390	185	166	231	367	0	32975	36714	24442	17721	16319	12982
chrXII	458239	184	2207	532	635	373	1031	63	296	44	79	38	394	183	166	232	367	0	33051	36732	24448	17705	16318	12955
chrXII	458240	184	2204	532	635	369	1030	63	290	44	79	38	396	183	166	232	367	0	33051	36730	24445	17708	16316	12950
chrXII	458241	184	2196	532	635	363	1025	63	293	44	79	38	398	183	166	230	365	0	33048	36721	24443	17707	16315	12953
chrXII	458242	185	2193	534	639	373	1019	63	285	44	79	38	398	179	166	230	365	0	33066	36687	24352	17651	16283	12952
chrXII	458243	181	2173	531	621	371	1015	60	289	41	81	38	394	171	166	211	344	0	31578	33339	21434	15318	13981	11062
chrXII	458244	182	2181	531	620	371	1011	60	289	39	81	38	393	173	166	211	342	0	30734	31409	19892	14096	12855	10331
chrXII	458245	182	2182	531	620	370	1011	60	293	39	81	43	393	173	162	211	342	0	30766	31368	19835	14075	12812	10303
chrXII	458246	186	2181	541	623	370	1018	61	296	36	81	46	393	176	164	212	349	0	31342	31677	19980	14068	12856	10226
chrXII	458247	186	2178	538	626	368	1021	61	297	36	82	46	390	174	168	215	351	0	31238	31544	19908	14010	12776	10172
chrXII	458248	186	2184	538	629	370	1016	61	295	36	82	46	391	167	168	215	349	0	31278	31553	19901	13994	12782	10195
chrXII	458249	184	2188	539	628	378	1004	59	298	40	81	53	410	152	174	222	354	0	30525	30180	19048	13428	12263	9949
chrXII	458250	184	2184	539	628	378	989	59	312	40	81	53	412	152	170	222	356	0	30501	30044	18905	13344	12210	9924
chrXII	458251	181	2201	537	622	360	989	59	323	40	86	53	414	156	174	212	360	0	30376	29804	18761	13213	12109	9800
chrXII	458252	181	2183	537	622	359	975	59	327	40	86	53	411	153	177	212	356	0	30519	29913	18827	13270	12155	9840
chrXII	458253	180	2196	537	622	368	978	59	330	40	89	60	412	153	177	212	357	0	30408	29724	18662	13138	12016	9713
chrXII	458254	180	2145	530	622	378	946	59	325	40	89	60	403	161	177	212	354	0	30739	29922	18784	13219	12059	9732
chrXII	458255	178	2149	522	632	382	957	59	327	40	89	60	408	164	179	213	356	0	29839	28515	17971	12546	11430	9160
chrXII	458256	194	2164	585	666	414	954	59	333	28	90	62	426	179	179	241	370	0	31828	29923	18591	13003	11856	9471
chrXII	458257	207	2301	690	803	447	971	61	350	29	100	67	463	218	206	272	415	0	34338	31032	18529	12946	11866	9500
chrXII	458258	209	2308	704	798	450	980	61	359	29	100	68	470	216	205	272	421	0	34789	31555	18835	13223	12070	9765
chrXII	458259	207	2308	728	827	460	1006	66	367	29	100	68	477	227	214	273	420	0	38561	35965	21478	15175	13677	10856
chrXII	458260	208	2310	728	828	464	1008	66	367	29	100	68	478	232	214	275	420	0	38619	36077	21565	15271	13758	10906
chrXII	458261	211	2312	728	829	470	1002	66	363	29	96	68	477	228	214	275	420	0	38623	36089	21570	15277	13762	10901
chrXII	458262	210	2311	728	829	471	1003	66	363	29	96	68	476	228	206	275	417	0	38627	36089	21575	15276	13761	10901
chrXII	458263	210	2316	728	834	477	998	66	367	29	96	68	473	228	206	275	417	0	38666	36128	21611	15291	13779	10927
chrXII	458264	210	2314	728	830	482	998	66	367	29	96	68	472	228	206	275	414	0	38803	36222	21663	15341	13786	10911
chrXII	458265	210	2330	720	824	487	1003	66	367	29	91	68	475	228	200	266	414	0	38792	36141	21616	15284	13731	10861
chrXII	458266	210	2308	728	832	487	996	65	369	29	91	68	479	231	201	268	414	0	38906	36296	21696	15347	13793	10895
chrXII	458267	211	2295	728	829	487	998	65	364	39	91	65	468	231	194	264	414	0	38968	36368	21721	15359	13815	10921
chrXII	458268	211	2311	728	829	489	1000	65	366	39	92	65	471	229	194	264	414	0	38975	36379	21724	15373	13823	10923
chrXII	458269	211	2265	728	829	488	979	65	366	39	90	65	467	229	190	257	412	0	38982	36378	21721	15378	13820	10925
chrXII	458270	211	2278	731	819	491	978	65	367	39	93	65	463	229	189	257	415	0	38988	36390	21724	15381	13828	10928
chrXII	458271	213	2171	733	814	491	914	61	361	39	86	65	439	229	189	257	415	0	39116	36522	21771	15460	13897	10995
chrXII	458272	208	2147	736	823	494	912	61	355	40	86	65	431	231	199	262	415	0	38914	35978	21273	15066	13471	10651
chrXII	458273	204	2169	727	811	485	926	61	359	40	86	65	437	233	196	261	415	0	38574	35489	20881	14788	13207	10434
chrXII	458274	204	2159	727	807	483	924	61	359	40	86	65	434	233	196	261	413	0	38615	35525	20888	14801	13210	10434
chrXII	458275	205	2206	737	812	487	948	61	359	40	86	67	442	235	201	267	417	0	38439	35309	20761	14686	13142	10345
chrXII	458276	207	2204	748	821	488	949	61	362	40	86	60	442	237	202	263	425	0	38538	35451	20803	14731	13192	10396
chrXII	458277	218	2213	760	835	504	960	57	348	40	84	60	447	246	216	296	433	0	36804	33008	19074	13532	12072	9722
chrXII	458278	221	2202	771	841	509	965	57	348	40	84	63	444	246	216	296	443	0	36892	33060	19044	13543	12072	9733
chrXII	458279	242	2186	775	860	509	960	57	340	40	84	63	448	254	230	295	451	0	38052	34108	19704	13931	12337	9802
chrXII	458280	254	2200	809	920	543	986	55	350	40	95	60	473	271	247	311	469	0	42614	38155	21714	15352	13639	10878
chrXII	458281	256	2193	792	899	526	969	52	357	40	91	60	474	269	247	314	467	0	42518	38116	21642	15293	13616	10869
chrXII	458282	256	2202	800	901	531	972	52	361	40	91	60	480	271	242	316	470	0	45189	40117	22840	16066	14288	11429
chrXII	458283	256	2214	800	905	531	972	52	361	40	91	60	480	273	242	316	472	0	45229	40186	22872	16090	14317	11464
chrXII	458284	256	2176	790	903	531	959	50	361	33	91	60	478	272	241	318	468	0	45364	40314	22976	16173	14374	11500
chrXII	458285	256	2176	787	903	529	957	50	356	33	91	60	478	272	241	316	464	0	45317	40267	22951	16172	14339	11489
chrXII	458286	256	2138	787	899	526	946	50	354	33	87	60	480	265	241	316	463	0	45318	40269	22954	16171	14337	11489
chrXII	458287	256	2125	787	899	526	939	50	352	33	87	63	477	265	241	318	464	0	45320	40270	22948	16171	14337	11491
chrXII	458288	252	2125	787	899	526	942	50	352	33	87	63	477	269	241	318	475	0	45423	40356	22996	16198	14367	11507
chrXII	458289	252	2100	781	896	527	921	52	350	33	90	63	467	269	239	318	477	0	45279	40162	22858	16072	14252	11395
chrXII	458290	253	2076	781	896	510	913	45	353	33	90	63	471	269	232	324	475	0	45456	40273	22927	16095	14276	11398
chrXII	458291	249	2110	828	968	554	847	57	358	31	96	63	457	293	237	349	468	0	44201	39230	22104	15479	13781	11037
chrXII	458292	261	2141	845	1001	566	838	57	367	34	98	63	481	292	239	351	491	0	47531	41644	23633	16410	14492	11376
chrXII	458293	345	2469	970	1206	621	847	71	402	38	90	68	558	333	248	470	595	0	68578	60118	35280	24347	21326	15658
chrXII	458294	332	2398	914	1148	588	852	71	377	38	86	63	548	326	234	461	582	0	67443	59234	34836	24066	21092	15463
chrXII	458295	332	2375	916	1147	583	838	66	378	38	95	63	551	326	226	458	582	0	68446	60286	35536	24644	21641	15895
chrXII	458296	332	2428	916	1147	583	832	66	383	38	95	63	548	325	226	458	584	0	68454	60339	35564	24676	21657	15908
chrXII	458297	332	2403	916	1147	587	833	66	376	38	95	63	549	324	226	451	591	0	68588	60560	35717	24761	21746	15988
chrXII	458298	332	2412	920	1153	587	837	68	380	38	95	63	552	322	226	451	592	0	68604	60607	35746	24787	21763	16008
chrXII	458299	337	2422	920	1165	592	829	68	386	38	95	63	563	322	226	451	610	0	69975	61968	36717	25524	22455	16409
chrXII	458300	338	2592	941	1212	617	908	66	390	36	90	64	582	346	238	478	654	0	74210	67526	41111	29067	25487	18980
chrXII	458301	337	2590	941	1212	616	922	66	391	36	90	64	585	346	238	483	654	0	74184	67508	41124	29075	25492	18981
chrXII	458302	337	2598	941	1219	619	927	66	390	36	90	64	585	346	234	483	654	0	74187	67515	41129	29078	25497	18985
chrXII	458303	337	2586	941	1219	624	928	66	393	32	86	64	588	347	234	479	654	0	74193	67527	41138	29076	25497	18989
chrXII	458304	337	2559	941	1214	618	902	60	391	32	86	58	590	344	234	481	656	0	74407	67869	41412	29271	25692	19138
chrXII	458305	337	2573	932	1216	616	909	60	392	32	86	58	592	344	234	481	661	0	74375	67854	41408	29258	25675	19131
chrXII	458306	336	2591	928	1216	616	898	60	394	24	86	58	591	342	234	483	662	0	74373	67873	41417	29268	25690	19148
chrXII	458307	336	2585	924	1210	615	904	60	394	24	86	58	590	342	234	483	656	0	74440	67981	41556	29364	25776	19233
chrXII	458308	336	2594	930	1207	615	908	60	398	24	86	58	593	342	237	488	659	0	74462	68007	41573	29391	25791	19243
chrXII	458309	337	2589	937	1209	618	908	60	401	24	89	59	604	341	237	500	662	0	75427	68828	42105	29814	26161	19478
chrXII	458310	334	2586	937	1206	604	913	57	405	24	89	59	603	347	239	497	659	0	74769	68252	41795	29603	25961	19263
chrXII	458311	334	2582	937	1217	601	911	57	401	24	89	59	598	345	238	502	656	0	74895	68423	41913	29716	26051	19326
chrXII	458312	334	2571	937	1209	601	918	57	401	24	89	52	598	346	238	502	656	0	74868	68379	41897	29696	26043	19332
chrXII	458313	334	2568	939	1215	597	921	57	404	24	85	52	591	347	233	502	655	0	74865	68382	41896	29697	26043	19333
chrXII	458314	334	2558	929	1215	600	918	57	402	24	85	52	590	347	233	499	653	0	74844	68354	41871	29670	26028	19308
chrXII	458315	334	2558	932	1215	602	918	57	402	24	85	52	591	347	233	499	651	0	74867	68381	41908	29703	26035	19317
chrXII	458316	334	2563	932	1212	602	930	57	411	24	90	52	596	348	238	499	655	0	74854	68365	41886	29683	26020	19294
chrXII	458317	334	2519	932	1216	602	893	54	410	24	90	52	588	340	233	496	653	0	74890	68400	41903	29708	26048	19314
chrXII	458318	335	2533	932	1217	602	897	54	410	24	90	52	592	341	237	495	654	0	74876	68389	41893	29689	26031	19304
chrXII	458319	334	2533	927	1217	602	902	54	396	24	89	52	591	345	237	490	650	0	74875	68390	41890	29687	26032	19304
chrXII	458320	332	2527	927	1222	600	894	54	396	24	89	52	588	345	237	490	647	0	75171	68571	42034	29795	26109	19326
chrXII	458321	373	2685	949	1309	647	934	60	428	44	90	40	576	350	271	499	657	0	84114	78183	49162	35731	30902	22130
chrXII	458322	373	2702	936	1305	644	939	66	424	44	90	40	576	358	271	493	657	0	84042	78098	49108	35701	30858	22100
chrXII	458323	374	2703	936	1305	647	950	66	423	44	89	40	582	362	271	490	657	0	84050	78106	49114	35712	30865	22106
chrXII	458324	374	2708	943	1305	650	951	67	420	44	89	41	578	363	271	490	664	0	84054	78114	49114	35713	30864	22107
chrXII	458325	374	2703	943	1308	657	939	67	420	44	87	41	577	363	271	485	660	0	84090	78153	49141	35728	30883	22125
chrXII	458326	374	2709	943	1307	659	945	67	430	44	87	41	577	363	271	485	660	0	84076	78139	49136	35726	30872	22125
chrXII	458327	373	2702	943	1306	659	946	67	430	44	87	41	571	361	271	485	660	0	84173	78264	49213	35811	30966	22151
chrXII	458328	371	2717	949	1306	661	963	67	433	54	86	41	570	351	271	479	668	0	83856	78005	49013	35648	30808	22015
chrXII	458329	371	2688	949	1305	650	967	67	433	54	86	41	560	355	267	479	668	0	84283	78403	49304	35853	31009	22165
chrXII	458330	373	2698	946	1298	649	1003	69	433	56	90	40	565	363	268	477	670	0	84012	78081	49104	35721	30866	22001
chrXII	458331	373	2680	946	1302	656	994	69	428	56	90	40	565	363	268	485	671	0	84190	78322	49238	35831	30980	22079
chrXII	458332	372	2755	946	1297	653	1064	69	429	56	90	40	578	357	268	487	679	0	84084	78170	49148	35762	30900	22015
chrXII	458333	372	2755	946	1297	663	1071	69	431	56	90	40	573	357	269	480	676	0	84089	78173	49151	35760	30896	22014
chrXII	458334	372	2729	936	1291	658	1060	69	427	56	90	40	570	360	269	480	682	0	84173	78290	49212	35800	30929	22036
chrXII	458335	372	2741	936	1291	658	1065	69	427	56	90	44	571	362	269	480	685	0	84083	78176	49122	35723	30847	21978
chrXII	458336	372	2751	936	1291	658	1087	69	427	56	90	44	575	362	269	479	690	0	84077	78171	49122	35726	30844	21981
chrXII	458337	373	2763	936	1291	660	1084	70	427	56	90	44	582	362	273	480	688	0	84077	78179	49122	35727	30846	21980
chrXII	458338	373	2758	936	1293	662	1085	70	427	56	90	37	582	360	273	477	688	0	83978	78031	49041	35645	30765	21912
chrXII	458339	373	2776	928	1297	661	1087	70	421	56	90	40	583	356	275	476	686	0	83738	77772	48860	35489	30653	21781
chrXII	458340	375	2798	933	1321	656	1099	73	419	56	86	60	591	356	275	466	707	0	85254	79139	49722	36036	31209	22065
chrXII	458341	373	2849	932	1311	659	1100	72	423	56	85	56	580	357	276	458	689	0	84084	78176	49142	35675	30903	21886
chrXII	458342	373	2839	932	1320	665	1085	72	418	56	85	55	582	345	274	456	688	0	84216	78333	49245	35758	30993	21960
chrXII	458343	373	2862	932	1320	665	1108	72	418	56	88	55	583	345	274	456	688	0	84186	78334	49267	35777	31012	21992
chrXII	458344	374	2882	932	1321	662	1115	72	418	59	89	55	582	344	274	456	688	0	84185	78333	49264	35776	31012	21992
chrXII	458345	374	2874	932	1321	675	1106	67	421	59	89	55	581	345	267	458	684	0	84195	78319	49278	35785	31033	22019
chrXII	458346	374	2948	932	1326	675	1144	67	427	59	89	64	584	345	267	458	687	0	84067	78169	49149	35691	30946	21989
chrXII	458347	374	2944	932	1323	670	1144	67	422	59	89	64	583	345	267	458	687	0	84054	78153	49141	35689	30939	21988
chrXII	458348	373	2963	934	1325	670	1142	67	422	59	86	64	582	350	275	456	692	0	84042	78140	49128	35681	30927	21985
chrXII	458349	370	2978	941	1314	670	1162	71	426	59	86	64	585	345	271	456	695	0	84022	78125	49114	35674	30913	21978
chrXII	458350	368	2943	937	1299	661	1163	73	415	62	86	64	564	343	271	456	693	0	81890	76488	48050	35131	30400	21550
chrXII	458351	352	2909	916	1259	649	1146	73	414	62	86	64	549	331	262	442	669	0	75339	68531	42364	30825	26734	19766
chrXII	458352	338	2832	839	1185	627	1153	72	395	62	84	59	525	326	251	420	643	0	71872	65040	40179	29220	25219	18631
chrXII	458353	321	2664	717	1033	509	1119	68	382	60	65	58	513	285	227	381	600	0	66294	59722	37417	27111	23340	16927
chrXII	458354	242	2273	495	731	406	1023	60	336	60	69	58	442	211	197	289	435	0	56559	52451	33628	24711	21000	15047
chrXII	458355	238	2272	474	732	406	1028	60	336	60	69	58	439	211	195	287	434	0	56127	52169	33489	24626	20927	15014
chrXII	458356	233	2286	474	732	414	1049	60	336	50	69	55	430	212	201	295	428	0	55887	52136	33464	24623	20944	15018
chrXII	458357	232	2287	483	735	422	1060	58	342	50	72	55	425	214	205	303	428	0	56123	52711	33747	24874	21159	15223
chrXII	458358	232	2292	473	727	422	1059	58	340	50	72	55	425	211	194	304	418	0	55551	52379	33541	24730	21118	15177
chrXII	458359	228	2308	473	727	419	1060	58	348	50	72	63	426	212	202	296	420	0	55349	52226	33458	24654	21056	15182
chrXII	458360	228	2313	473	722	414	1063	61	350	50	72	63	424	212	200	296	420	0	55327	52327	33474	24726	21082	15204
chrXII	458361	228	2337	473	722	414	1078	61	350	50	72	63	432	212	200	296	422	0	55318	52330	33481	24726	21077	15205
chrXII	458362	227	2313	492	722	420	1065	60	350	50	72	63	425	212	200	297	423	0	55359	52557	33650	24854	21198	15282
chrXII	458363	207	2276	466	693	406	1057	58	344	49	76	57	407	196	199	278	399	0	49449	48770	31494	23523	20117	14713
chrXII	458364	186	2228	405	631	375	1071	52	329	49	69	61	398	177	188	263	364	0	45173	45810	30086	22727	19416	13962
chrXII	458365	183	2202	407	641	374	1078	47	348	49	69	74	397	177	182	260	365	0	45469	46682	30937	23404	19999	14395
chrXII	458366	182	2213	407	636	370	1096	46	356	49	71	74	402	169	181	260	368	0	45374	46644	31006	23500	20109	14496
chrXII	458367	181	2229	407	636	370	1103	46	359	49	68	74	405	169	174	260	367	0	45368	46650	31009	23505	20111	14504
chrXII	458368	180	2229	406	636	370	1105	46	359	49	68	74	407	169	174	260	373	0	45364	46659	31018	23517	20131	14514
chrXII	458369	179	2242	406	636	370	1109	46	361	49	68	74	406	168	174	260	373	0	45177	46599	31085	23604	20189	14576
chrXII	458370	179	2261	406	636	370	1120	50	369	49	68	74	406	168	174	260	368	0	45148	46581	31091	23632	20205	14596
chrXII	458371	179	2282	406	632	374	1131	50	370	49	68	74	400	169	176	255	364	0	45139	46571	31089	23628	20198	14597
chrXII	458372	179	2267	406	621	369	1119	48	366	49	65	74	398	169	176	255	363	0	45138	46574	31088	23620	20196	14602
chrXII	458373	179	2276	406	619	369	1128	48	366	49	65	74	398	167	179	256	365	0	45101	46533	31078	23612	20202	14602
chrXII	458374	176	2268	403	625	374	1109	49	353	49	65	74	395	163	179	247	365	0	44855	46608	31115	23690	20295	14742
chrXII	458375	161	2184	353	582	364	1087	47	356	43	60	74	377	160	176	219	336	0	41699	44417	29921	22964	19696	14177
chrXII	458376	161	2190	353	582	364	1098	52	361	43	60	78	382	160	176	219	336	0	41683	44381	29900	22946	19676	14170
chrXII	458377	161	2219	353	585	360	1106	52	365	43	60	78	385	160	176	219	336	0	41682	44379	29900	22944	19675	14169
chrXII	458378	161	2221	358	581	365	1127	52	360	43	60	78	390	160	176	218	335	0	41681	44373	29893	22939	19674	14166
chrXII	458379	161	2208	358	567	357	1124	52	350	43	63	79	393	161	183	218	341	0	41684	44396	29917	22970	19683	14166
chrXII	458380	142	2138	286	492	320	1135	53	314	40	66	80	362	142	173	205	326	0	35961	38641	25689	19707	16805	12020
chrXII	458381	137	2136	278	475	310	1121	52	306	40	65	80	355	141	173	197	327	0	34917	37734	25187	19346	16538	11833
chrXII	458382	135	2115	272	472	308	1109	52	308	40	62	80	351	141	168	197	330	0	34947	37775	25225	19376	16554	11858
chrXII	458383	129	2215	259	448	308	1247	58	317	40	62	80	359	128	172	202	335	0	33865	36970	24671	18987	16271	11620
chrXII	458384	129	2231	261	452	303	1250	58	318	40	62	80	359	128	172	202	338	0	33860	36968	24663	18983	16265	11618
chrXII	458385	126	2233	261	447	310	1247	58	319	40	62	80	359	128	166	205	338	0	33408	36562	24444	18874	16153	11537
chrXII	458386	116	2220	258	425	297	1238	58	317	40	67	74	348	114	157	212	332	0	31132	34085	22742	17613	15153	11092
chrXII	458387	117	2218	258	427	300	1234	58	316	40	70	74	350	114	157	212	337	0	30939	33841	22604	17503	15082	11092
chrXII	458388	111	2157	234	414	278	1221	58	310	40	70	74	346	110	147	198	319	0	29269	32111	21706	16867	14552	10648
chrXII	458389	110	2170	234	415	278	1217	58	314	40	76	74	358	112	153	201	322	0	29248	32087	21704	16855	14560	10652
chrXII	458390	110	2186	234	418	279	1224	58	311	40	76	74	358	112	154	200	328	0	29238	32069	21693	16844	14554	10650
chrXII	458391	110	2187	234	418	280	1238	58	318	40	76	74	369	111	154	200	328	0	29196	31982	21601	16728	14488	10632
chrXII	458392	103	2151	226	398	280	1233	52	308	40	76	74	368	111	154	199	326	0	26349	29237	19833	15293	13336	9755
chrXII	458393	99	2106	230	373	275	1207	44	307	40	67	74	350	115	160	205	336	0	24252	27055	18360	14083	12364	8915
chrXII	458394	99	2149	230	356	282	1220	42	304	40	67	81	348	115	166	207	338	0	23878	26681	18097	13886	12177	8776
chrXII	458395	101	2129	230	358	282	1227	42	305	40	67	81	348	115	169	201	335	0	23868	26670	18097	13885	12180	8774
chrXII	458396	102	2122	220	360	277	1205	43	315	43	71	81	350	110	169	239	373	0	23794	26670	18117	13911	12220	8805
chrXII	458397	97	2093	196	356	262	1191	47	308	49	71	81	341	101	162	238	371	0	21173	24296	16473	12603	11330	8532
chrXII	458398	95	2088	196	356	262	1184	47	310	49	71	81	340	99	167	238	371	0	21009	24116	16372	12559	11294	8549
chrXII	458399	97	2092	196	356	264	1183	47	303	49	71	81	340	99	167	240	376	0	21011	24124	16375	12564	11303	8569
chrXII	458400	96	2059	196	350	264	1159	47	308	49	71	74	337	99	167	234	374	0	21021	24145	16405	12594	11330	8592
chrXII	458401	97	2089	196	350	265	1201	49	320	51	81	74	340	99	168	250	382	0	21006	24132	16394	12591	11321	8593
chrXII	458402	97	2099	196	349	265	1199	49	320	51	81	74	339	99	168	253	385	0	21017	24153	16403	12597	11329	8600
chrXII	458403	75	2007	166	281	234	1187	49	303	50	78	57	329	97	146	243	369	0	16176	19994	13869	10680	9751	7452
chrXII	458404	63	1980	148	267	231	1179	49	295	42	78	57	323	103	146	246	369	0	13733	18506	13056	10061	9326	7178
chrXII	458405	60	1970	140	257	222	1176	49	314	42	81	57	330	109	157	247	409	0	13556	18688	13261	10234	9505	7301
chrXII	458406	46	1934	85	212	194	1174	45	316	40	81	55	309	106	157	225	384	0	12052	17806	12847	9950	9321	7243
chrXII	458407	45	1902	85	214	195	1156	45	325	40	79	55	306	101	157	225	385	0	12045	17798	12842	9951	9319	7238
chrXII	458408	45	1866	85	217	192	1158	45	327	40	81	60	294	90	164	216	381	0	12012	17788	12843	9960	9312	7237
chrXII	458409	45	1865	90	216	192	1156	45	327	40	81	60	293	90	164	223	381	0	11964	17759	12847	9983	9367	7334
chrXII	458410	45	1873	90	216	186	1153	45	327	40	81	60	290	90	164	223	381	0	11948	17735	12838	9976	9358	7331
chrXII	458411	45	1865	79	203	184	1134	45	324	40	81	60	290	90	164	223	377	0	11966	17779	12891	10030	9394	7383
chrXII	458412	42	1854	79	205	185	1138	45	325	40	78	60	287	93	169	232	380	0	11490	17618	12940	10208	9630	7731
chrXII	458413	45	1859	79	201	185	1142	45	336	40	85	60	286	95	175	232	379	0	11363	17504	12864	10166	9596	7716
chrXII	458414	42	1836	79	203	182	1138	45	336	40	80	64	292	98	175	241	377	0	11382	17614	12949	10270	9698	7845
chrXII	458415	42	1841	79	213	183	1136	42	336	40	83	64	301	96	175	241	384	0	11196	17407	12828	10182	9619	7790
chrXII	458416	42	1815	79	204	183	1119	42	322	40	83	64	297	96	176	239	378	0	11210	17421	12881	10217	9659	7825
chrXII	458417	39	1805	69	192	164	1070	42	304	25	87	56	295	94	172	222	371	0	8881	13918	10808	8737	8375	6873
chrXII	458418	38	1788	69	192	167	1068	42	301	25	92	56	295	85	167	226	365	0	8337	13343	10527	8562	8179	6816
chrXII	458419	38	1721	69	188	153	1033	42	305	25	87	56	291	85	167	226	367	0	8305	13430	10656	8695	8364	7016
chrXII	458420	36	1678	69	177	137	996	42	292	25	84	51	281	87	165	228	363	0	7582	12892	10603	8985	8901	7800
chrXII	458421	36	1673	75	171	134	998	42	289	25	84	51	282	86	165	228	365	0	7524	12836	10576	8979	8903	7846
chrXII	458422	36	1647	81	168	124	969	42	289	25	84	51	278	78	165	230	364	0	7584	12940	10698	9098	9024	7900
chrXII	458423	36	1635	81	168	124	971	42	292	25	84	49	282	83	165	225	366	0	7390	12654	10498	8965	8886	7821
chrXII	458424	36	1612	79	167	124	965	42	294	25	84	49	281	83	165	229	362	0	7388	12652	10494	8966	8877	7817
chrXII	458425	36	1612	79	171	124	964	42	293	25	84	49	278	83	165	229	362	0	7399	12677	10534	9000	8931	7868
chrXII	458426	34	1596	79	162	118	961	42	293	21	80	49	273	83	165	228	359	0	6547	11371	9494	8221	8298	7508
chrXII	458427	30	1566	79	162	115	938	42	297	21	82	46	264	83	185	242	422	0	6742	13723	12524	11077	11341	10243
chrXII	458428	30	1555	79	163	115	929	42	304	21	82	46	258	83	184	243	411	0	6178	12865	12011	10727	11064	10033
chrXII	458429	30	1509	61	163	115	895	42	294	21	79	46	255	83	179	243	400	0	6174	12864	12009	10726	11065	10034
chrXII	458430	30	1518	61	163	115	900	42	304	21	79	46	259	83	179	243	400	0	6172	12862	12009	10726	11064	10039
chrXII	458431	30	1474	61	163	115	858	42	308	18	80	46	247	90	180	243	392	0	6164	13121	12249	11119	11472	10510
chrXII	458432	26	1479	61	167	115	853	38	313	18	81	46	257	90	182	261	419	0	6040	13677	13153	12250	12741	11787
chrXII	458433	26	1486	61	148	108	857	38	307	23	81	46	254	88	179	259	413	0	5400	12715	12479	11748	12378	11639
chrXII	458434	27	1433	70	146	108	815	36	309	23	81	46	239	91	173	257	407	0	5568	13223	12982	12229	12923	12231
chrXII	458435	27	1427	62	144	109	813	36	317	25	85	46	245	90	173	265	405	0	6093	15863	15951	15312	16489	16595
chrXII	458436	27	1438	63	137	105	805	37	322	25	85	46	245	100	173	265	405	0	6071	15829	15933	15327	16493	16618
chrXII	458437	26	1425	63	136	105	801	37	322	25	83	46	243	100	173	261	407	0	6250	16930	17265	16893	18093	18070
chrXII	458438	26	1365	63	136	105	776	34	325	25	83	38	242	99	173	260	406	0	7943	25109	27596	29332	31894	33789
chrXII	458439	26	1364	63	136	105	773	33	325	25	83	29	241	99	175	260	406	0	7968	25314	27908	29747	32351	34339
chrXII	458440	26	1360	70	131	98	775	33	325	25	83	29	239	99	167	260	408	0	7969	25321	27914	29759	32368	34366
chrXII	458441	26	1255	70	135	97	713	33	313	22	83	29	232	94	164	260	408	0	7997	25466	28203	30177	32928	35040
chrXII	458442	27	1295	70	143	104	744	38	291	22	99	29	234	98	168	260	411	0	8013	25568	28462	30498	33347	35467
chrXII	458443	27	1262	68	142	99	747	38	301	22	99	29	233	98	166	260	411	0	8025	25598	28526	30570	33415	35567
chrXII	458444	27	1254	68	132	101	741	38	303	22	99	29	233	98	165	253	411	0	8024	25602	28533	30574	33417	35575
chrXII	458445	27	1240	68	132	91	735	38	296	22	102	29	231	98	165	253	408	0	8041	25663	28659	30810	33692	35967
chrXII	458446	27	1197	68	132	91	705	38	287	22	105	29	231	95	165	259	415	0	8007	25971	29252	31662	34750	37374
chrXII	458447	27	1205	68	132	94	704	38	287	27	105	29	232	94	165	261	420	0	8000	25981	29264	31669	34768	37427
chrXII	458448	29	1203	68	133	93	700	38	287	27	105	29	230	94	167	261	422	0	8039	26007	29295	31708	34817	37475
chrXII	458449	31	1200	67	126	100	706	34	287	27	106	33	234	93	167	248	419	0	8045	26045	29307	31749	34833	37482
chrXII	458450	31	1209	67	131	101	708	34	290	27	106	33	236	93	167	253	420	0	8043	26043	29308	31750	34835	37483
chrXII	458451	31	1205	67	131	101	708	34	290	27	106	33	234	93	167	253	420	0	8041	26042	29308	31751	34833	37484
chrXII	458452	30	1193	67	131	108	708	34	292	27	103	33	239	93	158	248	418	0	7976	26020	29273	31725	34797	37453
chrXII	458453	30	1187	63	129	108	706	34	294	27	103	32	239	93	157	250	418	0	7980	26022	29273	31730	34801	37458
chrXII	458454	30	1165	63	125	113	705	34	293	27	103	32	235	93	161	254	433	0	8007	26040	29282	31731	34816	37456
chrXII	458455	31	1191	67	132	113	710	34	296	35	103	32	235	95	159	254	432	0	8035	26054	29290	31734	34823	37463
chrXII	458456	31	1177	68	132	116	711	34	296	35	103	32	234	96	162	255	429	0	8029	26055	29291	31734	34823	37463
chrXII	458457	30	1149	68	127	116	704	34	295	35	103	32	230	93	162	262	426	0	8078	26097	29298	31742	34834	37473
chrXII	458458	30	1182	68	130	117	725	38	297	35	96	32	247	94	164	255	423	0	8041	26078	29284	31729	34811	37440
chrXII	458459	34	1093	61	136	113	663	35	287	33	93	32	245	104	161	254	428	0	8243	26168	29333	31749	34829	37457
chrXII	458460	34	1088	61	136	110	654	35	289	33	93	32	243	104	161	252	422	0	8211	26127	29301	31726	34800	37416
chrXII	458461	33	1055	61	136	104	630	35	286	33	95	30	243	102	157	256	418	0	8240	26147	29315	31734	34804	37420
chrXII	458462	33	1065	61	136	104	628	30	286	33	95	30	246	107	157	256	418	0	8233	26134	29302	31724	34783	37402
chrXII	458463	32	1059	56	147	103	626	30	286	33	97	30	252	105	159	259	418	0	8231	26135	29303	31724	34786	37401
chrXII	458464	32	1061	44	149	105	614	30	260	33	93	30	245	111	144	242	403	0	8032	25994	29177	31605	34591	37178
chrXII	458465	31	1041	44	149	93	607	25	245	33	95	30	253	112	148	243	402	0	8035	25986	29159	31583	34562	37151
chrXII	458466	31	1032	44	149	92	599	25	247	33	91	30	246	112	151	241	399	0	8084	26012	29171	31591	34567	37153
chrXII	458467	28	1026	44	151	92	565	25	244	33	99	30	248	106	155	240	391	0	8224	25532	28549	30953	33899	36402
chrXII	458468	28	1032	44	155	94	568	25	244	33	103	30	240	104	155	240	392	0	8217	25506	28496	30924	33865	36386
chrXII	458469	28	1008	39	147	95	550	24	243	33	103	30	238	104	148	235	394	0	8209	25509	28483	30908	33855	36380
chrXII	458470	27	990	44	141	93	546	24	237	33	103	30	237	105	145	235	387	0	8179	25252	28234	30676	33631	36100
chrXII	458471	27	975	44	135	88	546	24	238	33	106	30	238	106	145	238	384	0	8179	25251	28229	30671	33628	36100
chrXII	458472	29	953	44	140	88	523	24	240	30	106	30	236	113	143	242	397	0	8494	25488	28343	30773	33759	36248
chrXII	458473	32	930	48	156	95	515	22	237	24	113	34	235	123	147	247	408	0	8948	26013	28604	30994	34001	36438
chrXII	458474	35	926	48	156	93	511	22	236	24	115	34	238	119	129	232	401	0	8465	24660	27448	30121	33124	35678
chrXII	458475	35	891	56	150	93	490	22	228	24	115	34	230	121	129	230	399	0	8470	24659	27448	30125	33124	35680
chrXII	458476	35	897	56	150	93	492	22	228	24	115	34	231	124	130	230	402	0	8467	24665	27443	30126	33126	35682
chrXII	458477	31	879	56	154	101	489	21	228	24	112	34	241	127	132	231	414	0	8878	25328	28072	30741	33644	35984
chrXII	458478	55	949	94	212	109	518	19	213	26	98	30	242	132	122	201	393	0	11703	28559	30677	33079	36121	38117
chrXII	458479	58	982	102	227	115	526	20	214	39	98	31	239	146	130	202	386	0	12456	29740	31787	34301	37457	39508
chrXII	458480	60	972	102	221	119	523	20	215	39	98	31	239	144	130	202	388	0	12842	30313	32681	35701	38970	41356
chrXII	458481	60	972	98	221	114	530	20	215	39	98	31	238	147	130	202	388	0	12851	30343	32718	35777	39042	41428
chrXII	458482	60	963	101	213	114	520	20	212	39	98	31	238	147	128	202	388	0	12853	30342	32721	35777	39045	41432
chrXII	458483	60	938	101	213	118	496	20	210	39	91	24	238	147	123	196	380	0	12857	30346	32722	35776	39048	41433
chrXII	458484	59	916	101	217	118	481	21	206	39	91	19	232	146	123	196	378	0	12859	30346	32722	35779	39051	41433
chrXII	458485	59	903	101	215	118	486	21	207	39	94	19	236	146	123	196	383	0	12862	30348	32722	35779	39051	41433
chrXII	458486	59	940	101	221	121	508	21	209	39	108	19	243	146	123	196	389	0	12860	30355	32721	35783	39050	41433
chrXII	458487	59	938	106	221	121	516	23	210	39	108	19	249	146	126	196	386	0	12860	30355	32722	35782	39050	41433
chrXII	458488	59	931	106	228	120	509	22	202	39	99	19	248	142	126	196	382	0	12858	30357	32726	35780	39052	41436
chrXII	458489	59	1022	106	236	120	572	21	202	39	99	23	266	142	133	196	391	0	12862	30354	32709	35768	39043	41419
chrXII	458490	59	1019	106	236	124	565	25	196	39	99	23	265	142	133	196	390	0	12861	30354	32708	35766	39043	41416
chrXII	458491	59	1072	108	236	124	605	37	201	41	102	23	272	142	138	196	395	0	12861	30357	32710	35765	39044	41415
chrXII	458492	59	1118	108	236	124	607	37	204	41	102	23	278	145	139	203	402	0	12865	30362	32715	35766	39045	41408
chrXII	458493	59	1132	108	239	124	603	39	207	41	105	23	279	143	141	195	403	0	12769	30295	32647	35717	38971	41335
chrXII	458494	61	1154	114	218	121	632	36	203	37	104	27	280	150	152	187	426	0	12602	30148	32594	35645	38907	41257
chrXII	458495	76	1251	150	253	139	650	41	239	45	114	27	327	188	212	246	564	0	12756	30240	32675	35716	38956	41287
chrXII	458496	77	1265	150	253	141	664	41	241	45	114	27	333	188	212	246	567	0	12753	30239	32671	35720	38955	41286
chrXII	458497	85	1307	156	266	152	683	44	247	47	126	27	359	195	276	388	648	0	12793	30282	32698	35734	38976	41319
chrXII	458498	89	1339	167	273	152	697	45	250	57	128	27	375	235	304	442	720	0	12830	30324	32738	35749	38989	41350
chrXII	458499	93	1386	190	286	146	703	46	258	62	140	48	395	259	326	536	830	0	12895	30404	32799	35800	39041	41397
chrXII	458500	93	1401	190	286	152	716	46	258	62	145	48	397	268	328	536	830	0	12899	30407	32804	35804	39043	41397
chrXII	458501	94	1399	190	286	152	723	46	258	62	145	40	400	269	330	536	839	0	12919	30409	32812	35810	39045	41399
chrXII	458502	100	1437	199	306	153	751	51	275	62	145	62	409	275	330	538	850	0	12950	30430	32821	35816	39049	41413
chrXII	458503	101	1441	202	311	165	757	51	282	62	154	62	414	278	334	544	872	0	12975	30478	32839	35823	39049	41416
chrXII	458504	101	1456	202	311	161	765	51	292	62	158	62	415	281	339	554	880	0	13008	30516	32862	35843	39065	41428
chrXII	458505	101	1473	202	311	160	771	51	301	62	158	65	420	281	341	572	880	0	13053	30557	32895	35882	39085	41461
chrXII	458506	100	1473	209	311	164	773	51	320	62	158	65	419	281	341	572	888	0	13081	30569	32907	35903	39088	41461
chrXII	458507	100	1490	208	311	157	775	51	320	62	152	76	425	281	346	576	891	0	13084	30567	32903	35902	39089	41449
chrXII	458508	100	1500	208	307	163	772	51	320	62	152	76	424	281	342	576	892	0	13090	30574	32907	35904	39088	41453
chrXII	458509	106	1539	219	328	167	799	52	316	62	152	76	431	287	344	567	884	0	12959	29831	31631	34371	37147	39175
chrXII	458510	104	1554	219	353	184	805	53	322	62	173	85	460	301	348	620	944	0	12865	28807	29679	31651	33881	35057
chrXII	458511	104	1569	219	354	186	808	53	321	62	173	85	460	301	352	620	944	0	12840	28726	29536	31452	33700	34878
chrXII	458512	105	1552	213	354	186	803	53	323	59	173	85	459	301	352	620	938	0	12839	28722	29530	31443	33694	34861
chrXII	458513	105	1544	213	355	181	802	53	332	51	171	85	462	295	354	611	932	0	12523	27541	28318	30253	32291	33313
chrXII	458514	105	1553	217	359	181	805	53	342	51	171	85	466	291	350	617	942	0	12322	26599	27188	29111	31081	31903
chrXII	458515	106	1565	226	376	201	811	53	341	51	176	85	480	293	372	642	972	0	12230	26008	26437	28282	30086	30654
chrXII	458516	106	1562	220	382	202	807	53	335	55	179	85	486	295	373	644	978	0	11952	24835	25289	27119	28894	29558
chrXII	458517	107	1574	225	382	202	813	53	335	55	184	85	486	300	373	649	985	0	11961	24682	25057	26857	28666	29410
chrXII	458518	107	1569	225	392	203	817	53	334	55	184	85	491	302	376	651	1006	0	11997	24544	24858	26533	28291	29005
chrXII	458519	107	1571	227	400	203	811	58	346	55	184	83	491	302	376	648	1017	0	12082	24512	24711	26347	28063	28763
chrXII	458520	109	1577	227	425	212	820	59	348	66	184	83	506	311	389	659	1039	0	12252	24470	24557	26110	27778	28431
chrXII	458521	109	1591	227	419	212	815	59	351	64	184	83	509	311	389	657	1040	0	12240	24333	24404	25964	27593	28263
chrXII	458522	109	1582	234	417	213	806	59	357	64	184	83	507	307	389	652	1042	0	12251	24338	24400	25963	27588	28259
chrXII	458523	111	1588	241	412	211	804	59	356	64	184	83	509	315	385	657	1051	0	10746	17982	16416	17189	18138	18317
chrXII	458524	120	1615	273	454	232	803	59	355	68	190	84	545	331	407	687	1193	0	11103	17119	15117	15476	16252	16185
chrXII	458525	146	1759	365	557	291	877	100	397	109	288	145	709	577	808	1334	2794	0	13440	14972	11984	11806	12157	11644
chrXII	458526	161	1771	359	562	298	881	95	399	114	297	146	809	587	821	1387	2983	2	13862	14993	11991	11747	12057	11576
chrXII	458527	161	1768	359	557	300	869	95	405	123	297	146	809	595	820	1387	2983	2	13863	14996	11989	11739	12052	11572
chrXII	458528	162	1781	359	550	304	865	98	409	123	300	146	804	595	820	1386	2986	2	13859	15003	11988	11736	12049	11568
chrXII	458529	162	1770	359	549	299	852	98	411	123	296	146	804	589	818	1393	2990	2	13858	15003	11988	11735	12049	11569
chrXII	458530	162	1758	359	552	304	826	98	410	123	293	146	800	588	823	1415	2997	2	13894	15042	11994	11744	12057	11577
chrXII	458531	162	1773	359	552	312	857	99	414	118	297	146	809	588	831	1417	3023	2	13756	14540	11463	11182	11419	10848
chrXII	458532	163	1752	359	562	314	856	99	414	118	291	149	810	586	840	1424	3028	2	13944	14672	11549	11228	11455	10864
chrXII	458533	165	1835	382	579	326	896	102	417	124	291	162	836	591	844	1430	3042	2	13786	13923	10786	10399	10551	9874
chrXII	458534	168	1813	385	594	328	894	104	439	124	291	170	861	621	865	1482	3083	2	14354	14292	11045	10597	10696	9956
chrXII	458535	175	1866	407	599	344	947	104	445	124	283	170	876	616	879	1493	3099	2	14134	13196	10062	9429	9342	8508
chrXII	458536	179	1870	410	595	345	945	104	444	124	283	170	874	616	879	1493	3099	2	14165	13226	10090	9461	9364	8521
chrXII	458537	179	1896	419	611	347	986	104	456	124	283	170	882	621	882	1498	3115	2	14179	13222	10078	9433	9346	8498
chrXII	458538	179	1881	419	611	347	987	104	454	124	280	171	881	621	881	1498	3114	2	14179	13222	10082	9431	9346	8495
chrXII	458539	181	1878	419	622	347	992	104	454	124	287	171	879	621	880	1498	3119	2	14174	13219	10065	9412	9307	8458
chrXII	458540	181	1885	419	622	347	990	104	454	124	279	171	878	621	880	1498	3119	2	14178	13225	10070	9409	9309	8457
chrXII	458541	181	1905	419	618	350	1011	104	454	124	279	171	883	621	880	1499	3121	2	14149	13110	9908	9154	9005	8144
chrXII	458542	184	1901	419	622	350	1010	104	455	124	283	171	878	654	882	1511	3189	3	14209	13138	9946	9180	9024	8149
chrXII	458543	184	1967	419	636	348	1050	104	460	127	299	182	897	661	880	1509	3213	3	14014	12829	9607	8860	8642	7794
chrXII	458544	184	1970	419	636	347	1050	104	457	127	296	182	896	660	876	1506	3213	3	14013	12824	9607	8856	8631	7783
chrXII	458545	184	1976	422	637	347	1057	104	460	133	296	182	896	660	876	1506	3215	3	14015	12827	9604	8851	8631	7782
chrXII	458546	184	1967	422	634	349	1036	104	457	133	296	182	894	665	879	1509	3210	3	14102	12892	9627	8862	8639	7792
chrXII	458547	197	1976	445	643	351	1063	104	445	122	296	188	902	663	893	1518	3243	3	15191	13256	9454	8303	7782	6451
chrXII	458548	219	2010	454	639	367	1051	103	440	133	312	199	1015	725	966	1789	3982	3	13198	10727	7507	6389	5766	4455
chrXII	458549	229	2037	482	668	376	1046	103	446	146	314	210	1016	727	1016	1886	4119	3	15716	11832	8078	6779	6056	4615
chrXII	458550	231	2056	482	671	379	1051	108	446	146	312	210	1025	726	1019	1887	4117	3	15776	11876	8115	6814	6081	4624
chrXII	458551	240	2085	492	665	379	1061	108	447	146	326	210	1090	761	1048	1964	4252	3	16142	12198	8359	7038	6258	4731
chrXII	458552	246	2083	494	665	393	1059	108	456	152	318	219	1180	792	1110	2055	4408	3	17761	12991	8853	7436	6546	4864
chrXII	458553	246	2138	494	665	393	1069	108	456	152	318	219	1185	792	1109	2061	4410	3	17789	13007	8856	7437	6549	4869
chrXII	458554	246	2130	494	663	397	1095	106	452	152	318	219	1184	792	1110	2063	4410	3	17792	13009	8857	7443	6550	4869
chrXII	458555	247	2128	494	663	397	1090	106	446	152	318	219	1193	792	1119	2065	4425	3	17851	13062	8896	7499	6572	4911
chrXII	458556	263	2273	500	693	417	1128	107	457	168	319	224	1241	820	1200	2203	4575	3	19474	15005	10620	8785	7752	5861
chrXII	458557	264	2280	500	693	424	1122	104	457	168	324	224	1243	827	1209	2216	4605	3	19538	15140	10769	8939	7852	5892
chrXII	458558	267	2272	506	685	411	1127	108	460	174	320	224	1256	876	1231	2244	4670	3	19957	15564	11569	9549	8323	5973
chrXII	458559	272	2286	519	689	427	1128	113	458	174	321	224	1275	884	1244	2269	4689	3	23406	18552	13784	11453	9910	6943
chrXII	458560	283	2320	540	703	428	1141	113	462	174	317	225	1304	896	1249	2280	4741	3	24798	19377	14527	12076	10435	7471
chrXII	458561	284	2305	540	700	428	1138	111	462	174	319	225	1307	902	1249	2282	4760	3	25077	19770	15106	12654	10928	7651
chrXII	458562	283	2380	532	701	428	1185	115	462	174	317	225	1333	916	1247	2293	4785	3	25496	20093	15450	12963	11186	7851
chrXII	458563	283	2346	532	700	429	1164	112	462	174	317	237	1334	916	1247	2298	4775	3	25509	20100	15454	12976	11191	7856
chrXII	458564	283	2341	524	700	429	1168	114	460	174	317	236	1337	919	1252	2298	4773	3	25520	20117	15472	12986	11194	7859
chrXII	458565	282	2371	524	700	429	1185	114	460	174	317	236	1339	919	1252	2299	4769	3	25534	20123	15479	12993	11207	7865
chrXII	458566	279	2406	524	698	438	1188	113	473	174	317	236	1343	920	1252	2299	4774	3	25546	20132	15489	12996	11209	7870
chrXII	458567	275	2372	531	696	429	1160	113	468	174	314	224	1321	920	1246	2297	4765	3	25572	20125	15487	12991	11194	7860
chrXII	458568	275	2388	531	700	429	1181	113	472	190	314	224	1332	921	1246	2300	4762	3	25549	20118	15479	12980	11188	7863
chrXII	458569	276	2383	531	700	428	1166	113	478	193	312	224	1329	915	1248	2300	4756	3	25525	20103	15451	12959	11166	7846
chrXII	458570	278	2397	520	702	428	1182	114	467	193	307	234	1326	921	1242	2300	4711	3	25517	20044	15400	12896	11122	7802
chrXII	458571	278	2406	529	706	433	1182	113	469	193	310	240	1342	931	1242	2300	4708	3	25711	20189	15459	12931	11132	7845
chrXII	458572	280	2406	529	706	435	1181	113	473	193	310	240	1343	936	1246	2302	4710	3	25794	20261	15487	12948	11145	7860
chrXII	458573	284	2429	529	708	450	1192	114	477	189	310	240	1344	939	1245	2304	4715	3	26008	20439	15546	12999	11196	7918
chrXII	458574	284	2427	529	705	452	1192	114	478	189	310	240	1344	939	1242	2304	4717	3	26010	20441	15544	12997	11195	7918
chrXII	458575	284	2417	529	697	456	1167	114	478	189	301	239	1338	939	1238	2304	4713	3	26027	20465	15552	12996	11198	7920
chrXII	458576	280	2362	508	678	448	1165	106	444	189	287	233	1319	924	1234	2268	4665	3	25290	19623	14660	11684	9854	6502
chrXII	458577	277	2372	502	678	451	1173	106	444	189	287	233	1322	920	1234	2264	4644	3	25229	19584	14617	11656	9812	6477
chrXII	458578	290	2365	507	691	450	1180	106	443	189	291	232	1321	923	1234	2290	4648	3	25396	19762	14708	11702	9836	6497
chrXII	458579	301	2383	563	682	472	1175	105	445	184	273	243	1304	907	1185	2153	4551	3	25467	19796	14729	11704	9814	6469
chrXII	458580	300	2385	563	685	467	1171	105	443	184	273	243	1304	908	1185	2144	4550	3	25390	19673	14625	11575	9688	6366
chrXII	458581	301	2356	563	680	469	1157	105	426	184	272	243	1297	907	1179	2134	4538	3	25454	19725	14657	11586	9688	6365
chrXII	458582	329	2437	602	792	501	1163	123	435	192	272	239	1321	926	1180	2146	4566	3	26913	20760	15051	11816	9852	6492
chrXII	458583	430	2724	744	977	563	1197	126	449	189	266	228	1337	919	1190	2145	4515	3	30503	22980	15850	12287	10177	6709
chrXII	458584	457	2827	800	1051	602	1181	125	471	193	267	228	1348	937	1211	2156	4534	3	33535	24738	16512	12753	10456	6922
chrXII	458585	457	2828	800	1051	602	1186	125	472	193	267	228	1345	940	1211	2163	4530	3	33530	24736	16511	12757	10455	6922
chrXII	458586	459	2827	806	1060	602	1187	125	473	193	269	225	1349	940	1208	2163	4530	3	33531	24736	16511	12759	10455	6924
chrXII	458587	460	2818	814	1072	608	1192	123	477	193	269	225	1346	936	1206	2164	4525	3	33738	24889	16571	12792	10468	6942
chrXII	458588	437	2721	746	1043	575	1143	110	413	164	233	208	1233	858	1077	1882	4130	3	33056	24344	16134	12366	10099	6639
chrXII	458589	440	2735	787	1042	587	1124	110	423	162	233	208	1216	853	1075	1873	4111	3	34036	24927	16379	12500	10204	6688
chrXII	458590	467	2818	791	1095	593	1122	110	429	162	234	212	1217	861	1071	1859	4139	3	38759	27602	17558	13236	10714	7045
chrXII	458591	468	2827	791	1091	605	1129	110	429	162	237	202	1213	863	1067	1857	4136	3	38897	27658	17609	13249	10723	7047
chrXII	458592	479	2769	828	1102	607	1113	110	428	162	243	199	1213	871	1069	1859	4132	3	44973	30572	19147	14287	11375	7339
chrXII	458593	521	2927	860	1141	612	1128	103	440	165	248	196	1251	874	1062	1849	4131	3	49967	31783	19743	14643	11573	7535
chrXII	458594	522	2932	860	1141	612	1126	103	444	165	248	196	1249	873	1062	1847	4131	3	50085	31853	19782	14671	11606	7553
chrXII	458595	524	2938	870	1157	628	1128	103	436	165	247	196	1256	881	1064	1848	4129	3	51216	32908	20371	15071	11961	7735
chrXII	458596	537	2955	901	1198	635	1121	105	444	165	243	196	1264	880	1073	1853	4129	3	52868	34440	21114	15578	12363	8046
chrXII	458597	541	2966	901	1198	630	1121	105	434	165	243	196	1261	875	1074	1845	4121	3	53504	34934	21425	15794	12525	8185
chrXII	458598	543	2972	905	1198	642	1131	105	423	167	248	199	1265	871	1085	1852	4134	3	54408	35770	21960	16149	12877	8409
chrXII	458599	543	2975	905	1204	642	1132	105	419	167	248	199	1265	869	1087	1851	4132	3	54475	35813	22001	16180	12908	8438
chrXII	458600	543	2980	905	1204	642	1132	105	419	167	248	199	1265	874	1087	1851	4132	3	54789	36115	22220	16338	13036	8504
chrXII	458601	543	2982	905	1202	642	1130	105	417	167	248	199	1258	874	1089	1851	4134	3	54796	36116	22225	16342	13037	8503
chrXII	458602	543	2984	905	1198	636	1108	105	417	167	248	199	1254	875	1083	1851	4131	3	54957	36270	22323	16414	13101	8531
chrXII	458603	534	2992	955	1257	652	1134	106	400	160	248	196	1224	846	1061	1814	4081	3	58644	39056	23841	17575	13697	8844
chrXII	458604	596	3100	1028	1424	698	1187	117	432	182	268	198	1167	864	1051	1771	4078	3	63480	45066	28305	21098	16564	10726
chrXII	458605	595	3096	1028	1427	696	1174	117	431	182	266	194	1160	861	1049	1764	4070	3	63447	45019	28235	21046	16524	10706
chrXII	458606	596	3073	1028	1425	695	1165	117	432	182	259	189	1162	855	1049	1761	4063	3	63447	45024	28235	21050	16524	10706
chrXII	458607	596	3036	1028	1421	690	1162	117	422	186	259	189	1157	852	1039	1760	4058	3	63447	45023	28237	21051	16526	10706
chrXII	458608	598	3035	1028	1412	692	1165	117	416	186	259	189	1158	853	1034	1760	4054	3	63471	45053	28251	21049	16537	10716
chrXII	458609	600	2997	985	1376	646	1194	105	376	144	180	117	841	627	670	988	1912	0	63469	45002	27999	20751	16376	10693
chrXII	458610	610	2985	992	1413	642	1219	104	382	144	173	117	819	596	620	914	1740	0	64225	45653	28175	20889	16494	10773
chrXII	458611	617	2990	1018	1421	665	1249	107	379	152	177	107	812	597	612	863	1656	0	65305	46305	28389	21009	16546	10828
chrXII	458612	621	3001	1010	1421	668	1246	107	379	170	173	107	815	596	613	859	1639	0	65478	46304	28394	20988	16518	10835
chrXII	458613	622	3017	1010	1419	668	1251	107	382	170	172	107	811	595	610	866	1649	0	66097	46755	28567	21093	16587	10932
chrXII	458614	622	3012	1011	1425	672	1251	107	380	170	165	107	810	594	605	865	1636	0	66640	47086	28775	21258	16684	10976
chrXII	458615	622	2997	1011	1422	673	1260	107	385	170	167	107	809	594	604	865	1635	0	66790	47181	28848	21299	16745	10996
chrXII	458616	622	3000	1008	1440	680	1264	109	385	170	167	107	809	598	604	862	1644	0	67122	47383	28935	21389	16804	11041
chrXII	458617	622	2996	1008	1441	680	1262	109	389	161	167	107	806	599	605	852	1649	0	67333	47563	29033	21465	16875	11071
chrXII	458618	620	2982	1008	1441	680	1259	109	395	161	168	107	806	596	597	852	1646	0	67702	47801	29142	21565	16953	11094
chrXII	458619	626	2980	1028	1462	684	1265	109	402	161	166	107	810	602	591	859	1638	0	69271	48985	29819	22023	17277	11301
chrXII	458620	628	2984	1028	1467	685	1278	109	414	161	176	107	812	597	592	859	1640	0	69718	49141	29926	22071	17310	11334
chrXII	458621	629	2978	1028	1460	687	1272	109	414	164	176	107	805	594	592	857	1641	0	69779	49166	29936	22083	17324	11337
chrXII	458622	742	3281	1248	1824	793	1311	123	433	168	178	112	872	623	625	908	1687	0	84047	56110	33101	23852	18527	12122
chrXII	458623	1185	4551	1869	3036	1224	1567	192	497	142	173	136	1213	693	579	798	1406	0	178495	95603	47207	30943	22721	14575
chrXII	458624	1567	5713	2633	3876	1603	1751	271	579	188	196	149	1603	836	700	941	1549	0	251125	129050	60495	38242	27351	17568
chrXII	458625	1578	5756	2639	3891	1603	1762	271	584	188	193	151	1594	842	700	933	1528	0	251317	129087	60508	38228	27344	17571
chrXII	458626	1626	5942	2799	4052	1649	1799	284	592	204	198	152	1655	885	754	945	1573	0	281892	140048	65018	40844	29205	18856
chrXII	458627	1622	5953	2786	4061	1638	1799	286	589	204	199	152	1642	870	726	900	1500	0	282250	139274	64525	40385	28828	18650
chrXII	458628	1664	5988	2865	4148	1662	1747	286	591	205	199	152	1630	883	729	900	1517	0	299739	145626	67381	42100	29995	19564
chrXII	458629	1662	5989	2865	4147	1658	1745	286	594	205	199	152	1628	877	726	886	1497	0	298768	145109	67019	41833	29804	19462
chrXII	458630	1955	6809	3138	4770	1894	1867	363	654	227	223	162	1832	997	764	913	1606	0	399576	180458	84146	52150	37530	24900
chrXII	458631	1949	6795	3112	4753	1874	1851	362	653	227	223	161	1815	989	724	860	1537	0	397744	179403	83463	51666	37136	24640
chrXII	458632	1950	6794	3087	4757	1874	1835	363	651	221	231	155	1806	983	720	855	1532	0	397764	179412	83469	51668	37142	24641
chrXII	458633	1951	6753	3083	4757	1882	1817	363	652	221	231	155	1805	983	720	855	1528	0	397774	179421	83475	51672	37143	24644
chrXII	458634	1956	6775	3071	4744	1882	1828	363	652	221	228	155	1813	984	720	855	1528	0	397793	179433	83484	51676	37146	24643
chrXII	458635	1957	6754	3072	4748	1883	1829	363	652	215	228	146	1812	984	720	848	1527	0	397802	179435	83485	51685	37145	24642
chrXII	458636	1956	6739	3076	4736	1883	1826	363	652	209	228	140	1812	984	719	848	1528	0	397808	179433	83487	51685	37146	24640
chrXII	458637	1958	6706	3077	4746	1886	1781	363	645	209	226	140	1807	984	715	846	1528	0	397836	179461	83497	51690	37147	24639
chrXII	458638	1958	6723	3077	4748	1886	1782	363	649	209	226	140	1813	984	721	846	1526	0	397848	179471	83503	51689	37149	24645
chrXII	458639	1959	6744	3078	4766	1887	1775	363	651	209	229	140	1806	982	721	846	1544	0	397878	179490	83505	51694	37152	24647
chrXII	458640	1958	6786	3079	4774	1893	1763	362	655	209	229	140	1809	983	719	851	1539	0	397885	179493	83507	51693	37147	24652
chrXII	458641	1970	6854	3088	4778	1914	1781	362	655	209	235	145	1837	995	719	853	1567	0	397923	179520	83516	51703	37156	24658
chrXII	458642	1975	6863	3091	4792	1911	1791	362	659	209	235	133	1842	1000	719	853	1573	0	397928	179523	83515	51705	37157	24658
chrXII	458643	1979	6915	3096	4796	1926	1827	368	660	209	235	133	1849	1003	721	856	1574	0	397958	179541	83513	51713	37163	24667
chrXII	458644	1982	6949	3096	4804	1931	1838	365	662	232	235	132	1857	1013	721	856	1579	0	398055	179637	83555	51744	37198	24694
chrXII	458645	1980	6965	3096	4825	1932	1857	365	663	232	235	132	1860	1013	721	858	1578	0	398056	179649	83560	51746	37200	24697
chrXII	458646	1980	6994	3096	4831	1932	1859	365	665	232	235	132	1855	1017	721	857	1575	0	398071	179652	83562	51746	37196	24697
chrXII	458647	1981	6997	3096	4842	1932	1867	365	664	216	233	132	1857	1017	720	857	1574	0	398082	179657	83563	51746	37198	24697
chrXII	458648	1981	7001	3096	4842	1929	1865	364	670	226	233	132	1853	1022	720	853	1577	0	398182	179736	83590	51760	37211	24712
chrXII	458649	1981	7033	3117	4846	1938	1878	360	654	226	241	125	1861	1020	726	853	1585	0	398167	179734	83576	51756	37205	24704
chrXII	458650	1982	7042	3130	4864	1971	1891	360	657	230	241	127	1876	1027	726	858	1598	0	398262	179786	83586	51767	37214	24707
chrXII	458651	1988	7032	3142	4872	1972	1892	363	667	230	241	127	1885	1032	729	872	1609	0	399176	179889	83479	51614	37010	24527
chrXII	458652	1990	7156	3193	4925	1994	1915	374	686	231	251	128	1936	1057	737	871	1618	0	401589	180502	83722	51685	37002	24524
chrXII	458653	1992	7175	3193	4925	1974	1920	374	694	248	251	128	1945	1056	737	887	1623	0	401633	180502	83721	51680	37002	24521
chrXII	458654	2070	7336	3381	5192	2157	1980	390	707	267	283	128	2093	1106	812	1001	1855	0	417925	186913	86947	53662	38345	25371
chrXII	458655	2122	7673	3365	5287	2158	2102	391	719	271	298	111	2200	1114	829	1014	1907	0	412488	178745	80323	48042	33635	22256
chrXII	458656	2455	9210	4144	6779	2881	2493	451	824	336	380	181	2723	1424	1202	2025	3092	1	439681	193168	87059	52731	36971	24990
chrXII	458657	2458	9219	4154	6791	2887	2499	451	823	340	383	181	2713	1436	1201	2042	3085	1	433220	190224	85423	51464	36002	24509
chrXII	458658	2782	10263	4869	8156	3658	2956	531	936	377	523	195	3339	1831	1585	2765	4326	1	456765	205307	93442	57175	40242	27509
chrXII	458659	4436	17956	10428	17083	7977	5338	1052	1646	863	1322	803	6739	4107	4504	10712	13472	6	537011	280857	135394	85410	62405	46218
chrXII	458660	4518	18182	10606	17460	8206	5461	1094	1690	886	1373	809	6933	4280	4720	11001	14063	6	544654	286574	138912	87834	64253	47506
chrXII	458661	4634	18455	10826	17874	8419	5561	1120	1731	913	1433	799	7184	4458	4817	11186	14685	6	563436	296335	144494	91207	66329	48772
chrXII	458662	4677	18535	10870	17979	8471	5609	1126	1731	914	1463	805	7260	4486	4847	11214	14883	6	568705	299013	145837	91949	66912	49134
chrXII	458663	4752	18686	10948	18174	8608	5666	1146	1737	932	1478	805	7379	4557	4878	11270	15105	6	573630	302064	147262	92870	67569	49642
chrXII	458664	4794	18762	10993	18333	8666	5688	1152	1754	938	1495	805	7461	4631	4906	11272	15277	6	584917	307585	149871	94483	68546	50139
chrXII	458665	5448	20429	12258	20750	10004	6318	1319	1919	1042	1674	853	8577	5496	5516	12154	17184	6	667853	351638	175685	113018	81014	57647
chrXII	458666	7840	27567	15303	28284	14127	8584	1684	2378	1368	2251	1113	11896	7747	7170	16775	24571	7	871081	453397	235139	158265	112032	81510
chrXII	458667	7841	27572	15316	28297	14143	8590	1688	2381	1368	2252	1120	11911	7749	7165	16787	24572	7	872084	453803	235441	158523	112227	81651
chrXII	458668	7896	27602	15341	28375	14219	8626	1692	2385	1376	2272	1120	11956	7819	7219	16807	24685	7	882272	457876	238546	160755	113484	82306
chrXII	458669	7938	27774	15340	28433	14248	8655	1691	2397	1380	2282	1129	12113	7843	7230	16820	24799	7	884671	458327	239013	160976	113523	82360
chrXII	458670	7937	27776	15340	28433	14248	8655	1689	2397	1380	2282	1129	12115	7842	7230	16823	24798	7	884710	458356	239037	160984	113536	82371
chrXII	458671	7936	27843	15340	28446	14248	8672	1689	2399	1375	2282	1129	12117	7843	7231	16829	24801	7	884741	458389	239053	161000	113544	82382
chrXII	458672	7941	27858	15340	28461	14249	8677	1689	2406	1375	2282	1129	12119	7843	7229	16829	24800	7	884767	458404	239068	161005	113556	82385
chrXII	458673	7952	27915	15355	28491	14283	8688	1689	2413	1384	2282	1129	12148	7852	7235	16857	24817	7	886358	459140	239524	161412	113810	82575
chrXII	458674	8028	28227	15522	28709	14345	8749	1697	2444	1399	2299	1141	12221	7901	7312	16995	24919	7	895219	463919	242871	164237	115824	84237
chrXII	458675	8028	28248	15530	28720	14351	8753	1697	2444	1399	2299	1141	12224	7908	7312	16997	24928	7	895237	463923	242876	164243	115828	84238
chrXII	458676	8030	28246	15536	28730	14351	8757	1697	2446	1399	2299	1141	12227	7909	7312	16998	24925	7	895258	463934	242883	164250	115831	84240
chrXII	458677	8032	28266	15536	28747	14349	8766	1698	2446	1399	2299	1141	12233	7913	7312	16999	24931	7	895260	463933	242883	164251	115835	84242
chrXII	458678	8040	28292	15541	28748	14359	8777	1698	2446	1399	2299	1141	12235	7917	7314	17001	24934	7	895277	463934	242886	164252	115833	84244
chrXII	458679	8041	28308	15552	28755	14359	8768	1703	2445	1402	2303	1141	12239	7921	7314	17015	24942	7	895470	464047	242950	164313	115881	84287
chrXII	458680	8063	28395	15602	28829	14389	8786	1707	2440	1409	2311	1141	12281	7930	7344	17062	24995	7	898695	465486	243994	165246	116498	84798
chrXII	458681	8062	28399	15611	28826	14392	8787	1707	2440	1409	2311	1141	12281	7930	7342	17062	24989	7	898678	465460	243980	165224	116489	84781
chrXII	458682	8064	28402	15611	28834	14390	8788	1707	2440	1409	2306	1141	12289	7933	7349	17062	24989	7	898680	465459	243976	165220	116488	84780
chrXII	458683	8063	28382	15609	28838	14397	8800	1707	2442	1409	2299	1141	12290	7934	7349	17060	24985	7	898613	465430	243971	165206	116479	84777
chrXII	458684	8073	28381	15609	28847	14412	8801	1711	2442	1410	2299	1141	12296	7937	7351	17062	24996	7	898605	465413	243965	165201	116469	84775
chrXII	458685	8067	28356	15588	28845	14419	8794	1711	2437	1410	2299	1136	12291	7938	7346	17062	24997	7	896878	465009	243628	165018	116339	84684
chrXII	458686	8031	28271	15575	28800	14414	8771	1715	2407	1386	2296	1143	12270	7928	7340	17060	24972	7	888463	461486	241596	163654	115141	83910
chrXII	458687	8037	28284	15587	28802	14425	8779	1717	2412	1389	2294	1143	12276	7936	7339	17058	24979	7	887257	461128	241317	163428	114970	83758
chrXII	458688	8072	28543	15868	28933	14522	8849	1724	2437	1408	2324	1156	12347	7954	7462	17281	25207	8	888448	462589	242249	164113	115565	84301
chrXII	458689	8076	28543	15839	28945	14527	8853	1725	2436	1408	2323	1156	12360	7967	7467	17285	25203	8	888082	462411	242138	164044	115494	84280
chrXII	458690	8079	28577	15828	29000	14529	8844	1720	2423	1404	2308	1153	12404	7994	7492	17316	25231	8	889659	463063	242523	164682	115745	84488
chrXII	458691	8077	28555	15820	28982	14523	8829	1720	2409	1386	2306	1153	12391	7987	7491	17314	25217	8	888694	462450	242249	164525	115625	84426
chrXII	458692	8069	28568	15818	28966	14525	8829	1720	2401	1385	2306	1153	12388	7978	7495	17316	25211	8	888626	462401	242230	164516	115611	84424
chrXII	458693	8056	28551	15818	28950	14524	8825	1720	2401	1385	2304	1152	12384	7976	7497	17314	25206	8	888497	462341	242201	164495	115594	84412
chrXII	458694	8044	28547	15818	28953	14539	8830	1720	2416	1385	2304	1152	12377	7967	7499	17328	25212	8	887812	462315	242134	164489	115648	84427
chrXII	458695	7994	28404	15767	28903	14542	8818	1714	2415	1394	2283	1158	12359	7968	7485	17328	25182	8	881632	459065	240665	163691	115032	83977
chrXII	458696	8006	28469	15783	28931	14562	8820	1716	2417	1394	2288	1158	12386	7971	7493	17355	25212	8	883034	459815	241000	163901	115196	84120
chrXII	458697	8001	28469	15792	28930	14555	8817	1716	2418	1394	2288	1158	12385	7973	7493	17355	25213	8	883067	459844	241026	163928	115206	84125
chrXII	458698	8001	28460	15792	28930	14555	8817	1716	2418	1394	2288	1158	12385	7973	7493	17355	25212	8	883042	459829	241021	163925	115202	84121
chrXII	458699	8001	28435	15789	28926	14548	8815	1716	2418	1394	2288	1158	12379	7973	7493	17355	25210	8	882985	459798	240999	163907	115189	84114
chrXII	458700	8001	28438	15789	28926	14550	8802	1716	2418	1394	2288	1158	12378	7971	7493	17359	25208	8	882982	459790	240993	163904	115187	84114
chrXII	458701	7999	28424	15789	28926	14541	8803	1716	2418	1394	2288	1158	12377	7969	7493	17357	25204	8	882968	459771	240978	163896	115179	84100
chrXII	458702	7998	28409	15789	28922	14537	8797	1716	2421	1394	2288	1158	12366	7967	7487	17358	25198	8	882932	459752	240961	163887	115165	84094
chrXII	458703	7998	28405	15789	28922	14537	8798	1716	2415	1394	2287	1158	12362	7967	7485	17358	25198	8	882882	459710	240934	163860	115144	84067
chrXII	458704	7994	28403	15788	28920	14540	8782	1716	2411	1394	2287	1164	12362	7967	7487	17354	25192	8	882603	459637	240898	163823	115119	84048
chrXII	458705	7986	28374	15788	28913	14532	8745	1709	2407	1394	2283	1172	12352	7971	7485	17348	25182	8	879600	458755	240310	163420	114842	83839
chrXII	458706	7983	28312	15784	28905	14527	8699	1709	2397	1394	2283	1159	12342	7964	7483	17340	25177	8	868732	455098	238493	162079	113801	83175
chrXII	458707	7985	28327	15784	28905	14526	8712	1709	2407	1394	2283	1160	12344	7964	7497	17340	25177	8	868315	454985	238424	162041	113787	83169
chrXII	458708	7954	28159	15778	28899	14533	8680	1710	2402	1394	2300	1160	12321	7990	7546	17390	25187	8	865089	454190	238053	161913	113763	83140
chrXII	458709	7671	27408	15400	28225	14231	8546	1681	2357	1378	2280	1164	12071	7841	7479	17290	25004	8	781391	422384	224978	154379	108831	80492
chrXII	458710	7394	26264	14991	27468	13883	8341	1623	2288	1329	2246	1137	11774	7710	7457	17164	24685	8	675101	385711	208158	144235	101695	75682
chrXII	458711	7329	26037	14805	27257	13781	8310	1606	2284	1320	2236	1137	11668	7667	7436	17141	24637	8	668485	381770	206274	143150	100917	75162
chrXII	458712	7288	25888	14803	27205	13771	8318	1604	2287	1314	2218	1137	11619	7670	7434	17151	24577	8	667084	381346	206006	143027	100878	75147
chrXII	458713	6997	24805	14149	26286	13407	8174	1541	2202	1262	2131	1107	11230	7440	7251	16524	23580	8	637094	363874	197476	138084	97318	73031
chrXII	458714	6972	24737	14111	26241	13377	8163	1540	2196	1249	2135	1107	11220	7429	7254	16526	23550	8	628920	360410	195977	137236	96636	72553
chrXII	458715	6972	24740	14110	26234	13352	8162	1540	2196	1249	2138	1107	11227	7431	7258	16543	23561	8	627604	359889	195780	137111	96577	72565
chrXII	458716	6971	24733	14110	26223	13343	8164	1540	2191	1249	2138	1107	11217	7429	7261	16538	23550	8	627288	359732	195717	137069	96548	72548
chrXII	458717	6952	24622	14120	26214	13336	8112	1541	2181	1249	2142	1107	11177	7431	7280	16569	23539	8	624337	359037	195317	136932	96502	72548
chrXII	458718	6441	23018	13300	24189	12299	7674	1449	2000	1186	1952	965	10343	6907	6763	14914	21164	8	557059	326098	177813	126100	89239	67874
chrXII	458719	5595	19946	12066	21670	11100	7127	1362	1816	1049	1819	867	9417	6386	6414	13495	19455	7	423021	268937	144544	102876	74946	58798
chrXII	458720	5406	19311	11822	21162	10785	6986	1318	1781	1031	1779	853	9136	6186	6265	13162	18814	7	415138	264006	141437	100640	73320	57693
chrXII	458721	5361	19231	11817	21142	10759	6978	1318	1776	1037	1781	853	9089	6175	6271	13156	18814	7	413486	263485	141086	100494	73276	57661
chrXII	458722	4517	17118	10384	17905	9236	6216	1165	1571	922	1352	716	7763	5060	5173	10289	13891	5	363338	234529	123851	88835	64633	51369
chrXII	458723	4387	16761	10086	17482	9025	6115	1152	1539	914	1277	695	7574	4899	5097	10161	13478	5	342626	224318	118179	84599	61945	49678
chrXII	458724	4344	16680	10035	17396	8989	6106	1147	1533	909	1275	695	7533	4865	5103	10142	13410	5	335175	220285	116232	83416	61174	49225
chrXII	458725	4320	16643	10026	17304	8946	6105	1141	1531	935	1277	699	7513	4845	5131	10126	13410	5	332051	218501	115167	82701	60748	48991
chrXII	458726	4251	16538	9935	17296	8963	6081	1139	1559	956	1333	732	7560	4916	5321	10340	13673	5	324843	215073	113377	81711	60254	48869
chrXII	458727	3885	15734	9451	16250	8392	5778	1115	1467	935	1239	680	7149	4592	5135	9960	12825	2	306408	202242	106379	76651	56639	46638
chrXII	458728	3532	14281	8832	14885	7661	5331	1035	1434	850	1215	621	6801	4406	4867	8667	11783	3	293622	193829	102288	73925	54337	44493
chrXII	458729	3523	14266	8825	14835	7667	5344	1034	1435	850	1222	621	6792	4395	4860	8657	11768	3	293193	193597	102191	73834	54293	44455
chrXII	458730	3523	14253	8809	14830	7651	5348	1034	1435	850	1224	621	6791	4395	4860	8658	11767	3	293174	193589	102185	73833	54295	44454
chrXII	458731	3522	14230	8809	14833	7647	5327	1034	1429	850	1224	621	6788	4392	4856	8660	11766	3	293134	193585	102176	73830	54289	44455
chrXII	458732	2776	11391	7401	12225	6518	4722	849	1191	718	980	534	5755	3744	4297	6984	9939	3	213545	149440	80106	58258	43639	35813
chrXII	458733	2751	11262	7440	12192	6546	4760	905	1220	752	1045	532	5827	3842	4457	7231	10413	3	204231	146211	78908	57807	43551	35961
chrXII	458734	2689	11064	7338	11945	6417	4695	880	1185	738	1044	523	5775	3795	4397	7133	10257	3	198214	143055	77254	56493	42644	35156
chrXII	458735	2705	11052	7320	11972	6434	4690	880	1192	748	1039	532	5789	3814	4423	7130	10287	3	198248	143314	77462	56668	42766	35280
chrXII	458736	2614	10748	7153	11673	6242	4583	869	1169	742	1012	508	5670	3760	4343	6948	10029	3	188259	137596	74742	54835	41503	34294
chrXII	458737	2620	10705	7167	11694	6250	4570	876	1177	749	1036	531	5671	3775	4370	7001	10077	3	188435	138023	74984	55024	41697	34502
chrXII	458738	2498	10428	7049	11297	6056	4452	863	1166	739	1039	531	5528	3689	4337	6875	9801	2	176129	131260	71645	52748	40283	33541
chrXII	458739	2490	10381	7047	11274	6067	4427	862	1162	739	1039	531	5511	3693	4360	6876	9801	2	175964	131428	71737	52871	40380	33632
chrXII	458740	2348	9883	6753	10637	5746	4241	811	1135	735	1017	520	5209	3485	4277	6585	9198	2	164646	124594	68009	50091	38344	31841
chrXII	458741	2338	9852	6731	10617	5748	4234	819	1135	747	1022	520	5185	3484	4281	6581	9185	2	164368	124606	68010	50132	38394	31894
chrXII	458742	1851	8400	5910	8530	4531	3557	734	1022	707	957	493	4149	2873	3804	5740	7143	2	137652	108031	59175	43736	33409	27719
chrXII	458743	1837	8372	5843	8463	4473	3529	709	1015	698	952	493	4118	2857	3786	5722	7051	2	134795	106624	58403	43233	33060	27424
chrXII	458744	1827	8327	5836	8465	4469	3527	709	1010	698	952	493	4105	2854	3770	5725	7036	2	133529	106266	58210	43106	33019	27399
chrXII	458745	1670	7842	5623	7944	4192	3400	694	974	659	947	479	3868	2744	3657	5542	6654	2	111468	94463	52204	38963	30176	25367
chrXII	458746	1592	7600	5435	7651	4024	3287	693	950	640	924	474	3754	2662	3617	5464	6455	2	92219	80734	45272	34602	27394	23780
chrXII	458747	1555	7547	5417	7528	3967	3277	673	961	629	934	485	3725	2639	3578	5442	6451	2	85903	76132	43183	33151	26414	23217
chrXII	458748	1456	6803	5056	7141	3785	3214	667	931	633	922	468	3573	2545	3546	5321	6389	2	77282	66687	37605	29407	23768	21156
chrXII	458749	1270	6089	4561	6277	3245	2882	629	844	602	889	460	3305	2342	3329	5036	6057	2	68596	57104	32300	25316	20590	18641
chrXII	458750	840	3461	1914	3394	1896	1913	510	780	546	846	321	2643	1978	2802	4303	5502	2	59595	43788	25171	19799	15777	14674
chrXII	458751	803	3386	1794	3250	1802	1871	511	788	555	843	356	2560	1954	2855	4427	5364	2	58914	44072	25739	20414	16459	15520
chrXII	458752	803	3489	1804	3235	1793	1910	505	779	558	842	356	2627	1959	2849	4422	5400	2	58955	44115	25811	20462	16454	15508
chrXII	458753	799	3488	1798	3230	1790	1911	505	779	550	847	356	2630	1964	2846	4423	5401	2	58952	44115	25812	20462	16457	15510
chrXII	458754	800	3475	1786	3227	1785	1915	504	781	555	850	356	2633	1965	2847	4425	5411	2	58996	44163	25876	20525	16488	15522
chrXII	458755	819	3662	1871	3564	2029	2090	547	844	641	969	418	3037	2281	3256	5206	6331	2	54256	43229	26033	21191	17307	16471
chrXII	458756	812	3636	1867	3542	2019	2075	550	836	638	969	419	3024	2277	3267	5207	6310	2	53373	42763	25808	21003	17162	16377
chrXII	458757	816	3688	1920	3576	2053	2122	560	851	682	1024	443	3107	2357	3372	5350	6447	2	53682	43529	26384	21539	17539	16721
chrXII	458758	789	3493	1898	3591	2138	2143	628	923	774	1167	479	3303	2666	3718	5979	7201	2	49119	42901	27515	23311	18837	17375
chrXII	458759	818	3553	1891	3605	2137	2160	623	924	777	1171	485	3383	2657	3725	6023	7252	2	48794	42833	27532	23314	18831	17398
chrXII	458760	805	3559	1887	3603	2137	2160	622	925	778	1171	485	3376	2652	3723	6026	7253	2	48779	42827	27525	23315	18831	17399
chrXII	458761	803	3559	1887	3603	2136	2163	623	926	778	1171	500	3376	2653	3721	6026	7248	2	47862	42642	27473	23291	18822	17384
chrXII	458762	812	3601	1908	3616	2133	2181	619	931	793	1163	504	3399	2658	3768	6073	7299	2	43384	40844	26451	22558	18441	17256
chrXII	458763	813	3587	1900	3608	2137	2179	625	935	794	1163	504	3405	2655	3785	6079	7316	2	36330	38289	25428	21952	18099	17061
chrXII	458764	818	3591	1923	3631	2151	2206	626	935	804	1163	504	3426	2665	3801	6129	7331	2	35113	37830	25295	21874	18078	17061
chrXII	458765	832	3648	1952	3721	2214	2239	640	953	818	1194	521	3501	2718	3874	6317	7516	2	34744	37862	25378	22002	18199	17231
chrXII	458766	855	3865	2116	4139	2372	2359	685	1050	893	1280	619	3787	2922	4301	7432	8222	3	29014	37360	25879	22900	19137	18495
chrXII	458767	865	3880	2154	4176	2387	2394	685	1063	904	1291	641	3850	2985	4354	7479	8350	3	29242	38097	26565	23406	19502	18699
chrXII	458768	870	3914	2174	4192	2393	2420	697	1063	903	1292	641	3877	2979	4362	7491	8380	2	28984	38061	26573	23397	19504	18696
chrXII	458769	890	4071	2245	4357	2470	2477	718	1099	944	1370	652	3974	3089	4500	7814	8712	2	30091	39967	27743	24428	20321	19622
chrXII	458770	856	4017	2251	4367	2475	2489	732	1112	968	1388	652	3969	3124	4513	7890	8751	2	26652	38938	27601	24769	20749	20350
chrXII	458771	890	4253	2340	4614	2636	2698	769	1203	1097	1541	710	4306	3397	4839	8428	9530	2	30037	43549	31041	28230	23830	23828
chrXII	458772	889	4260	2340	4609	2635	2707	769	1205	1097	1541	710	4309	3397	4840	8428	9537	2	30060	43583	31062	28261	23855	23858
chrXII	458773	888	4285	2340	4604	2639	2712	769	1205	1097	1541	723	4321	3406	4840	8424	9536	2	30076	43591	31069	28265	23868	23865
chrXII	458774	897	4329	2352	4636	2647	2716	773	1216	1103	1547	723	4333	3425	4854	8452	9567	2	30228	43816	31206	28405	23978	23996
chrXII	458775	906	4374	2419	4699	2681	2758	778	1252	1113	1574	752	4378	3481	4968	8651	9706	2	30669	44403	31573	28675	24243	24278
chrXII	458776	911	4378	2423	4705	2681	2759	778	1257	1118	1574	752	4352	3462	4967	8654	9714	2	30688	44464	31597	28711	24266	24334
chrXII	458777	915	4423	2445	4715	2695	2775	780	1266	1123	1584	764	4371	3485	4999	8710	9776	2	31085	44982	31978	29051	24569	24728
chrXII	458778	915	4437	2440	4728	2698	2786	780	1276	1123	1584	764	4387	3486	5003	8722	9788	2	31337	45176	32106	29189	24705	24919
chrXII	458779	916	4447	2456	4731	2701	2808	780	1282	1123	1584	764	4419	3496	5006	8765	9801	2	31848	45624	32415	29493	25024	25370
chrXII	458780	916	4452	2456	4723	2701	2818	780	1282	1123	1591	767	4424	3496	5006	8765	9801	2	31860	45642	32420	29515	25043	25401
chrXII	458781	916	4455	2452	4727	2701	2820	780	1281	1123	1591	767	4423	3496	5013	8765	9801	2	31858	45644	32423	29519	25046	25404
chrXII	458782	897	4431	2443	4721	2693	2820	780	1281	1119	1591	767	4358	3455	4978	8755	9802	2	31276	45398	32244	29369	24873	25277
chrXII	458783	897	4422	2439	4714	2697	2824	780	1281	1119	1590	768	4338	3434	4975	8727	9802	2	31242	45443	32219	29381	24921	25313
chrXII	458784	905	4421	2505	4799	2824	2870	791	1337	1168	1638	781	4457	3560	5108	8901	10074	5	34877	48851	34481	31455	26914	27280
chrXII	458785	867	4384	2498	4800	2818	2888	792	1345	1167	1633	762	4432	3552	5054	8913	10146	5	35530	49247	34647	31578	26979	27435
chrXII	458786	905	4486	2608	5055	2943	2981	837	1409	1237	1711	802	4641	3780	5304	9393	10795	6	38188	52891	36395	32777	27931	28361
chrXII	458787	894	4480	2590	5041	2944	2985	836	1413	1224	1699	802	4603	3741	5212	9342	10760	6	38187	52880	36337	32730	27884	28309
chrXII	458788	898	4499	2612	5085	2960	3007	850	1440	1239	1717	810	4637	3803	5261	9416	10881	6	38729	53895	36905	33197	28244	28644
chrXII	458789	896	4503	2609	5050	2951	2998	850	1421	1239	1718	810	4615	3789	5223	9392	10839	6	38809	54036	36956	33207	28277	28769
chrXII	458790	894	4501	2617	5048	2942	2998	850	1421	1239	1724	817	4610	3791	5226	9392	10846	6	38827	54068	36985	33232	28291	28773
chrXII	458791	890	4465	2616	5042	2925	2996	848	1421	1237	1724	817	4606	3785	5223	9392	10847	6	38824	54071	36990	33238	28298	28774
chrXII	458792	889	4461	2606	5042	2933	2982	849	1421	1237	1724	814	4603	3785	5221	9378	10847	6	38815	54074	36989	33237	28306	28777
chrXII	458793	890	4477	2615	5047	2947	2985	852	1443	1237	1725	814	4627	3818	5252	9410	10878	6	38879	54232	37178	33378	28518	28916
chrXII	458794	886	4460	2574	4996	2930	2955	846	1443	1195	1715	802	4600	3760	5199	9312	10690	6	38902	54115	36976	33114	28234	28729
chrXII	458795	892	4468	2574	5020	2933	2955	846	1451	1198	1718	802	4624	3794	5205	9326	10703	6	39146	54481	37147	33260	28370	28863
chrXII	458796	892	4471	2570	5020	2926	2963	846	1451	1198	1719	802	4619	3794	5201	9319	10703	6	39156	54511	37153	33268	28372	28870
chrXII	458797	887	4428	2562	5004	2911	2951	846	1451	1198	1707	794	4610	3794	5202	9308	10698	6	39155	54511	37152	33269	28370	28863
chrXII	458798	880	4376	2580	5004	2952	2929	837	1442	1189	1686	777	4592	3816	5232	9325	10693	6	39175	54632	37174	33314	28399	28891
chrXII	458799	844	4324	2529	4736	2744	2766	784	1383	1171	1635	755	4446	3584	4904	8998	9901	6	38575	53570	36262	32362	27512	28125
chrXII	458800	834	4289	2525	4647	2716	2753	770	1376	1136	1605	736	4401	3554	4861	8943	9761	6	38367	53185	35967	32095	27332	27917
chrXII	458801	832	4295	2519	4638	2725	2751	770	1381	1138	1604	736	4402	3548	4871	8956	9766	6	38628	53493	36174	32241	27453	28048
chrXII	458802	829	4285	2519	4631	2722	2749	769	1372	1138	1604	736	4392	3547	4871	8955	9764	6	38637	53501	36180	32252	27458	28052
chrXII	458803	822	4215	2503	4605	2712	2729	768	1373	1138	1604	736	4385	3545	4867	8951	9754	6	38621	53500	36183	32250	27458	28048
chrXII	458804	820	4134	2493	4584	2714	2673	768	1373	1136	1588	736	4342	3536	4857	8928	9733	6	38609	53493	36162	32219	27456	28027
chrXII	458805	806	4043	2452	4494	2673	2582	744	1360	1122	1557	714	4236	3458	4790	8816	9474	5	38212	52791	35653	31639	27019	27783
chrXII	458806	802	4043	2452	4487	2672	2601	744	1365	1122	1560	702	4226	3447	4770	8815	9463	5	38152	52716	35569	31585	26983	27759
chrXII	458807	799	4028	2459	4493	2667	2595	744	1371	1124	1558	702	4220	3448	4767	8814	9463	5	38155	52712	35569	31588	26979	27755
chrXII	458808	802	4025	2459	4499	2669	2601	744	1369	1124	1558	702	4216	3448	4767	8814	9460	5	38151	52711	35566	31586	26977	27753
chrXII	458809	792	3989	2447	4486	2659	2548	742	1343	1111	1545	702	4183	3449	4765	8800	9434	5	37907	52493	35419	31421	26838	27625
chrXII	458810	792	3959	2433	4453	2655	2534	740	1338	1111	1544	702	4156	3448	4738	8759	9359	5	37434	51976	35050	31113	26557	27398
chrXII	458811	775	3814	2355	4235	2547	2458	708	1265	1037	1466	670	3977	3382	4604	8351	9101	5	35484	49789	33325	29614	25412	26210
chrXII	458812	771	3764	2353	4207	2536	2441	707	1261	1036	1434	669	3956	3337	4566	8306	9039	5	34967	49113	32828	29112	25073	25940
chrXII	458813	775	3784	2329	4155	2524	2442	706	1253	1032	1419	672	3938	3308	4550	8251	8989	5	34813	48889	32671	28977	24994	25874
chrXII	458814	778	3703	2344	4141	2526	2372	696	1258	1047	1412	672	3907	3316	4560	8258	8985	5	34821	48947	32675	28985	25019	25893
chrXII	458815	737	3522	2144	3801	2353	2236	650	1161	984	1327	627	3628	3056	4201	7573	8175	5	33459	46757	31178	27724	24050	24935
chrXII	458816	730	3381	2120	3772	2330	2209	623	1141	972	1314	626	3599	3046	4143	7424	8062	5	33124	46423	30758	27137	23547	24459
chrXII	458817	718	3386	2111	3733	2294	2199	610	1137	972	1303	622	3595	3033	4073	7375	8009	5	32965	46233	30624	27034	23444	24380
chrXII	458818	718	3338	2100	3721	2280	2203	610	1131	972	1302	622	3578	3034	4078	7379	8007	5	32935	46225	30621	27005	23438	24384
chrXII	458819	701	3319	2096	3661	2229	2180	595	1131	972	1293	619	3506	2990	4026	7304	7814	5	32354	45411	30096	26541	23156	24103
chrXII	458820	671	3165	1921	3493	2090	2160	544	1080	907	1236	629	3317	2969	3823	6766	7376	5	31330	43234	28734	25705	22574	23396
chrXII	458821	676	3188	1942	3439	2101	2171	545	1083	891	1235	596	3359	2986	3923	6709	7423	5	32585	44410	29485	26459	23193	24044
chrXII	458822	662	3171	1932	3422	2064	2161	541	1067	883	1212	585	3326	2971	3877	6631	7369	5	32468	44133	29260	26266	23036	23912
chrXII	458823	662	3113	1926	3417	2055	2159	534	1068	882	1212	585	3320	2969	3888	6628	7371	5	32544	44219	29305	26297	23065	23942
chrXII	458824	657	3117	1928	3427	2047	2161	534	1068	882	1211	581	3323	2961	3888	6632	7338	5	32462	44084	29224	26209	23004	23921
chrXII	458825	658	3106	1928	3419	2056	2189	534	1067	882	1211	581	3324	2965	3893	6625	7333	5	32696	44231	29280	26270	23053	23978
chrXII	458826	627	2884	1703	3039	1852	2083	504	961	774	1063	512	2969	2718	3565	5736	6548	5	31712	41889	27410	24423	21721	22738
chrXII	458827	622	2888	1703	3049	1850	2100	504	959	769	1059	512	2966	2712	3569	5737	6539	5	31774	41879	27397	24398	21707	22728
chrXII	458828	620	2923	1697	3047	1841	2128	506	969	769	1055	512	2970	2717	3568	5739	6536	5	31772	41878	27389	24400	21718	22731
chrXII	458829	620	2911	1695	3056	1837	2108	506	963	769	1050	512	2956	2709	3566	5744	6539	5	31803	41896	27395	24399	21721	22729
chrXII	458830	606	2879	1690	3006	1793	2113	497	953	769	1049	512	2907	2689	3513	5646	6454	5	31593	41622	27137	24143	21534	22564
chrXII	458831	594	2916	1693	2999	1801	2143	499	955	770	1049	512	2914	2691	3501	5639	6462	5	31597	41623	27141	24138	21534	22560
chrXII	458832	590	2928	1693	2970	1800	2150	505	952	751	1050	506	2895	2680	3498	5609	6448	5	31544	41538	27053	24065	21489	22493
chrXII	458833	581	2805	1608	2830	1717	2099	475	919	716	1016	465	2756	2601	3397	5451	6220	5	30223	39379	25238	22451	19966	21066
chrXII	458834	570	2729	1584	2739	1686	2093	470	915	701	979	474	2729	2592	3327	5303	6094	5	31124	39510	25309	22398	19940	20825
chrXII	458835	564	2713	1535	2697	1634	2082	462	911	687	957	454	2706	2547	3265	5137	5926	5	31180	39298	25173	22204	19766	20593
chrXII	458836	554	2670	1538	2716	1624	2088	462	909	691	957	454	2672	2542	3257	5133	5880	5	31299	39413	25217	22239	19812	20605
chrXII	458837	514	2512	1252	2338	1380	1853	387	775	616	797	364	2316	2210	2726	4372	4909	5	31017	38074	24133	21123	18685	19601
chrXII	458838	515	2528	1261	2337	1380	1849	383	775	616	797	364	2318	2209	2718	4365	4895	5	31038	38029	24070	21070	18662	19590
chrXII	458839	508	2541	1261	2327	1383	1851	383	775	616	797	364	2306	2203	2713	4363	4894	5	31024	38018	24067	21060	18658	19593
chrXII	458840	506	2512	1261	2305	1382	1838	383	775	616	797	361	2304	2195	2719	4357	4894	5	31019	38004	24062	21061	18655	19591
chrXII	458841	489	2466	1205	2236	1354	1791	371	739	572	753	332	2254	2161	2660	4261	4789	5	29464	36291	22846	19849	17431	17978
chrXII	458842	486	2445	1195	2176	1342	1777	372	744	572	738	322	2247	2158	2680	4212	4792	5	28635	35515	22335	19440	17117	17547
chrXII	458843	496	2548	1214	2246	1444	1761	372	734	598	747	329	2424	2450	2817	4492	5237	5	28334	35227	22017	18966	16767	17085
chrXII	458844	491	2543	1214	2249	1426	1755	372	736	591	757	329	2406	2429	2803	4470	5199	5	28181	34995	21883	18847	16665	17011
chrXII	458845	491	2535	1214	2256	1421	1758	372	735	591	752	329	2429	2469	2821	4488	5277	5	28370	35173	21990	18933	16732	17025
chrXII	458846	456	2565	1209	2214	1371	1740	357	731	584	714	308	2361	2459	2750	4335	5176	5	27283	33840	20952	17846	15627	15757
chrXII	458847	452	2565	1201	2201	1364	1742	345	726	584	715	303	2351	2449	2727	4319	5164	5	27091	33642	20859	17743	15550	15705
chrXII	458848	477	2694	1323	2425	1506	1843	355	747	584	736	310	2528	2720	2922	4648	5924	5	27984	35138	21776	18417	16110	16110
chrXII	458849	389	2404	964	1867	1267	1547	182	478	306	405	161	2080	2289	2025	3013	4714	3	27202	30382	18043	14731	12886	12406
chrXII	458850	394	2419	979	1879	1287	1565	184	471	306	403	162	2064	2299	2019	3017	4767	3	27501	30748	18161	14846	12994	12456
chrXII	458851	426	2698	1005	1966	1324	1614	187	476	317	426	172	2222	2402	2066	3124	4949	3	29725	32469	18893	15294	13278	12661
chrXII	458852	425	2705	1008	1973	1324	1613	189	489	318	426	172	2217	2402	2068	3129	4950	3	29725	32470	18897	15294	13278	12655
chrXII	458853	424	2679	1013	1978	1328	1612	189	493	320	423	165	2216	2406	2068	3126	4951	3	30074	32646	18988	15364	13303	12654
chrXII	458854	424	2800	1027	1994	1331	1781	190	504	322	426	165	2244	2399	2076	3133	4956	3	30027	32613	18955	15338	13271	12622
chrXII	458855	424	2810	1027	1995	1335	1790	190	504	322	426	165	2250	2403	2076	3128	4958	3	30086	32634	18967	15339	13274	12627
chrXII	458856	428	2865	1030	2014	1346	1804	192	508	322	426	165	2265	2403	2076	3128	4959	3	30096	32637	18974	15344	13273	12629
chrXII	458857	427	2852	1039	2022	1345	1789	192	515	323	428	166	2267	2418	2083	3125	4975	3	30430	32844	19057	15389	13299	12656
chrXII	458858	424	2922	1018	1966	1327	1839	183	490	293	425	155	2301	2455	2039	2977	4877	0	34777	33601	19059	15128	12908	11861
chrXII	458859	407	3003	920	1842	1239	1839	160	453	238	364	139	2246	2336	1837	2630	4575	0	34685	31558	17747	13914	11667	10461
chrXII	458860	434	3131	968	1982	1378	1899	159	459	239	388	139	2317	2406	1880	2691	4707	0	36239	32979	18421	14420	12088	10863
chrXII	458861	429	3166	940	1921	1341	1910	154	429	233	362	139	2269	2339	1792	2579	4552	0	35806	32374	18104	14121	11876	10692
chrXII	458862	429	3181	940	1921	1343	1919	154	429	233	362	139	2270	2341	1792	2580	4552	0	35894	32387	18125	14129	11887	10703
chrXII	458863	431	3190	927	1929	1338	1946	154	438	233	364	137	2266	2341	1780	2582	4559	0	36496	32587	18218	14187	11912	10740
chrXII	458864	452	3276	996	2011	1397	1949	154	453	233	365	140	2298	2369	1837	2641	4632	0	38016	33565	18761	14556	12265	11054
chrXII	458865	460	3322	1006	2008	1399	1977	153	456	231	356	140	2309	2374	1837	2640	4642	0	38167	33630	18783	14555	12271	11043
chrXII	458866	461	3351	1010	2017	1389	1999	153	462	243	352	140	2311	2378	1837	2636	4642	0	38198	33641	18795	14560	12271	11050
chrXII	458867	459	3374	1004	2016	1401	1997	153	462	245	352	140	2307	2378	1838	2646	4643	0	38197	33651	18797	14560	12280	11053
chrXII	458868	459	3369	1009	2030	1398	1996	153	460	246	352	140	2309	2388	1835	2646	4660	0	38381	33788	18864	14621	12308	11082
chrXII	458869	474	3464	1020	2099	1421	2000	138	453	219	327	136	2312	2402	1787	2564	4639	0	38305	33012	17967	13666	11360	9783
chrXII	458870	485	3489	1020	2134	1437	2015	138	447	220	326	143	2320	2445	1766	2534	4657	0	38589	33014	17869	13588	11270	9644
chrXII	458871	507	3565	1044	2210	1485	2028	138	438	221	326	143	2364	2443	1748	2539	4668	0	40609	34182	18338	13873	11502	9735
chrXII	458872	555	3793	1158	2412	1624	2071	146	438	222	333	131	2448	2511	1805	2613	4799	0	43296	35804	19234	14596	12015	10129
chrXII	458873	569	3834	1158	2416	1620	2090	146	442	222	339	144	2454	2507	1811	2621	4814	0	43768	35888	19305	14651	12057	10176
chrXII	458874	607	3930	1234	2590	1682	2149	146	453	222	344	145	2476	2540	1821	2658	4837	0	44761	36401	19591	14893	12244	10297
chrXII	458875	606	4001	1242	2594	1692	2180	148	444	216	343	145	2482	2542	1820	2665	4835	0	44756	36311	19535	14844	12216	10263
chrXII	458876	612	4006	1244	2597	1696	2188	148	444	216	342	145	2487	2544	1813	2669	4836	0	44798	36326	19535	14849	12226	10264
chrXII	458877	610	4012	1244	2598	1695	2202	148	444	216	342	145	2488	2541	1813	2669	4840	0	44804	36329	19537	14850	12235	10263
chrXII	458878	612	4009	1252	2594	1704	2193	148	444	216	341	144	2488	2541	1813	2665	4844	0	44820	36350	19551	14855	12241	10264
chrXII	458879	622	3993	1240	2634	1694	2218	142	434	216	341	144	2476	2512	1792	2623	4805	0	43593	34746	18408	13619	11018	8848
chrXII	458880	643	4091	1266	2735	1762	2253	142	423	214	341	145	2493	2532	1784	2613	4831	0	43710	34860	18466	13664	11048	8785
chrXII	458881	728	4412	1408	3091	1898	2352	149	425	216	353	146	2574	2607	1799	2604	4878	0	45720	36907	19875	14686	11886	9222
chrXII	458882	951	5152	1587	3970	2282	2571	156	439	230	359	149	2819	2825	1854	2671	5025	1	51589	42409	23704	17428	13792	10471
chrXII	458883	1124	5503	1664	4115	2356	2634	153	440	235	359	155	2891	2823	1841	2667	5038	1	54334	43743	24623	17985	14166	10692
chrXII	458884	1122	5527	1664	4110	2359	2634	153	433	235	367	155	2888	2819	1842	2668	5046	1	54396	43754	24630	17995	14176	10698
chrXII	458885	1130	5541	1678	4114	2380	2635	153	432	235	367	155	2891	2822	1842	2672	5046	1	54430	43767	24646	18007	14188	10703
chrXII	458886	1204	5730	1904	4383	2569	2732	150	432	237	380	156	2919	2866	1860	2689	5077	1	55823	44880	25431	18648	14752	11139
chrXII	458887	1226	5844	1918	4411	2579	2787	150	432	249	380	139	2962	2868	1863	2700	5071	1	55802	44843	25433	18662	14731	11151
chrXII	458888	1250	5909	1961	4524	2634	2824	150	432	254	380	139	2967	2875	1863	2713	5079	1	57245	45558	25859	19102	15007	11370
chrXII	458889	1246	5918	1961	4533	2637	2826	150	433	254	380	139	2958	2875	1863	2713	5077	1	57011	45469	25813	19084	14992	11348
chrXII	458890	1249	5967	1961	4546	2637	2847	150	433	254	378	139	2957	2875	1863	2713	5080	1	57033	45483	25822	19094	14997	11348
chrXII	458891	1250	5977	1978	4554	2649	2854	150	431	254	378	139	2958	2872	1867	2714	5082	1	57050	45484	25827	19101	15002	11353
chrXII	458892	1254	6023	2004	4629	2708	2915	152	431	259	389	139	2969	2900	1878	2725	5105	1	56873	45445	25826	19121	15060	11391
chrXII	458893	1242	6070	2002	4653	2707	2911	150	419	258	389	139	2918	2854	1868	2718	5025	1	55649	44412	25299	18805	14793	11165
chrXII	458894	1445	7272	2665	5694	3212	3132	174	466	297	406	157	3118	3065	1994	2980	5233	1	57233	47345	27259	20255	16295	12488
chrXII	458895	1529	7556	2849	6110	3398	3232	177	484	324	425	175	3158	3127	2008	3005	5241	1	58964	49043	28367	21264	17113	13116
chrXII	458896	8304	28208	13106	32386	17702	9862	531	957	744	876	515	8686	6649	3509	5407	9737	10	238004	173552	104784	86742	67278	53209
chrXII	458897	8340	28275	13211	32553	17802	9909	535	959	745	871	522	8709	6666	3517	5397	9768	10	241790	175781	106237	87871	67984	53581
chrXII	458898	8339	28280	13214	32564	17805	9921	536	949	745	868	522	8707	6669	3517	5397	9763	10	241830	175795	106242	87885	67989	53583
chrXII	458899	8341	28322	13226	32591	17819	9924	539	947	745	875	522	8713	6669	3512	5417	9765	10	241848	175819	106260	87896	68003	53591
chrXII	458900	8343	28330	13236	32603	17815	9918	536	950	745	875	521	8717	6671	3515	5418	9769	10	242757	176944	106852	88322	68301	53769
chrXII	458901	8873	29656	14250	34908	19028	10720	549	971	775	923	551	9161	6896	3639	5548	10040	10	297112	210699	123178	98349	75617	58221
chrXII	458902	9083	30255	14389	35333	19201	10889	549	972	779	930	551	9316	6858	3619	5493	10030	10	303198	213420	125347	99634	76225	58565
chrXII	458903	15172	54114	38637	84421	45608	28066	993	1677	1427	1737	1089	16058	11310	6561	10815	17300	13	569507	430975	245339	184394	139155	105401
chrXII	458904	15185	54186	38663	84580	45738	28135	989	1683	1436	1725	1073	15871	11166	6445	10646	16985	13	567470	428465	244225	183703	138653	105018
chrXII	458905	15370	54520	38979	85435	46050	28142	998	1713	1429	1734	1081	16069	11276	6478	10690	17117	13	635396	443852	252388	188701	141382	106450
chrXII	458906	15378	54582	38978	85458	46067	28162	1002	1714	1429	1734	1081	16081	11283	6477	10700	17127	13	635927	443853	252399	188717	141418	106465
chrXII	458907	15414	54667	39164	85795	46153	28211	1003	1705	1429	1736	1082	16134	11298	6498	10732	17158	13	647276	446246	253925	190037	142065	106897
chrXII	458908	15417	54740	39185	85847	46168	28240	1003	1705	1429	1736	1082	16147	11302	6503	10740	17159	13	647657	446316	253973	190069	142080	106924
chrXII	458909	15432	54759	39228	85916	46195	28251	1003	1704	1432	1736	1082	16149	11313	6508	10734	17159	13	647818	446468	254055	190165	142139	106961
chrXII	458910	15435	54783	39236	85935	46205	28236	1006	1710	1432	1727	1082	16154	11311	6508	10740	17157	13	647840	446481	254068	190181	142147	106967
chrXII	458911	15706	55471	40491	88420	47667	29367	1070	1772	1447	1765	1112	16505	11724	6742	10989	17790	13	654919	455135	260152	195014	146346	109284
chrXII	458912	33353	131268	119819	233835	126401	80812	3177	4054	3456	4497	2733	32793	25237	16709	29620	37958	14	921142	862471	529527	400180	340519	289328
chrXII	458913	38766	155683	142772	272611	145034	91820	3776	5041	4149	5275	3242	37262	28473	19549	35119	41834	14	1147920	1114633	688485	511623	425635	359589
chrXII	458914	52196	209758	186190	344317	180456	111255	5146	7022	5604	6977	4299	47499	35965	24740	44551	50199	19	1846639	1961066	1251617	914355	709596	579972
chrXII	458915	52254	210003	186361	344594	180662	111380	5150	7035	5604	6982	4304	47539	35997	24763	44585	50257	19	1847984	1962145	1252303	914833	709956	580258
chrXII	458916	52270	210090	186453	344739	180722	111402	5155	7044	5604	6993	4312	47561	36011	24776	44609	50278	19	1848195	1962313	1252400	914903	710006	580330
chrXII	458917	52315	210234	186554	344887	180817	111479	5158	7044	5604	6999	4314	47586	36028	24780	44619	50310	19	1848289	1962394	1252463	914932	710028	580353
chrXII	458918	52452	210772	186894	345464	181144	111625	5162	7072	5609	7007	4321	47654	36100	24819	44685	50365	19	1853843	1968363	1255750	916977	711547	581544
chrXII	458919	52730	211962	187511	346559	181644	111827	5181	7079	5629	7021	4334	47853	36166	24896	44809	50473	19	1872309	1985544	1265513	922958	715747	584630
chrXII	458920	52991	213148	188474	348140	182313	112165	5235	7130	5665	7054	4346	48113	36294	25020	45037	50697	19	1893568	2007803	1278067	931158	721347	588924
chrXII	458921	53017	213166	188527	348186	182343	112172	5238	7140	5665	7054	4346	48126	36300	25023	45040	50708	19	1900618	2009743	1279167	931842	721631	589028
chrXII	458922	53210	213706	188787	348619	182534	112285	5254	7143	5669	7079	4358	48266	36379	25033	45083	50755	19	1908818	2014876	1282313	934056	723066	590011
chrXII	458923	53211	213703	188787	348629	182534	112287	5255	7141	5669	7079	4358	48269	36382	25033	45084	50756	19	1908925	2014907	1282326	934064	723073	590015
chrXII	458924	53518	215164	189921	350308	183295	112735	5313	7237	5773	7160	4401	48467	36598	25184	45403	51066	19	1938884	2027897	1289752	938974	726377	592294
chrXII	458925	54628	218598	194097	357011	186389	114288	5520	7474	5927	7365	4556	49344	37466	25688	46186	51930	19	2048529	2084983	1326330	963374	741396	602028
chrXII	458926	55075	220040	194357	357936	186586	114495	5519	7480	5921	7375	4557	49776	37526	25714	46230	52072	20	2058276	2088059	1329477	964896	741887	602476
chrXII	458927	55084	220106	194409	358052	186642	114514	5521	7483	5922	7388	4550	49780	37531	25743	46253	52102	20	2058484	2088174	1329533	964941	741918	602494
chrXII	458928	55087	220138	194427	358052	186645	114523	5521	7489	5922	7392	4550	49789	37534	25742	46269	52099	20	2058698	2088295	1329601	964992	741952	602517
chrXII	458929	55593	224118	199769	366033	190640	117518	5705	7754	6102	7650	4733	50323	38229	26492	48132	53891	20	2063190	2093081	1332629	967674	745121	606092
chrXII	458930	56577	226388	203060	371970	194073	119212	5876	8019	6245	7862	4808	51197	39257	27013	48817	55180	20	2179815	2172631	1382197	1000362	765442	615975
chrXII	458931	65650	253777	224287	413168	213825	128927	7588	10369	7806	9846	5798	59632	45407	30408	54717	63223	24	2528523	2463470	1580870	1131852	853278	673130
chrXII	458932	71871	281425	236552	437521	224777	134005	8530	11518	8756	10684	6187	64390	48775	32014	58011	66672	25	2608764	2579385	1664813	1203798	904798	713405
chrXII	458933	71911	281591	236645	437683	224855	134069	8532	11534	8764	10714	6201	64424	48793	32042	58041	66697	25	2611020	2580591	1665691	1204464	905152	713620
chrXII	458934	72846	285188	239641	442001	227104	134959	8670	11839	8963	10924	6300	65124	49538	32495	58921	67484	27	2695498	2619877	1693519	1227892	918707	721530
chrXII	458935	72852	285252	239659	442064	227143	134980	8667	11842	8963	10928	6303	65112	49521	32478	58939	67461	27	2694455	2619342	1693204	1227735	918597	721509
chrXII	458936	72868	285324	239678	442114	227181	135031	8669	11846	8963	10928	6303	65134	49526	32485	58962	67472	27	2694503	2619378	1693221	1227749	918611	721515
chrXII	458937	73030	285935	240044	442746	227488	135169	8692	11876	8989	10944	6316	65192	49599	32541	59044	67555	27	2697239	2621972	1694934	1229253	919611	722235
chrXII	458938	73220	286596	240454	443455	227732	135288	8743	11963	9024	10949	6323	65255	49658	32545	59092	67528	27	2706514	2628112	1698623	1232262	921313	723215
chrXII	458939	75537	299081	248648	455168	232862	137570	8975	12567	9460	11358	6548	67062	51341	33853	61764	69378	28	2743194	2664050	1720151	1247862	934215	734239
chrXII	458940	75549	299167	248672	455248	232888	137597	8988	12571	9460	11358	6553	67072	51349	33857	61770	69397	28	2743286	2664088	1720200	1247911	934242	734257
chrXII	458941	75707	299693	249338	456298	233420	137913	9039	12702	9497	11438	6553	67279	51559	33972	61999	69662	28	2748655	2667697	1722648	1249635	935735	735145
chrXII	458942	78387	309289	254692	465600	237725	139740	10728	14563	10369	12602	7273	70171	53256	34980	63815	71568	32	2822229	2721673	1754664	1271380	949991	745499
chrXII	458943	80256	315370	257976	471526	240715	141093	11402	15254	10752	12991	7459	71758	54449	35632	64774	72573	32	2863434	2746938	1771343	1284185	958555	751093
chrXII	458944	80272	315423	258004	471588	240741	141114	11423	15272	10752	13007	7459	71779	54470	35633	64793	72598	32	2863722	2747068	1771420	1284218	958554	751109
chrXII	458945	80292	315546	258055	471719	240787	141109	11425	15282	10754	13017	7469	71812	54500	35657	64826	72622	32	2866550	2748213	1771976	1284550	958754	751261
chrXII	458946	80376	315755	258300	472107	241029	141174	11472	15287	10763	13044	7470	71901	54622	35687	64902	72735	32	2877922	2752614	1774480	1286126	959615	751697
chrXII	458947	80569	316643	258773	472932	241454	141401	11518	15321	10796	13102	7497	72051	54738	35755	65085	72884	32	2878357	2754525	1776383	1287964	960996	752864
chrXII	458948	80574	316620	258787	472926	241461	141350	11518	15318	10796	13108	7497	72052	54734	35758	65084	72898	32	2878428	2754571	1776407	1287984	961004	752875
chrXII	458949	80578	316614	258799	472937	241461	141353	11518	15323	10784	13108	7497	72049	54731	35759	65085	72902	32	2878383	2754565	1776407	1287976	961005	752877
chrXII	458950	80711	317251	260124	475178	242658	142164	11555	15416	10839	13156	7529	72203	55134	36041	65496	73260	32	2874503	2756767	1777492	1288946	962360	753921
chrXII	458951	86163	343853	283683	508041	256363	148696	12893	18291	12308	15144	8568	77051	60938	40098	74081	79340	30	2900003	2855466	1846332	1331608	997658	784499
chrXII	458952	86283	343981	284007	508462	256698	148784	12902	18334	12318	15167	8569	77170	61140	40157	74153	79508	30	2899846	2858545	1849830	1334279	999444	785077
chrXII	458953	86637	344625	284133	508907	256815	148922	12913	18361	12330	15180	8581	77504	61175	40176	74197	79602	30	2902987	2860208	1851014	1334906	999838	785422
chrXII	458954	86636	344611	284131	508900	256833	148919	12913	18361	12330	15180	8581	77505	61172	40176	74199	79600	30	2902996	2860208	1851010	1334910	999844	785423
chrXII	458955	86635	344640	284144	508905	256845	148920	12917	18357	12331	15180	8581	77513	61172	40178	74208	79599	30	2903050	2860214	1851013	1334916	999849	785426
chrXII	458956	86635	344682	284144	508919	256851	148930	12917	18357	12331	15180	8581	77517	61179	40182	74210	79607	30	2902988	2860204	1851007	1334893	999840	785426
chrXII	458957	86631	344665	284135	508924	256851	148905	12917	18357	12325	15184	8581	77499	61169	40189	74212	79603	30	2898395	2859282	1850466	1334523	999658	785329
chrXII	458958	86627	344670	284137	508931	256845	148904	12917	18362	12325	15184	8581	77496	61170	40190	74212	79605	30	2896869	2858845	1850247	1334410	999581	785304
chrXII	458959	86656	344770	284291	509157	256930	148973	12925	18380	12335	15207	8581	77590	61259	40251	74244	79642	30	2896922	2859361	1850654	1334737	999890	785485
chrXII	458960	84088	339564	282516	499211	250441	146375	12899	18567	12405	15259	8575	76069	61102	40519	74933	78490	27	2849294	2813630	1824364	1310106	978817	766632
chrXII	458961	81771	332796	278225	486450	244371	144665	12867	18530	12354	15129	8498	73578	60109	40267	74053	76908	25	2629983	2709871	1766116	1273243	955284	752275
chrXII	458962	84660	340772	282761	495484	248479	147243	13237	19368	12878	15643	8768	77032	62926	41630	75803	79158	25	2633885	2731225	1788630	1295656	971927	763827
chrXII	458963	84673	340774	282776	495510	248504	147240	13241	19369	12863	15637	8768	77037	62930	41634	75806	79181	25	2634909	2732401	1789404	1296308	972186	763890
chrXII	458964	84676	340768	282765	495515	248512	147236	13241	19369	12863	15637	8768	77034	62935	41637	75797	79182	25	2634918	2732438	1789436	1296319	972195	763896
chrXII	458965	84680	340737	282777	495528	248512	147176	13241	19371	12857	15640	8768	77018	62934	41639	75790	79175	25	2634898	2732443	1789477	1296357	972222	763912
chrXII	458966	84653	340603	282697	495372	248409	147130	13241	19364	12857	15640	8766	76999	62910	41639	75773	79148	25	2632685	2730714	1788514	1295760	971854	763685
chrXII	458967	84644	340551	282641	495295	248394	147115	13234	19360	12857	15640	8766	76993	62910	41630	75760	79119	25	2632605	2730668	1788490	1295744	971843	763675
chrXII	458968	84644	340507	282623	495263	248378	147091	13234	19365	12857	15640	8766	76985	62899	41629	75758	79087	25	2632515	2730624	1788467	1295736	971830	763667
chrXII	458969	84631	340457	282584	495201	248337	147069	13237	19365	12859	15644	8766	76979	62897	41625	75739	79076	25	2631195	2730213	1788257	1295627	971778	763628
chrXII	458970	84648	340517	282680	495353	248412	147107	13253	19385	12862	15651	8766	77005	62941	41674	75776	79136	25	2624351	2729000	1787514	1295405	971768	763660
chrXII	458971	84603	340348	282662	495098	248330	147070	13252	19377	12860	15645	8766	76941	62884	41663	75766	79109	25	2577113	2715040	1780153	1290951	969354	762541
chrXII	458972	84588	340306	282644	495056	248295	147069	13252	19380	12856	15642	8766	76938	62881	41663	75760	79103	25	2577066	2715000	1780140	1290940	969350	762533
chrXII	458973	84595	340279	282789	495176	248369	147132	13265	19390	12862	15675	8778	76931	62931	41703	75814	79111	25	2566083	2712870	1778485	1290268	969279	762433
chrXII	458974	84412	339798	282386	494019	247855	146962	13258	19359	12853	15651	8776	76679	62781	41660	75724	78916	25	2500390	2684812	1763336	1281137	964227	760039
chrXII	458975	84338	339605	282347	493852	247801	146928	13261	19363	12843	15651	8785	76607	62800	41659	75715	78930	25	2494262	2682709	1761778	1280427	964061	759962
chrXII	458976	83974	338723	281543	492190	247096	146651	13224	19325	12820	15630	8781	76267	62562	41607	75591	78691	23	2419635	2632927	1732345	1261997	953484	754357
chrXII	458977	83980	338724	281611	492197	247134	146655	13224	19331	12821	15630	8781	76294	62581	41626	75590	78710	23	2419556	2632964	1732396	1262022	953526	754370
chrXII	458978	83313	335898	279744	488996	245778	146007	13190	19300	12811	15591	8753	75831	62333	41527	75315	78403	23	2329404	2578183	1702399	1243482	941919	746125
chrXII	458979	83312	335884	279730	488972	245757	145996	13190	19294	12809	15591	8753	75818	62321	41517	75328	78402	23	2329203	2578064	1702327	1243431	941876	746094
chrXII	458980	83487	336253	279989	489461	245962	146071	13215	19371	12853	15658	8756	76233	62704	41654	75478	78500	23	2327809	2577286	1702911	1244287	942645	746488
chrXII	458981	70819	273947	221129	393420	198030	121249	12364	18224	11833	14234	7912	68989	57303	37072	62863	67924	22	1654691	1759405	1172260	879219	673213	526310
chrXII	458982	70700	273686	220737	392690	197554	120963	12354	18209	11839	14220	7909	68907	57220	37052	62799	67811	22	1645305	1752660	1168372	876423	671073	524934
chrXII	458983	70692	273662	220730	392676	197539	120941	12354	18211	11839	14220	7909	68903	57210	37046	62799	67790	22	1644959	1752507	1168303	876380	671046	524901
chrXII	458984	69591	270104	219720	389699	196805	119801	12315	18174	11815	14180	7885	67617	57117	36912	62542	67083	22	1619248	1734947	1150706	866305	666825	522197
chrXII	458985	52979	208770	165757	269439	132552	79049	11228	16684	10667	12388	6827	51823	45493	29903	50300	49245	14	1220883	1215477	771660	588625	449261	348645
chrXII	458986	51874	206534	163573	263916	129330	77337	11193	16589	10630	12301	6784	51046	45115	29726	50010	48091	14	1109104	1135800	717318	552062	426812	337804
chrXII	458987	49197	188009	145762	231144	112487	66637	10814	16185	10118	11689	6475	51275	45213	28638	45372	42490	12	1082480	1067064	662709	507862	386438	298267
chrXII	458988	49125	186347	142978	224734	108652	64845	10776	16099	10106	11560	6447	51879	45163	28592	44817	41299	12	1076064	1053290	649907	496684	376827	291613
chrXII	458989	49108	186232	142769	224445	108439	64800	10775	16079	10103	11554	6446	51912	45160	28573	44783	41263	12	1076061	1052959	649612	496389	376569	291424
chrXII	458990	49108	186213	142769	224448	108436	64792	10775	16079	10103	11553	6446	51916	45165	28573	44783	41262	12	1076030	1052947	649604	496370	376556	291413
chrXII	458991	49112	186245	142769	224464	108441	64801	10777	16084	10103	11553	6446	51921	45165	28573	44788	41264	12	1075842	1052870	649537	496343	376538	291404
chrXII	458992	49104	186220	142771	224439	108433	64798	10785	16086	10103	11555	6446	51922	45155	28557	44781	41267	12	1073149	1051329	648518	495561	376169	291204
chrXII	458993	46259	173621	137095	213040	103440	62250	10593	15783	9880	11318	6347	49962	43919	27803	43182	39974	12	1019276	974907	592013	443426	339903	261860
chrXII	458994	45862	172994	136393	211464	102547	61854	10588	15704	9867	11270	6321	49721	43628	27689	42999	39619	10	973728	948288	573101	425390	330064	257366
chrXII	458995	45819	172891	136277	211191	102360	61754	10583	15696	9868	11269	6315	49677	43602	27661	42986	39568	10	970098	945756	571564	424109	329209	256845
chrXII	458996	45791	172825	136257	211114	102242	61695	10581	15705	9871	11259	6302	49704	43619	27664	42963	39559	10	970081	945844	571655	424192	329289	256850
chrXII	458997	37332	138702	115833	173035	81872	48901	10057	14881	9084	10524	5805	43500	39332	24927	37860	34207	6	749226	740158	446369	331478	256022	196875
chrXII	458998	36557	137082	114080	169234	79501	47754	10023	14796	9107	10467	5785	42922	38689	24721	37663	33472	6	689771	695231	420229	312373	242572	190437
chrXII	458999	34452	127429	106537	158705	74399	44457	9892	14609	8937	10220	5682	41803	37582	23892	35845	31698	6	522597	549615	363293	277523	218177	170479
chrXII	459000	34347	127010	106092	157869	73921	44142	9880	14618	8938	10207	5685	41751	37478	23856	35754	31564	6	518083	545468	361319	276364	217207	169659
chrXII	459001	34506	128055	107046	159343	74430	44464	10004	14839	9030	10343	5778	42303	37907	24168	36206	31890	6	518283	546476	362683	277497	218205	170534
chrXII	459002	26770	89020	73578	109979	51424	31449	9228	13357	7992	9236	4926	37466	33221	19981	26868	24656	2	355043	336232	235172	186220	145666	107782
chrXII	459003	27529	91415	76108	112951	52363	31951	9616	14163	8281	9569	5039	39339	34207	20762	27768	25419	2	338248	328831	237631	187600	147452	109837
chrXII	459004	27227	89731	74904	111008	51646	31618	9568	14089	8218	9454	4993	39117	33969	20544	27219	25008	2	332488	320318	232554	184284	144776	107705
chrXII	459005	27219	89719	74901	111002	51642	31606	9572	14088	8218	9458	4991	39114	33968	20544	27219	25001	2	332422	320283	232545	184281	144772	107691
chrXII	459006	26901	88281	74060	109421	51078	31286	9537	14013	8181	9411	4977	38845	33777	20361	26931	24742	2	317344	311346	228091	181392	142478	105411
chrXII	459007	26813	87921	73818	109028	50875	31161	9464	13959	8129	9384	4955	38785	33719	20324	26871	24675	2	312633	309300	227035	180477	141771	104760
chrXII	459008	27309	89246	74724	110028	51102	31271	9614	14169	8237	9482	4976	39872	34136	20511	27028	24725	2	304605	307259	229410	181793	142462	104803
chrXII	459009	27302	89093	74631	109869	50961	31166	9575	14147	8230	9476	4966	39893	34094	20492	27006	24698	2	302890	306007	228873	181338	142124	104536
chrXII	459010	27338	89147	74617	109921	50966	31150	9572	14168	8237	9476	4985	39941	34129	20519	27005	24697	2	302810	306035	229049	181453	142206	104573
chrXII	459011	26856	86639	69630	104276	47945	29236	8898	13931	7883	9067	4589	39965	34071	19668	25407	23550	3	262481	268545	212086	168850	131786	95245
chrXII	459012	28475	92615	71197	107447	48886	29756	9269	15070	8311	9445	4788	44240	35388	20325	26269	24200	2	212821	246991	208830	169346	130914	93613
chrXII	459013	28315	92243	70739	106667	48553	29571	9219	15024	8256	9354	4766	44048	35153	20237	26187	24015	2	207729	243669	206404	167482	129653	92876
chrXII	459014	28381	92291	70776	106772	48559	29548	9234	15021	8246	9360	4795	44155	35195	20251	26201	24003	2	208187	244281	207021	167888	129820	92974
chrXII	459015	28258	91807	70522	106350	48374	29428	9197	14977	8214	9301	4761	44176	35093	20225	26118	23954	2	206405	243081	205725	166733	129114	92497
chrXII	459016	28254	91759	70520	106232	48356	29390	9196	14977	8212	9303	4773	44169	35083	20220	26116	23939	2	206329	243070	205721	166732	129110	92486
chrXII	459017	30068	93688	71830	108260	49029	29651	9353	15302	8269	9509	4821	47242	36635	20718	26391	24156	3	207245	246071	210054	169378	131051	93408
chrXII	459018	33629	74427	50696	77209	33024	20017	5337	10628	5604	6113	3101	58233	36458	19086	20545	17302	4	109774	173171	174613	137807	104974	68622
chrXII	459019	35625	77658	51621	78702	32904	19712	5456	11088	5753	6253	3164	62379	38112	19939	21327	17365	4	102911	167843	180121	139960	106682	69327
chrXII	459020	35551	77029	50966	77619	32258	19367	5357	10964	5671	6155	3128	62415	37916	19856	21108	17108	4	101498	166033	178782	138630	105480	68488
chrXII	459021	35560	77007	50966	77628	32259	19350	5359	10964	5671	6155	3128	62449	37933	19857	21108	17098	4	101547	166167	178939	138751	105569	68533
chrXII	459022	35563	76915	50856	77550	32211	19348	5359	10958	5671	6155	3128	62466	37911	19866	21095	17066	4	101316	165618	178496	138310	105310	68417
chrXII	459023	36014	77102	50942	77728	32229	19356	5391	10988	5707	6193	3138	63384	38452	20072	21163	17102	4	101492	165895	179077	138762	105721	68641
chrXII	459024	32214	62761	41397	59993	23311	13444	4756	9829	5033	5489	2688	59073	34485	17842	17804	12891	4	71798	126381	149380	112216	83716	51455
chrXII	459025	32215	62742	41328	59963	23266	13391	4743	9843	5027	5490	2695	59115	34480	17832	17805	12881	4	70103	125712	149144	112025	83566	51360
chrXII	459026	33752	63019	41343	59883	23174	13297	4724	9885	5029	5467	2686	62639	35574	18182	17779	12795	4	70009	125372	150544	112939	84205	51572
chrXII	459027	33943	63226	41436	59741	23126	13239	4724	9877	5048	5454	2690	63134	35544	18175	17780	12733	4	70192	125014	150637	112889	84121	51484
chrXII	459028	33947	63194	41445	59744	23116	13224	4724	9872	5048	5461	2692	63150	35546	18176	17783	12728	4	70184	125019	150658	112897	84132	51489
chrXII	459029	33956	63171	41407	59716	23100	13224	4735	9875	5048	5451	2684	63196	35561	18189	17782	12709	4	69507	124696	150509	112812	84088	51459
chrXII	459030	33956	63181	41386	59700	23094	13217	4735	9876	5034	5453	2681	63225	35547	18186	17771	12701	4	69348	124606	150474	112802	84068	51442
chrXII	459031	33963	63193	41393	59735	23105	13214	4739	9882	5034	5462	2681	63241	35561	18193	17770	12726	4	69368	124628	150497	112810	84078	51449
chrXII	459032	33959	63010	41190	59575	23038	13168	4748	9861	5021	5442	2637	63310	35572	18181	17720	12716	4	68338	123991	150289	112626	83914	51310
chrXII	459033	34336	63539	41638	59981	23194	13209	4917	10020	5104	5527	2631	64356	36140	18261	17857	12941	5	67756	124447	150940	113007	84165	51371
chrXII	459034	34484	63743	41564	59921	23138	13185	4915	10011	5100	5528	2630	64745	36143	18217	17844	12961	8	67756	124355	150944	112956	84106	51343
chrXII	459035	34477	63724	41552	59915	23137	13174	4927	10012	5100	5524	2630	64753	36146	18209	17838	12966	8	67941	124482	151003	112980	84120	51355
chrXII	459036	34457	63661	41504	59815	23111	13137	4916	10003	5100	5517	2618	64723	36137	18187	17839	12952	8	67809	124298	150965	112879	84048	51270
chrXII	459037	34459	63679	41502	59792	23109	13144	4915	10003	5106	5523	2622	64739	36138	18187	17836	12950	8	67850	124300	150959	112882	84049	51272
chrXII	459038	34524	63794	41633	59942	23169	13167	4956	10048	5163	5624	2622	64982	36313	18271	17904	13028	8	68988	125010	151363	113138	84194	51307
chrXII	459039	34527	63854	41616	59931	23162	13175	4942	10044	5152	5613	2616	65030	36302	18262	17903	13024	8	68723	124807	151267	113072	84154	51275
chrXII	459040	34552	63893	41630	59975	23176	13159	4958	10048	5168	5636	2616	65069	36327	18266	17934	13044	8	69537	125067	151401	113155	84197	51284
chrXII	459041	34541	63886	41610	59974	23176	13155	4958	10058	5168	5630	2616	65062	36327	18269	17934	13042	8	69253	124978	151354	113126	84172	51276
chrXII	459042	34544	63897	41610	59973	23172	13153	4958	10065	5167	5624	2616	65070	36339	18268	17929	13042	8	69267	124987	151367	113135	84176	51281
chrXII	459043	34426	63885	41519	59900	23159	13112	4962	10086	5143	5625	2596	64920	36243	18253	17895	13004	8	68268	124425	150936	112839	83869	51058
chrXII	459044	34426	63893	41519	59904	23159	13128	4975	10092	5152	5629	2596	64914	36248	18253	17902	13010	8	68173	124408	150906	112813	83845	51056
chrXII	459045	34424	63882	41499	59886	23157	13115	4975	10092	5152	5629	2596	64904	36237	18248	17903	13007	8	68163	124406	150901	112808	83843	51055
chrXII	459046	34434	63912	41494	59897	23162	13121	4968	10099	5165	5634	2596	64955	36285	18254	17921	13016	8	68217	124427	150908	112816	83837	51060
chrXII	459047	31605	59939	38595	54780	21152	11800	5152	9851	4838	5446	2525	60947	32581	16624	16994	12415	8	64371	120422	140955	102023	73474	45281
chrXII	459048	31657	60353	38751	54940	21210	11800	5249	10010	4865	5562	2520	61269	32707	16725	17146	12525	8	64132	120237	140731	101698	73196	45166
chrXII	459049	31646	60360	38666	54803	21156	11780	5246	10027	4856	5572	2528	61224	32641	16687	17139	12504	8	63761	119985	140521	101520	72986	45018
chrXII	459050	32231	62172	39245	55821	21648	11786	5757	10567	5103	5996	2697	63458	33581	17159	17898	13277	9	65472	121734	141226	102096	73079	44909
chrXII	459051	32219	62163	39201	55754	21633	11768	5755	10586	5126	5998	2699	63439	33565	17149	17878	13253	9	65406	121670	141174	102050	73012	44876
chrXII	459052	32350	62453	39360	55975	21759	11797	5828	10674	5149	6052	2748	63765	33782	17243	18007	13378	9	65806	121983	141395	102178	73101	44928
chrXII	459053	31490	62292	39573	55113	21052	10983	7153	12432	5898	7089	3203	63012	32255	16780	18786	14236	9	74716	127057	142161	101107	70069	42776
chrXII	459054	31539	62316	39607	54922	20933	10840	7268	12677	5935	7163	3219	63338	32422	16816	18840	14431	9	76700	128924	143364	101775	70207	42706
chrXII	459055	31563	62403	39553	54845	20903	10905	7272	12676	5955	7175	3203	63502	32411	16777	18829	14453	9	76743	128537	143053	101478	69971	42538
chrXII	459056	31560	62386	39546	54841	20909	10910	7269	12681	5955	7172	3203	63503	32415	16777	18829	14454	9	76746	128539	143056	101475	69970	42536
chrXII	459057	31559	62404	39570	54859	20916	10951	7273	12683	5955	7180	3203	63521	32434	16795	18834	14482	9	76803	128672	143112	101505	69990	42546
chrXII	459058	31534	62415	39546	54892	20904	10957	7289	12681	5953	7191	3224	63538	32424	16840	18870	14495	9	76318	128357	142852	101322	69816	42458
chrXII	459059	31527	62486	39477	54874	20894	10947	7324	12700	5958	7222	3233	63588	32428	16853	18939	14522	9	75991	128172	142651	101136	69669	42373
chrXII	459060	31573	62669	39558	54964	20924	10959	7370	12765	5990	7251	3244	63806	32525	16916	19062	14566	9	76109	128317	142733	101181	69722	42419
chrXII	459061	31745	63399	39951	55245	20999	10971	7679	13082	6170	7416	3389	64463	32790	17097	19503	14755	9	76991	129140	143164	101474	69899	42604
chrXII	459062	31796	63576	40030	55327	21043	10983	7789	13126	6200	7465	3404	64701	32940	17174	19576	14867	9	77550	129584	143464	101691	70093	42747
chrXII	459063	31802	63619	40028	55350	21045	11009	7801	13136	6198	7463	3403	64770	32939	17182	19580	14886	9	77590	129608	143478	101695	70098	42747
chrXII	459064	31806	63641	40036	55359	21046	10998	7811	13140	6205	7471	3420	64764	32954	17190	19593	14907	9	77643	129647	143500	101715	70110	42750
chrXII	459065	31587	63971	40171	55620	21147	10975	7950	13298	6239	7523	3458	64086	32687	17102	19720	15061	9	77960	129517	143083	101173	69659	42474
chrXII	459066	31691	64450	40336	55901	21242	10969	8090	13453	6283	7639	3485	64290	32795	17129	19866	15218	9	78454	129747	143065	101063	69473	42372
chrXII	459067	31751	64690	40445	56058	21292	10964	8152	13523	6297	7672	3490	64412	32781	17136	19902	15260	9	78475	129477	142807	100736	69304	42206
chrXII	459068	31876	65164	40634	56328	21392	11002	8245	13699	6390	7745	3524	64708	32909	17247	20031	15396	9	80316	130567	143279	101055	69570	42411
chrXII	459069	31972	65371	40720	56522	21461	11025	8311	13786	6397	7771	3535	65010	33038	17260	20056	15458	9	81574	131386	143759	101396	69768	42544
chrXII	459070	32043	65571	40738	56577	21443	11033	8332	13792	6428	7780	3543	65197	33041	17256	20061	15513	9	81964	131549	143867	101457	69800	42569
chrXII	459071	32053	65610	40753	56634	21459	11017	8373	13847	6455	7809	3555	65261	33079	17291	20083	15549	9	82660	132060	144159	101659	69957	42747
chrXII	459072	32058	65940	40851	56890	21541	11063	8464	13949	6481	7852	3557	65402	33185	17348	20169	15665	10	85012	133809	145116	102307	70531	43177
chrXII	459073	31957	65669	40734	56687	21445	11076	8458	13881	6465	7845	3558	65138	33047	17235	20048	15657	10	85116	133792	144893	102102	70282	42943
chrXII	459074	32084	66013	40840	56864	21558	11087	8538	13937	6496	7893	3560	65401	33166	17282	20109	15734	10	87084	135072	145677	102705	70659	43238
chrXII	459075	31780	65064	40116	56089	21268	10898	8526	13771	6419	7824	3520	64770	32832	17021	19745	15519	10	86634	134452	143593	101376	69572	42466
chrXII	459076	31745	65037	40221	56259	21362	10874	8634	13840	6478	7887	3546	64790	32925	17056	19850	15617	10	88627	136277	144619	102179	70229	42991
chrXII	459077	30935	63934	39538	55154	20950	10674	8559	13709	6403	7832	3516	63284	32367	16766	19639	15474	10	87195	134220	139076	98311	67728	41819
chrXII	459078	30371	64169	40464	56240	21677	10854	9041	14318	6703	8267	3704	62315	32863	17099	20185	15986	10	88023	134819	138247	98042	67961	42075
chrXII	459079	22756	66029	41864	57376	22208	10883	10653	15949	8035	9809	4349	50861	28059	16258	21964	17405	10	91395	132434	125634	89511	60793	39409
chrXII	459080	22805	66397	42139	57686	22325	10899	10765	16174	8160	10093	4432	51053	28258	16328	22166	17553	10	91404	131690	124536	89036	60576	39414
chrXII	459081	22903	66959	42427	57997	22461	10955	10941	16354	8258	10173	4499	51506	28423	16399	22302	17734	10	92862	132244	124790	89219	60722	39545
chrXII	459082	22877	66976	42432	58023	22464	10967	10946	16364	8260	10184	4505	51486	28421	16401	22316	17752	10	92885	132267	124761	89211	60712	39559
chrXII	459083	22712	66703	42531	58051	22515	10955	10976	16401	8309	10193	4529	51128	28426	16410	22367	17775	10	93314	132572	124654	89175	60800	39642
chrXII	459084	16928	53515	35881	46947	18934	9347	10199	14416	7525	9284	4162	41562	23760	14022	19539	16489	8	89444	114885	91261	65703	45349	31121
chrXII	459085	14187	50380	30430	40317	16117	7077	11737	15462	8477	10432	4669	38343	21650	12663	18326	16137	8	90593	93930	64965	44798	31107	21178
chrXII	459086	14187	49986	30081	39855	16174	6770	12498	16642	8887	11219	5016	39418	22205	12969	18717	16867	7	94154	94775	63828	44086	30592	20853
chrXII	459087	15157	53472	31495	42253	17000	7035	13391	17790	9368	11862	5287	42001	23248	13385	19248	17710	7	100522	100062	67370	46996	33316	23204
chrXII	459088	15184	53577	31520	42297	17031	7049	13443	17884	9399	11926	5303	42083	23272	13426	19273	17768	7	100616	100160	67446	47075	33359	23287
chrXII	459089	15378	54981	32355	43510	17445	7146	13984	18649	9658	12363	5442	43333	23978	13796	19883	18433	7	101399	100553	67449	47202	33584	23485
chrXII	459090	16838	66617	38944	50956	19847	7778	19478	27850	14806	17597	7732	49122	26451	15984	25204	21374	7	105478	103393	68003	49136	35873	26419
chrXII	459091	17162	67509	39399	51561	20172	7867	20119	28510	15120	17976	7820	50308	27088	16190	25397	21783	7	108238	105746	69756	50581	37063	27049
chrXII	459092	17462	68088	39419	51636	20161	7898	20175	28545	15129	18046	7822	51103	27143	16192	25388	21901	7	108695	105861	69956	50632	37078	27076
chrXII	459093	17528	68318	39532	51983	20273	7959	20331	28719	15157	18198	7905	51652	27372	16295	25571	22166	7	108893	105927	69918	50645	37120	27124
chrXII	459094	16811	66213	37923	50340	19569	7775	20416	28765	15215	18273	7783	51129	27328	16121	25211	22171	3	106053	92779	61214	45882	34335	25363
chrXII	459095	16828	66385	37871	50364	19524	7751	20528	28844	15247	18319	7795	51295	27336	16081	25283	22215	3	107345	91976	60506	45383	34028	25243
chrXII	459096	16935	66637	37936	50537	19587	7768	20677	28968	15296	18394	7822	51696	27420	16123	25394	22291	3	109791	93270	61234	45893	34589	25855
chrXII	459097	17373	67592	38430	51249	19885	7882	21405	29922	15602	18860	7905	53509	28183	16333	25635	22678	3	115000	97160	64122	48233	36612	27398
chrXII	459098	17776	68485	38375	51415	19924	7938	21665	30091	15667	18964	7965	54813	28238	16334	25666	22765	3	116320	97792	64681	48670	37022	28069
chrXII	459099	18048	69145	38759	51977	20118	8004	22075	30743	15993	19328	8162	55781	28629	16539	26081	23092	3	117343	98642	65567	49656	37893	28949
chrXII	459100	18021	69209	38731	51983	20106	8038	22069	30767	15993	19312	8163	55739	28616	16535	26078	23097	3	117211	98440	65426	49547	37859	28921
chrXII	459101	18012	69212	38723	51969	20098	8025	22076	30767	15993	19305	8149	55741	28617	16535	26077	23099	3	117216	98453	65427	49550	37857	28920
chrXII	459102	18009	69203	38714	51965	20099	8034	22074	30770	15993	19305	8149	55739	28623	16536	26077	23099	3	117199	98461	65432	49552	37860	28929
chrXII	459103	17924	69137	38720	51966	20097	8025	22112	30819	16009	19293	8178	55610	28643	16568	26103	23105	3	116578	98111	65169	49439	37834	28916
chrXII	459104	17618	68363	38020	51215	19831	7886	21996	30628	15909	19171	8140	55107	28295	16284	25886	22903	3	111586	93077	62390	47427	36637	28048
chrXII	459105	17450	67779	37555	50623	19650	7812	21988	30657	15820	19141	8118	54982	28161	16141	25693	22775	2	109048	90380	60918	46592	36215	27678
chrXII	459106	17810	69072	38023	51662	20134	7911	22795	31599	16186	19662	8290	57510	29361	16509	26180	23596	2	109911	91224	61685	47204	36739	28102
chrXII	459107	18170	69740	38113	51879	20181	7938	22958	31740	16229	19727	8302	58663	29456	16537	26248	23678	2	111145	91772	62211	47600	37060	28428
chrXII	459108	18167	69707	38118	51868	20173	7912	22958	31739	16229	19735	8302	58658	29462	16536	26248	23678	2	111138	91774	62224	47606	37067	28439
chrXII	459109	18167	69678	38110	51870	20172	7896	22958	31736	16229	19732	8302	58661	29461	16536	26248	23677	2	111127	91781	62225	47607	37072	28440
chrXII	459110	18163	69675	38120	51873	20167	7896	22959	31740	16229	19731	8289	58665	29462	16529	26252	23675	2	111122	91776	62225	47602	37072	28443
chrXII	459111	18156	69638	38107	51874	20161	7883	22967	31741	16229	19735	8287	58651	29463	16528	26240	23679	2	111116	91779	62224	47612	37083	28448
chrXII	459112	18156	69637	38092	51844	20158	7895	22966	31735	16229	19728	8280	58636	29450	16521	26244	23672	2	110873	91686	62145	47553	37047	28439
chrXII	459113	18147	69588	38060	51825	20147	7885	22966	31727	16222	19729	8269	58617	29449	16527	26245	23667	2	110863	91674	62139	47549	37042	28438
chrXII	459114	18139	69563	38059	51784	20140	7870	22960	31725	16218	19717	8269	58595	29432	16511	26242	23665	2	110743	91629	62118	47535	37036	28433
chrXII	459115	17220	66495	36417	49638	19370	7651	22103	30311	15579	19017	7971	55330	27290	15655	24792	22529	1	100657	85484	58286	44924	35409	27483
chrXII	459116	17162	66152	36411	49460	19319	7635	22432	30646	15735	19259	8040	55842	27345	15648	24925	22773	1	98655	84040	57544	44364	34972	27029
chrXII	459117	17416	66725	36658	49849	19531	7710	23166	31403	16003	19720	8265	58146	28258	16114	25492	23703	1	98397	84022	57586	44393	34971	26941
chrXII	459118	17502	67010	36689	49934	19550	7745	23280	31582	16051	19814	8307	59278	28388	16157	25567	23905	1	98541	84102	57682	44431	35002	26985
chrXII	459119	17501	66998	36680	49925	19550	7736	23277	31587	16051	19814	8307	59271	28383	16164	25567	23889	1	98541	84101	57681	44429	35000	26982
chrXII	459120	17502	66942	36692	49932	19574	7728	23300	31636	16050	19825	8307	59358	28424	16164	25598	23935	1	98673	84179	57727	44475	35033	27020
chrXII	459121	17437	66793	36610	49841	19552	7740	23264	31572	15992	19799	8316	59153	28293	16108	25489	23856	1	97193	83451	57269	44220	34897	26971
chrXII	459122	17600	67004	36934	50213	19802	7749	24052	32673	16460	20331	8546	61198	29506	16634	26207	24816	1	98197	84484	57901	44722	35280	27276
chrXII	459123	16077	61077	33337	46047	18259	7372	22296	30531	15363	18859	7953	55877	26428	14584	22672	22309	1	88564	76526	53518	41796	33708	26544
chrXII	459124	16084	61053	33340	46050	18262	7361	22311	30593	15377	18896	7971	55983	26454	14595	22681	22323	1	88636	76571	53575	41832	33736	26588
chrXII	459125	16025	61034	33272	45994	18230	7417	22295	30593	15362	18886	7955	55951	26402	14566	22640	22288	1	88240	76404	53465	41755	33698	26555
chrXII	459126	16021	61020	33271	45990	18228	7411	22291	30594	15363	18888	7955	55955	26402	14566	22640	22291	1	88233	76402	53466	41756	33699	26555
chrXII	459127	15998	60921	33267	45999	18230	7351	22334	30626	15398	18920	7980	56033	26462	14572	22690	22337	1	88059	76389	53491	41786	33724	26593
chrXII	459128	15972	60886	33174	45909	18192	7355	22311	30589	15392	18904	7948	55935	26377	14550	22651	22297	1	87013	76025	53242	41621	33617	26518
chrXII	459129	15971	60880	33164	45909	18198	7364	22338	30583	15392	18909	7953	55953	26386	14548	22648	22291	1	87018	76033	53250	41619	33621	26525
chrXII	459130	15617	59939	32692	45332	18029	7306	22035	30364	15378	18755	7917	55083	26009	14387	22400	22058	0	82158	73748	51909	40911	33210	26292
chrXII	459131	15593	59954	32760	45488	18105	7338	22339	30737	15665	18990	8049	56009	26682	14788	22756	22774	0	82099	74032	52086	41120	33419	26586
chrXII	459132	15371	58988	32324	44712	17839	7259	22110	30453	15530	18839	7941	55720	26156	14480	22296	22426	0	80774	73019	51443	40663	33157	26461
chrXII	459133	15359	58917	32342	44738	17864	7264	22167	30529	15635	18915	7961	55886	26238	14534	22415	22562	0	80849	73138	51512	40735	33231	26537
chrXII	459134	15337	58808	32276	44648	17857	7220	22214	30564	15699	18995	8036	56040	26298	14549	22503	22643	0	80844	73247	51570	40821	33330	26703
chrXII	459135	15331	58811	32272	44631	17846	7223	22210	30558	15699	18984	8034	56035	26299	14551	22497	22648	0	80827	73238	51568	40829	33337	26708
chrXII	459136	15327	58801	32272	44616	17844	7218	22205	30550	15698	18979	8034	56017	26293	14544	22490	22644	0	80819	73238	51567	40833	33334	26706
chrXII	459137	15320	58750	32272	44607	17844	7205	22205	30549	15698	18984	8034	56000	26297	14547	22495	22631	0	80810	73233	51564	40829	33327	26703
chrXII	459138	15318	58719	32245	44600	17840	7185	22204	30538	15698	18984	8022	56003	26284	14546	22493	22630	0	80776	73216	51558	40813	33326	26696
chrXII	459139	15309	58691	32243	44596	17840	7181	22203	30533	15698	18986	8026	55995	26280	14555	22492	22626	0	80606	73194	51534	40794	33314	26687
chrXII	459140	15298	58595	32226	44588	17829	7164	22200	30509	15698	18986	8026	55962	26266	14553	22477	22611	0	80589	73185	51530	40790	33310	26683
chrXII	459141	15299	58554	32223	44582	17819	7160	22194	30500	15698	18982	8026	55952	26264	14549	22471	22598	0	80580	73173	51526	40787	33314	26682
chrXII	459142	15298	58487	32204	44584	17818	7139	22195	30500	15702	18979	8027	55962	26262	14565	22458	22603	0	80556	73169	51528	40787	33314	26677
chrXII	459143	15191	57972	31911	44315	17733	7138	22088	30369	15619	18915	7993	55679	26086	14491	22324	22427	0	77725	71904	50807	40268	32883	26269
chrXII	459144	15185	57913	31902	44304	17716	7130	22084	30369	15615	18915	7993	55665	26077	14488	22322	22412	0	77708	71893	50800	40262	32877	26265
chrXII	459145	14662	56690	31802	43986	17640	7072	22103	30412	15640	18975	8066	54764	26203	14662	22441	22496	0	76663	71456	50540	40135	32802	26208
chrXII	459146	13945	55075	30491	42329	16732	6945	21641	29916	15575	18767	7998	53978	25689	14679	22521	22159	0	70613	67443	47989	38435	31745	25699
chrXII	459147	13564	54135	30078	41527	16389	6828	21626	29794	15660	18840	8101	53440	25437	14695	22642	22114	0	65932	64433	46212	37130	30960	25330
chrXII	459148	13464	54012	29998	41387	16282	6835	21756	30084	15815	19006	8167	54567	25948	14946	23099	22354	0	65441	64158	46101	37091	30952	25373
chrXII	459149	13203	52726	29387	40548	15871	6714	21502	29724	15639	18770	8057	54037	25567	14727	22523	21949	0	64867	63648	45760	36880	30801	25268
chrXII	459150	13187	52690	29377	40531	15857	6698	21500	29719	15635	18759	8048	54027	25558	14723	22514	21939	0	64821	63631	45729	36874	30785	25255
chrXII	459151	10663	43921	25509	34042	13572	5950	19440	27487	14586	17126	7511	46868	22870	13219	20049	18963	0	56261	58259	42223	34632	29063	24103
chrXII	459152	10241	43051	25011	33059	13032	5828	19117	26967	14393	16894	7383	45597	21811	12934	19824	18270	0	54258	56835	41124	33800	28475	23871
chrXII	459153	10187	42805	24876	32760	12896	5771	19031	26826	14329	16792	7349	45377	21661	12857	19698	18148	0	53129	56318	40782	33578	28266	23720
chrXII	459154	10280	42974	24806	32794	12948	5842	19085	26894	14312	16787	7350	45701	21726	12893	19726	18184	0	58940	61564	43541	35526	29744	25150
chrXII	459155	10260	42856	24677	32586	12906	5837	19091	26913	14310	16777	7362	45888	21797	12919	19675	18194	0	58544	61437	43500	35467	29744	25168
chrXII	459156	10237	42773	24612	32550	12863	5849	19080	26887	14307	16790	7360	45869	21774	12910	19645	18185	0	58377	61339	43463	35429	29719	25134
chrXII	459157	10240	42737	24612	32556	12863	5850	19074	26887	14307	16790	7360	45854	21772	12909	19640	18183	0	58369	61327	43459	35424	29702	25119
chrXII	459158	10239	42732	24596	32537	12852	5848	19072	26882	14307	16790	7360	45847	21759	12914	19636	18184	0	58365	61317	43457	35424	29699	25118
chrXII	459159	10230	42707	24591	32529	12845	5847	19072	26870	14311	16788	7360	45832	21753	12912	19628	18182	0	58341	61309	43443	35416	29684	25104
chrXII	459160	10214	42564	24553	32460	12822	5821	19065	26829	14310	16774	7344	45807	21724	12904	19607	18161	0	58307	61277	43423	35395	29679	25092
chrXII	459161	4831	16670	7879	12411	5196	3064	10070	12776	6765	8377	3483	31552	14324	7607	10571	11702	1	40711	40180	27100	21605	18285	15808
chrXII	459162	4773	16458	7781	12257	5141	3030	10014	12714	6707	8358	3495	31477	14334	7613	10549	11715	1	39872	39548	26628	21209	18036	15580
chrXII	459163	4603	15706	7381	11515	4892	2992	9665	12262	6512	8070	3417	30897	13964	7458	10309	11505	1	38957	38823	26144	20918	17820	15327
chrXII	459164	4604	15660	7381	11491	4880	2996	9671	12262	6514	8070	3416	30887	13968	7455	10309	11504	1	38958	38803	26142	20909	17820	15329
chrXII	459165	4605	15665	7392	11485	4880	3008	9671	12259	6512	8071	3416	30892	13969	7455	10313	11505	1	38949	38809	26127	20905	17819	15334
chrXII	459166	4349	15046	7312	11351	4848	2968	9621	12178	6497	8038	3413	30473	13935	7443	10309	11464	1	37552	38109	25623	20644	17725	15168
chrXII	459167	2673	9819	5089	7869	3394	2396	8100	10731	5992	7176	3138	26222	12442	7064	9902	10639	1	21609	21625	14896	12421	11271	10833
chrXII	459168	2626	9773	5086	7698	3360	2388	8045	10647	5933	7066	3118	26049	12353	7073	9882	10626	1	21140	21343	14650	12349	11320	10956
chrXII	459169	2082	7810	4241	6362	2816	2242	6915	9482	5462	6378	2914	23266	11383	6627	9022	10062	1	20640	20626	14410	12418	11585	11359
chrXII	459170	2013	7630	4059	6065	2737	2197	6800	9285	5366	6274	2880	22896	11229	6569	8952	9946	1	20484	20416	14247	12318	11487	11256
chrXII	459171	1999	7554	4057	6043	2742	2183	6789	9282	5370	6260	2873	22800	11221	6570	8948	9943	1	20458	20392	14228	12302	11472	11256
chrXII	459172	1873	7184	3846	5678	2560	2129	6496	8978	5252	6083	2802	21966	10840	6432	8801	9654	1	20090	19845	13809	11972	11181	11043
chrXII	459173	1748	6633	3554	5283	2455	2074	6195	8598	5047	5916	2700	21354	10573	6282	8608	9429	1	19816	19497	13522	11738	10974	10817
chrXII	459174	1708	6379	3465	5052	2373	2033	6060	8468	4975	5791	2628	21014	10462	6212	8483	9291	1	19632	19283	13395	11622	10881	10726
chrXII	459175	1698	6310	3409	4964	2371	2008	6050	8411	4987	5802	2653	20992	10466	6247	8464	9302	1	19606	19251	13408	11660	10883	10730
chrXII	459176	1710	6312	3428	4946	2359	2025	6038	8397	4988	5797	2649	21037	10470	6236	8465	9293	1	19566	19227	13392	11654	10885	10723
chrXII	459177	1707	6311	3427	4962	2375	2040	6080	8449	5038	5862	2671	21197	10555	6257	8544	9425	1	19581	19237	13422	11675	10900	10736
chrXII	459178	1337	4707	2228	3574	1753	1766	4876	6466	4030	4520	2240	18587	9215	5584	7233	8345	1	18741	18256	12649	11092	10411	10415
chrXII	459179	1297	4665	2184	3488	1708	1744	4733	6315	3992	4461	2232	18226	9028	5540	7200	8225	1	18615	18122	12544	11015	10353	10396
chrXII	459180	1294	4604	2178	3495	1713	1729	4728	6313	3994	4460	2223	18201	9027	5542	7205	8222	1	18599	18089	12520	10993	10334	10358
chrXII	459181	1281	4559	2144	3484	1691	1713	4664	6242	3978	4425	2179	17981	8994	5519	7182	8176	1	18481	18003	12455	10967	10296	10344
chrXII	459182	1281	4567	2138	3476	1692	1721	4662	6243	3979	4435	2179	17988	8992	5528	7188	8179	1	18479	18014	12459	10977	10322	10345
chrXII	459183	1280	4565	2138	3472	1692	1711	4655	6239	3976	4438	2179	17978	8990	5521	7178	8174	1	18485	18012	12457	10976	10324	10344
chrXII	459184	1272	4524	2139	3469	1689	1666	4641	6275	3976	4460	2179	18008	9034	5535	7209	8261	1	18545	18077	12491	11003	10349	10343
chrXII	459185	942	3575	1332	2559	1211	1491	3065	4163	2702	3265	1653	14361	7140	4544	5714	6718	1	14726	14261	9694	8401	7885	7931
chrXII	459186	950	3628	1351	2679	1292	1507	3173	4338	2721	3419	1767	14623	7364	4657	5966	7046	1	14941	14336	9733	8403	7798	7847
chrXII	459187	941	3621	1333	2671	1299	1504	3169	4336	2721	3412	1767	14602	7361	4655	5943	7046	1	14376	13965	9499	8217	7648	7693
chrXII	459188	948	3602	1328	2649	1303	1488	3206	4364	2724	3429	1769	14670	7392	4674	5976	7108	1	14381	13961	9492	8222	7648	7700
chrXII	459189	924	3533	1316	2592	1294	1466	3176	4343	2764	3409	1797	14371	7372	4739	5990	7075	1	14007	13647	9214	7883	7355	7363
chrXII	459190	922	3546	1311	2586	1298	1474	3164	4337	2773	3409	1797	14327	7358	4719	5995	7067	1	13971	13626	9203	7866	7335	7359
chrXII	459191	927	3560	1311	2628	1313	1505	3189	4397	2841	3490	1840	14547	7507	4810	6091	7353	1	14008	13643	9219	7885	7338	7380
chrXII	459192	849	3468	1400	2654	1326	1525	3063	4277	2836	3593	1886	13735	7432	5061	6525	7914	2	14155	13680	9242	7861	7316	7336
chrXII	459193	836	3434	1457	2694	1380	1573	3082	4340	2868	3775	1945	13684	7832	5160	6736	8715	2	14226	13769	9298	7932	7351	7361
chrXII	459194	871	3745	1469	2876	1500	1703	3251	4507	2900	4080	1998	14821	8381	5391	7192	9634	2	14596	13991	9434	8010	7381	7337
chrXII	459195	920	3936	1529	3067	1630	1770	3526	5072	3119	4532	2179	16025	9209	5686	8061	10409	2	14769	14231	9598	8176	7514	7489
chrXII	459196	968	4132	1604	3218	1717	1833	3746	5422	3238	4826	2295	17147	9776	5870	8476	10994	2	15434	14825	10064	8575	7898	7874
chrXII	459197	994	4264	1680	3301	1759	1869	3855	5553	3295	4976	2318	17921	9975	5943	8728	11254	2	16354	15393	10533	9005	8319	8300
chrXII	459198	996	4273	1677	3303	1759	1877	3859	5573	3295	4970	2322	17928	9984	5946	8731	11267	2	16365	15404	10540	9009	8325	8309
chrXII	459199	996	4288	1686	3343	1772	1862	3865	5588	3310	4972	2317	17992	10021	5961	8735	11309	2	16418	15458	10567	9060	8360	8330
chrXII	459200	997	4309	1689	3372	1777	1860	3877	5627	3317	5011	2329	18043	10073	5971	8787	11391	2	16515	15517	10599	9117	8369	8356
chrXII	459201	997	4316	1689	3372	1777	1872	3877	5627	3316	5011	2329	18054	10071	5971	8788	11403	2	16526	15525	10607	9112	8376	8364
chrXII	459202	997	4324	1689	3372	1777	1877	3877	5628	3316	5011	2329	18056	10071	5969	8795	11398	2	16527	15523	10607	9112	8376	8360
chrXII	459203	997	4304	1689	3369	1777	1866	3881	5628	3316	5008	2329	18051	10071	5968	8795	11398	2	16527	15521	10606	9112	8367	8357
chrXII	459204	990	4280	1671	3359	1784	1877	3872	5586	3317	4978	2325	17945	10034	5925	8760	11401	2	16173	15281	10406	8876	8092	7993
chrXII	459205	990	4290	1677	3357	1793	1903	3878	5620	3309	5026	2344	18044	10101	5912	8785	11494	2	16315	15304	10425	8861	8074	7914
chrXII	459206	1172	5092	2067	4449	2394	2123	5178	7541	4540	7154	3328	23406	13335	7719	13253	17620	5	17819	16229	11125	9286	8329	8066
chrXII	459207	1173	5107	2067	4435	2401	2143	5158	7528	4537	7149	3326	23331	13285	7683	13249	17573	5	17784	16205	11093	9265	8311	8048
chrXII	459208	1176	5102	2067	4421	2398	2143	5165	7543	4537	7156	3326	23335	13293	7679	13257	17569	5	17833	16219	11099	9292	8340	8065
chrXII	459209	1173	5116	2070	4426	2398	2152	5167	7547	4537	7165	3326	23340	13294	7678	13263	17568	5	17835	16221	11100	9295	8342	8061
chrXII	459210	1175	5115	2070	4431	2409	2150	5180	7559	4543	7187	3330	23373	13337	7706	13302	17628	5	17858	16259	11107	9312	8357	8075
chrXII	459211	1152	5104	2082	4407	2406	2129	5157	7497	4472	7184	3298	23079	13187	7522	13155	17758	6	17883	16256	11121	9355	8384	8072
chrXII	459212	1212	5411	2189	4665	2567	2200	5350	7881	4795	7748	3615	25174	14180	7906	14076	19768	6	18595	17042	11770	10054	8966	8543
chrXII	459213	1216	5414	2189	4665	2568	2201	5351	7876	4795	7744	3615	25160	14158	7893	14065	19772	6	18594	17039	11763	10047	8965	8540
chrXII	459214	1216	5424	2187	4668	2569	2201	5351	7876	4795	7744	3615	25160	14160	7899	14068	19772	6	18595	17037	11762	10048	8966	8539
chrXII	459215	1216	5424	2187	4673	2569	2195	5349	7873	4795	7744	3614	25149	14153	7894	14068	19767	6	18599	17037	11763	10047	8965	8539
chrXII	459216	1204	5399	2181	4647	2561	2206	5315	7786	4748	7699	3603	24931	14055	7806	13963	19679	6	18609	17057	11753	10037	8944	8507
chrXII	459217	1222	5513	2213	4789	2605	2230	5412	7725	4783	7829	3586	25560	14354	7944	14102	19999	6	18670	17203	11848	10131	9023	8587
chrXII	459218	1225	5499	2195	4789	2592	2207	5400	7674	4777	7811	3577	25625	14327	7931	14080	19980	6	18674	17210	11848	10126	9002	8563
chrXII	459219	1225	5500	2187	4785	2594	2205	5400	7673	4777	7811	3577	25627	14336	7931	14080	19983	6	18673	17209	11850	10123	9000	8562
chrXII	459220	1230	5483	2187	4784	2597	2201	5400	7674	4777	7811	3577	25632	14343	7930	14080	19980	6	18673	17212	11855	10133	9004	8562
chrXII	459221	1231	5469	2203	4773	2596	2162	5369	7610	4720	7742	3564	25688	14320	7918	14002	19937	6	18683	17082	11629	9839	8675	8131
chrXII	459222	1229	5466	2201	4761	2601	2157	5360	7603	4713	7735	3561	25641	14290	7894	13998	19922	6	18680	17070	11623	9826	8649	8115
chrXII	459223	1229	5446	2199	4750	2598	2144	5369	7611	4723	7739	3561	25653	14295	7894	13998	19933	6	18686	17083	11638	9837	8666	8118
chrXII	459224	1227	5456	2197	4762	2585	2143	5359	7562	4707	7709	3557	25579	14260	7879	13957	19931	6	18634	16698	11302	9566	8381	7807
chrXII	459225	1233	5430	2227	4809	2615	2124	5387	7627	4732	7770	3569	25997	14444	7933	14071	20137	6	18694	16757	11359	9593	8409	7819
chrXII	459226	1178	5302	2149	4664	2552	2132	4943	7102	4313	7396	3336	24608	13787	7460	13242	19545	6	18653	16637	11223	9478	8288	7668
chrXII	459227	1170	5302	2155	4719	2583	2117	4943	7172	4359	7449	3363	24604	13864	7542	13391	19745	6	18820	16686	11243	9531	8344	7720
chrXII	459228	1139	5271	2112	4673	2558	2076	4681	6820	4064	7173	3207	23814	13270	6987	12765	19296	6	19390	17016	11430	9656	8438	7819
chrXII	459229	1130	5326	2083	4675	2559	2167	4642	6769	4033	7107	3180	23736	13242	6940	12627	19188	6	19313	16499	11176	9452	8280	7649
chrXII	459230	1130	5330	2083	4676	2559	2172	4642	6769	4033	7107	3180	23743	13251	6940	12631	19187	6	19311	16494	11176	9450	8281	7650
chrXII	459231	1128	5316	2083	4673	2559	2173	4642	6769	4033	7107	3180	23740	13259	6940	12631	19185	6	19314	16498	11163	9444	8274	7635
chrXII	459232	1120	5339	2073	4655	2557	2178	4641	6771	4027	7099	3180	23737	13255	6925	12636	19187	6	19310	16479	11080	9401	8241	7622
chrXII	459233	1129	5350	2074	4667	2559	2189	4652	6784	4027	7107	3188	23804	13301	6952	12649	19247	6	19489	16636	11166	9468	8294	7649
chrXII	459234	1100	5433	2079	4630	2558	2280	4603	6772	4006	7090	3184	23798	13290	6946	12634	19222	6	15056	14079	10020	8693	7806	7305
chrXII	459235	1106	5515	2214	4875	2660	2380	4682	6805	4118	7192	3222	23771	13463	7101	12852	19475	6	15584	14704	10381	8931	8003	7490
chrXII	459236	970	5094	1984	4344	2450	2228	4423	6434	3871	7010	3126	22810	13006	6758	12518	19072	5	14235	12511	8962	8021	7310	7027
chrXII	459237	957	5099	1992	4347	2478	2236	4403	6393	3879	7021	3126	22773	13012	6756	12507	19086	5	14138	12275	8854	8007	7300	7031
chrXII	459238	963	5161	2019	4363	2499	2239	4404	6414	3837	7025	3119	22913	13048	6750	12469	19187	5	14435	12554	9092	8204	7471	7148
chrXII	459239	960	5149	2019	4374	2497	2240	4386	6410	3837	7016	3119	22880	13027	6747	12463	19177	5	14445	12558	9086	8207	7479	7157
chrXII	459240	957	5146	2023	4374	2501	2256	4386	6413	3837	7016	3119	22900	13043	6751	12463	19177	5	14525	12620	9170	8246	7531	7182
chrXII	459241	956	5210	2029	4369	2506	2292	4377	6417	3837	7019	3114	22920	13028	6755	12456	19170	5	14536	12636	9174	8248	7539	7183
chrXII	459242	956	5208	2039	4369	2505	2293	4371	6417	3837	7019	3114	22919	13028	6757	12455	19169	5	14537	12638	9178	8250	7542	7188
chrXII	459243	956	5214	2039	4369	2504	2289	4371	6417	3837	7009	3114	22919	13026	6757	12452	19167	5	14536	12640	9176	8252	7544	7188
chrXII	459244	956	5212	2045	4363	2504	2284	4371	6417	3837	7009	3114	22916	13027	6756	12452	19167	5	14535	12638	9176	8252	7548	7187
chrXII	459245	956	5210	2045	4360	2504	2287	4371	6421	3835	7016	3114	22923	13033	6756	12457	19168	5	14542	12652	9182	8253	7548	7188
chrXII	459246	955	5198	2045	4360	2507	2319	4372	6421	3835	7016	3114	22929	13035	6750	12459	19169	5	14542	12649	9182	8250	7545	7187
chrXII	459247	955	5194	2045	4364	2501	2324	4372	6433	3835	7016	3109	22919	13027	6745	12467	19164	5	14545	12642	9182	8250	7544	7185
chrXII	459248	945	5165	2040	4375	2492	2306	4367	6433	3840	7014	3109	22912	13028	6742	12464	19161	5	14168	12410	9082	8158	7487	7151
chrXII	459249	944	5166	2040	4372	2493	2315	4367	6425	3840	7014	3109	22901	13000	6743	12464	19155	5	14077	12355	9026	8107	7436	7118
chrXII	459250	929	5100	2043	4330	2517	2295	4353	6420	3837	6985	3109	22605	12982	6744	12449	19106	5	13766	12186	8946	8049	7401	7057
chrXII	459251	915	5050	1987	4258	2478	2290	4283	6241	3770	6777	3033	22089	12554	6617	12327	18678	5	13482	11948	8732	7853	7256	6984
chrXII	459252	943	5154	2114	4558	2607	2381	4434	6423	3867	7155	3200	23127	13110	6863	12759	19288	5	13362	11914	8876	7932	7247	6851
chrXII	459253	944	5142	2108	4534	2593	2366	4402	6399	3865	7147	3198	23139	13083	6836	12692	19277	5	13337	11857	8853	7900	7211	6809
chrXII	459254	964	5210	2166	4659	2645	2389	4515	6605	3962	7371	3313	23660	13341	7063	13044	19666	5	14044	12282	9126	8151	7373	6973
chrXII	459255	961	5110	2125	4585	2604	2402	4396	6465	3887	7216	3298	23440	13137	6868	12632	19485	5	14022	12126	8998	7982	7141	6649
chrXII	459256	960	5105	2124	4590	2610	2374	4407	6463	3890	7229	3301	23488	13158	6877	12676	19503	5	14113	12161	9032	8009	7146	6655
chrXII	459257	958	5093	2124	4563	2607	2390	4364	6442	3893	7182	3298	23375	13089	6870	12627	19453	5	13912	12088	8938	7928	7078	6570
chrXII	459258	956	5047	2124	4523	2607	2366	4359	6445	3890	7186	3298	23378	13080	6869	12627	19440	5	13926	12087	8934	7925	7072	6558
chrXII	459259	954	5062	2124	4510	2607	2370	4355	6451	3890	7185	3298	23377	13080	6869	12626	19436	5	13929	12089	8933	7921	7070	6558
chrXII	459260	998	5214	2333	4802	2730	2353	4688	6941	4361	7871	3652	24692	13713	7488	13744	20756	5	15182	12815	9294	8169	7234	6693
chrXII	459261	987	5143	2270	4708	2674	2311	4565	6700	4304	7673	3608	24230	13322	7280	13471	20368	5	14570	12370	8993	7883	6896	6396
chrXII	459262	1032	5457	2707	5221	2987	2473	5698	8329	6080	10092	5203	26565	14848	9720	18659	23647	6	14749	12591	9139	7996	7031	6554
chrXII	459263	909	5105	2470	4536	2607	2414	4992	7078	5480	8985	4903	22422	11989	8889	17478	20469	6	13939	11552	8211	6990	6094	5740
chrXII	459264	1470	8202	4661	8102	4351	3546	9299	13493	11275	19554	10960	37164	18804	15048	32098	33521	10	13900	11680	8315	7008	6014	5543
chrXII	459265	1469	8202	4671	8095	4312	3566	9326	13573	11307	19657	10945	37090	18723	15041	32190	33437	10	13859	11655	8308	6989	5997	5531
chrXII	459266	1515	8336	4778	8384	4476	3647	9582	14021	11569	20174	11174	38305	19517	15441	32824	34644	10	14595	12334	8759	7251	6233	5671
chrXII	459267	1501	8415	4806	8468	4308	3620	9353	13747	11322	19745	10947	36860	18220	14803	31404	31469	7	15546	12904	9257	7442	6418	5769
chrXII	459268	1657	9269	5309	9270	4575	3816	9910	14806	12217	21255	11572	39422	18986	15505	33712	32639	9	17037	14405	10199	8107	7066	6329
chrXII	459269	1661	9338	5332	9330	4580	3819	9959	14902	12289	21349	11616	39598	18993	15560	33865	32742	9	17230	14650	10361	8266	7211	6586
chrXII	459270	1674	9397	5371	9378	4615	3828	10034	15080	12384	21494	11727	39994	19153	15643	34049	33022	9	18582	15630	11202	9042	8003	7327
chrXII	459271	1694	9501	5394	9405	4626	3835	10056	15100	12410	21547	11740	40370	19199	15661	34093	33075	9	19090	15926	11467	9189	8170	7490
chrXII	459272	1697	9486	5396	9413	4645	3821	10070	15142	12419	21563	11756	40459	19231	15668	34105	33109	9	19342	16076	11587	9326	8266	7570
chrXII	459273	1712	9616	5404	9430	4658	3865	10100	15189	12428	21591	11774	40695	19230	15673	34103	33150	9	19610	16166	11651	9374	8299	7630
chrXII	459274	1712	9607	5392	9432	4659	3862	10099	15192	12428	21591	11774	40712	19234	15673	34112	33148	9	19646	16198	11674	9390	8328	7656
chrXII	459275	1715	9638	5379	9394	4644	3879	10111	15209	12411	21566	11785	40689	19186	15626	34037	33037	9	19597	16192	11676	9400	8318	7645
chrXII	459276	1724	9783	5383	9425	4669	3909	10130	15232	12424	21608	11787	40948	19224	15639	34102	33098	9	19747	16241	11721	9437	8356	7700
chrXII	459277	1724	9758	5377	9422	4669	3895	10130	15221	12424	21608	11784	40942	19222	15638	34102	33100	9	19750	16239	11723	9437	8356	7700
chrXII	459278	1724	9738	5374	9423	4661	3868	10130	15214	12419	21603	11784	40939	19222	15628	34096	33090	9	19750	16238	11722	9436	8357	7699
chrXII	459279	1724	9746	5374	9423	4655	3868	10130	15217	12419	21603	11784	40942	19222	15628	34096	33090	9	19752	16239	11719	9436	8357	7699
chrXII	459280	1724	9740	5374	9423	4655	3849	10130	15217	12418	21603	11782	40942	19222	15627	34092	33095	9	19728	16235	11706	9421	8345	7685
chrXII	459281	1716	9796	5358	9391	4652	3883	10115	15183	12384	21559	11785	40855	19157	15613	34050	33065	9	19629	16144	11628	9338	8301	7617
chrXII	459282	1708	9732	5361	9388	4654	3853	10121	15184	12409	21586	11785	40675	19147	15635	34104	33111	9	19545	16134	11615	9337	8295	7606
chrXII	459283	1677	9706	5311	9326	4620	3830	10045	15049	12396	21480	11776	40236	18871	15528	33960	32850	9	18990	15704	11230	8954	7939	7354
chrXII	459284	1667	9651	5277	9301	4581	3834	10138	15147	12561	21551	12018	40088	18889	15740	34196	32996	9	18525	15364	11115	8872	7885	7286
chrXII	459285	1653	9555	5246	9173	4547	3819	10091	15115	12517	21513	12043	39408	18481	15512	33928	32523	12	18479	15279	11106	8903	7922	7376
chrXII	459286	1654	9546	5251	9182	4544	3820	10133	15148	12538	21510	12047	39580	18638	15542	33956	32579	12	18652	15419	11235	9049	8072	7543
chrXII	459287	1653	9538	5233	9152	4536	3813	10131	15149	12505	21492	12028	39581	18633	15509	33848	32541	12	18728	15489	11310	9152	8201	7704
chrXII	459288	1654	9527	5233	9157	4536	3806	10126	15149	12505	21491	12028	39578	18630	15512	33847	32542	12	18728	15488	11313	9156	8204	7710
chrXII	459289	1654	9533	5233	9153	4536	3809	10126	15148	12505	21491	12028	39585	18630	15514	33847	32544	12	18728	15491	11316	9160	8205	7711
chrXII	459290	1653	9539	5233	9152	4538	3820	10126	15149	12505	21491	12028	39579	18630	15512	33847	32541	12	18728	15491	11317	9160	8206	7712
chrXII	459291	1652	9518	5233	9152	4538	3808	10126	15145	12505	21484	12028	39573	18626	15511	33844	32535	12	18723	15491	11317	9157	8205	7707
chrXII	459292	1654	9499	5233	9152	4538	3801	10126	15144	12501	21486	12028	39565	18618	15508	33848	32534	12	18725	15501	11321	9163	8217	7722
chrXII	459293	1654	9486	5233	9152	4538	3804	10126	15144	12501	21480	12028	39565	18618	15508	33848	32538	12	18725	15501	11324	9165	8221	7729
chrXII	459294	1654	9488	5233	9151	4541	3793	10126	15140	12501	21492	12028	39557	18608	15508	33847	32542	12	18713	15502	11318	9160	8217	7730
chrXII	459295	1653	9488	5239	9151	4542	3799	10131	15133	12501	21492	12028	39559	18603	15517	33852	32548	12	18701	15509	11318	9168	8218	7753
chrXII	459296	1653	9493	5239	9156	4544	3809	10133	15144	12520	21493	12033	39599	18611	15520	33856	32552	12	18681	15500	11310	9162	8206	7743
chrXII	459297	1651	9480	5242	9158	4529	3790	10133	15146	12520	21484	12033	39596	18606	15520	33849	32552	12	18681	15502	11312	9161	8207	7747
chrXII	459298	1651	9460	5242	9161	4520	3788	10135	15144	12523	21484	12019	39582	18605	15515	33843	32557	12	18685	15508	11317	9166	8216	7753
chrXII	459299	1651	9481	5242	9172	4520	3787	10135	15142	12523	21484	12019	39583	18605	15515	33847	32559	12	18688	15511	11320	9175	8222	7755
chrXII	459300	1651	9491	5250	9172	4523	3776	10135	15142	12523	21484	12022	39587	18605	15515	33847	32559	12	18688	15515	11320	9174	8226	7754
chrXII	459301	1654	9506	5250	9171	4523	3786	10135	15142	12523	21479	12022	39591	18606	15517	33846	32561	12	18687	15518	11322	9181	8233	7755
chrXII	459302	1654	9509	5249	9171	4523	3791	10135	15142	12523	21479	12022	39590	18606	15517	33846	32559	12	18688	15521	11323	9178	8237	7758
chrXII	459303	1653	9500	5240	9171	4521	3798	10135	15142	12523	21479	12022	39590	18604	15517	33844	32563	12	18686	15516	11329	9180	8238	7768
chrXII	459304	1653	9487	5252	9164	4522	3786	10134	15140	12527	21479	12026	39593	18598	15517	33844	32568	12	18685	15519	11332	9182	8237	7770
chrXII	459305	1653	9475	5252	9168	4524	3780	10139	15139	12528	21483	12026	39613	18630	15516	33850	32621	12	18572	15450	11284	9125	8163	7711
chrXII	459306	1556	9320	5200	9088	4478	3792	10111	15141	12593	21492	12043	39072	18477	15545	34043	32735	11	17828	14657	10727	8548	7676	7254
chrXII	459307	1552	9308	5264	9158	4480	3803	10170	15338	12959	21853	12312	39250	18554	15927	34900	33215	11	17565	14434	10467	8371	7564	7267
chrXII	459308	1564	9364	5332	9235	4503	3856	10273	15563	13196	22215	12469	39657	18741	16148	35481	33655	11	17835	14610	10590	8539	7790	7607
chrXII	459309	1562	9368	5349	9253	4531	3860	10316	15647	13263	22333	12522	39869	18867	16255	35620	33873	11	18028	14862	10833	8838	8072	7836
chrXII	459310	1562	9334	5349	9254	4533	3859	10324	15656	13287	22346	12523	39939	18873	16261	35628	33883	11	18074	14890	10838	8850	8077	7840
chrXII	459311	1562	9342	5349	9254	4535	3854	10324	15659	13288	22351	12523	39941	18877	16261	35631	33878	11	18074	14896	10838	8847	8081	7840
chrXII	459312	1549	9330	5349	9253	4530	3861	10324	15666	13284	22358	12531	39890	18879	16278	35655	33892	11	18082	14904	10845	8853	8091	7877
chrXII	459313	1550	9305	5319	9225	4484	3865	10453	15810	13511	22450	12600	40113	19070	16533	36186	34194	11	18016	14873	10748	8819	8049	7866
chrXII	459314	1541	9297	5294	9205	4480	3860	10473	15828	13521	22457	12591	40054	19087	16546	36238	34224	11	18012	14834	10683	8776	8037	7815
chrXII	459315	1543	9298	5294	9220	4480	3869	10489	15872	13537	22499	12591	40146	19108	16589	36308	34284	11	18033	14817	10685	8766	8030	7826
chrXII	459316	1543	9287	5294	9219	4480	3866	10489	15872	13537	22510	12591	40146	19110	16587	36306	34281	11	18026	14814	10676	8763	8023	7822
chrXII	459317	1538	9200	5298	9217	4466	3790	10509	15893	13571	22583	12625	40122	19156	16639	36408	34384	11	18065	14858	10716	8787	8068	7881
chrXII	459318	1513	9124	5241	9173	4435	3767	10488	15763	13622	22499	12575	39721	19015	16759	36579	34426	11	17404	14372	10451	8640	7976	7957
chrXII	459319	1488	9053	5212	9176	4411	3761	10639	15918	13845	22599	12755	39791	19119	17137	37426	34865	11	14840	13195	9598	8108	7689	7931
chrXII	459320	1480	9013	5188	9140	4357	3753	10618	15842	13819	22593	12730	39513	18992	17094	37231	34731	11	15080	13397	9750	8299	7909	8292
chrXII	459321	1464	8672	4957	8848	4267	3677	10577	15697	13705	22316	12529	39340	18943	16818	36818	34638	11	15885	13900	10263	9003	8756	9542
chrXII	459322	1463	8648	4947	8827	4263	3666	10566	15677	13694	22289	12529	39319	18909	16806	36798	34617	11	15876	13889	10252	9004	8759	9561
chrXII	459323	1463	8641	4928	8818	4259	3676	10562	15677	13694	22289	12520	39315	18905	16806	36794	34615	11	15877	13892	10255	9010	8760	9569
chrXII	459324	1459	8470	4924	8806	4254	3541	10555	15628	13674	22257	12516	39137	18869	16813	36800	34590	11	15758	13843	10186	8980	8736	9601
chrXII	459325	1446	8375	4871	8754	4221	3517	10504	15537	13654	22094	12480	38854	18819	16729	36736	34573	11	15059	13250	9777	8635	8490	9487
chrXII	459326	1435	8335	4840	8700	4219	3544	10453	15448	13609	22018	12464	38745	18771	16665	36573	34519	11	14454	12822	9424	8415	8261	9271
chrXII	459327	1444	8324	4890	8762	4237	3528	10512	15543	13707	22184	12559	39097	18948	16834	37022	34855	11	14703	13001	9509	8504	8342	9381
chrXII	459328	652	4190	2240	4023	2117	2218	6034	8659	8087	11664	6950	22877	11567	11038	21915	21529	8	11281	9405	7005	6857	7279	9017
chrXII	459329	606	3912	2004	3493	1812	2019	5724	8148	7780	10725	6649	21495	10771	10582	21179	20210	8	11345	9399	7066	6983	7512	9351
chrXII	459330	593	3856	1917	3366	1761	2002	5623	7996	7596	10402	6492	21238	10622	10428	20846	19897	8	11243	9284	7016	6933	7495	9309
chrXII	459331	594	3857	1917	3366	1750	2002	5630	7999	7596	10405	6492	21250	10626	10434	20853	19908	8	11276	9328	7045	6953	7532	9356
chrXII	459332	575	3841	1891	3285	1733	1998	5589	7963	7553	10323	6471	21102	10561	10370	20798	19801	8	11174	9226	6987	6933	7532	9372
chrXII	459333	575	3827	1891	3280	1730	1991	5592	7968	7553	10323	6471	21106	10567	10367	20801	19800	8	11202	9231	6988	6939	7544	9397
chrXII	459334	577	3796	1905	3292	1722	1992	5623	7966	7556	10382	6474	21172	10579	10413	20846	19886	8	11655	9531	7242	7261	7879	9754
chrXII	459335	572	3811	1877	3290	1715	1997	5602	7947	7561	10391	6494	21198	10572	10404	20860	19909	8	11417	9470	7199	7255	7901	9816
chrXII	459336	572	3795	1877	3290	1713	2009	5602	7937	7549	10390	6494	21192	10566	10403	20860	19902	8	11416	9464	7198	7253	7902	9812
chrXII	459337	574	3734	1871	3292	1707	1947	5602	7935	7550	10398	6490	21147	10564	10407	20848	19922	8	11558	9580	7309	7349	8014	9967
chrXII	459338	565	3713	1842	3299	1697	1937	5576	7901	7510	10369	6486	21045	10486	10384	20789	19818	8	11419	9481	7226	7303	7950	9920
chrXII	459339	565	3652	1842	3299	1695	1906	5576	7898	7510	10369	6475	21025	10472	10386	20787	19817	8	11411	9477	7232	7305	7951	9930
chrXII	459340	561	3669	1841	3292	1695	1929	5572	7901	7519	10362	6475	21018	10472	10385	20779	19811	8	11388	9440	7212	7295	7940	9923
chrXII	459341	557	3664	1841	3289	1695	1932	5571	7901	7514	10358	6471	20997	10468	10381	20751	19796	8	11385	9434	7209	7290	7937	9920
chrXII	459342	552	3649	1820	3286	1690	1903	5550	7891	7501	10300	6450	20895	10445	10377	20701	19759	8	11380	9422	7199	7279	7920	9901
chrXII	459343	529	3604	1777	3209	1669	1878	5341	7753	7417	10132	6372	20364	10277	10215	20499	19425	8	11244	9298	7104	7187	7847	9838
chrXII	459344	512	3512	1727	3132	1623	1863	5255	7673	7334	10013	6303	20028	10116	10105	20329	19182	8	11156	9217	7050	7144	7813	9796
chrXII	459345	513	3501	1727	3132	1626	1858	5250	7682	7334	10019	6304	19993	10110	10105	20329	19178	8	11153	9211	7045	7146	7813	9796
chrXII	459346	493	3482	1653	3056	1597	1851	5135	7484	7203	9879	6230	19586	9931	9988	20070	18885	8	10925	9024	6924	7057	7727	9704
chrXII	459347	487	3480	1641	3021	1590	1841	5111	7423	7170	9838	6228	19488	9886	9952	20019	18788	8	10839	8944	6870	7010	7687	9648
chrXII	459348	488	3457	1641	2976	1571	1822	5103	7413	7172	9812	6222	19429	9857	9923	19939	18746	8	10800	8902	6833	6978	7661	9630
chrXII	459349	488	3400	1640	2980	1556	1807	5127	7431	7185	9884	6275	19489	9907	9876	19932	18780	6	10760	8849	6808	6958	7667	9632
chrXII	459350	486	3327	1642	2955	1556	1779	5102	7394	7166	9777	6266	19452	9848	9854	19870	18777	6	10728	8810	6784	6937	7647	9608
chrXII	459351	487	3325	1642	2959	1551	1771	5094	7392	7165	9776	6266	19436	9831	9841	19854	18761	6	10722	8801	6771	6928	7638	9603
chrXII	459352	490	3322	1658	3002	1558	1789	5108	7434	7172	9839	6266	19630	9904	9889	19931	18909	6	10758	8835	6780	6940	7647	9615
chrXII	459353	247	2003	700	1605	681	1149	2060	3141	2972	4272	2318	9604	4925	4222	9135	9440	0	9856	7791	5909	6152	6756	8760
chrXII	459354	245	1973	704	1583	662	1110	2034	3114	2916	4198	2304	9515	4910	4126	8970	9383	0	9903	7784	5901	6150	6746	8729
chrXII	459355	244	2029	696	1571	669	1148	2033	3123	2910	4187	2301	9636	4928	4121	8980	9432	0	9915	7799	5911	6159	6749	8727
chrXII	459356	243	2029	691	1569	669	1143	2033	3119	2903	4187	2301	9634	4928	4122	8985	9430	0	9915	7800	5915	6163	6750	8727
chrXII	459357	235	1998	679	1559	657	1161	2033	3117	2904	4183	2301	9623	4914	4118	8986	9434	0	9916	7795	5913	6163	6751	8723
chrXII	459358	232	1970	679	1559	646	1157	2033	3117	2904	4180	2301	9631	4916	4118	8986	9432	0	9914	7794	5915	6169	6750	8720
chrXII	459359	232	1943	679	1560	642	1161	2033	3115	2899	4173	2301	9635	4912	4114	8981	9425	0	9869	7769	5907	6155	6738	8696
chrXII	459360	230	1945	679	1559	646	1151	2033	3110	2899	4176	2301	9632	4914	4114	8981	9427	0	9867	7767	5903	6152	6740	8694
chrXII	459361	230	1957	673	1555	649	1168	2029	3112	2899	4181	2301	9632	4912	4110	8981	9426	0	9864	7765	5902	6152	6742	8693
chrXII	459362	228	1916	673	1556	641	1160	2029	3116	2899	4181	2305	9625	4913	4106	8981	9421	0	9858	7758	5889	6146	6723	8674
chrXII	459363	228	1916	673	1556	641	1163	2029	3116	2899	4181	2305	9625	4915	4106	8981	9421	0	9855	7749	5869	6119	6688	8618
chrXII	459364	229	1901	659	1548	639	1164	2029	3112	2899	4177	2305	9615	4911	4103	8986	9414	0	9848	7749	5868	6118	6687	8619
chrXII	459365	224	1892	659	1559	635	1154	2029	3111	2899	4187	2305	9606	4913	4101	8993	9407	0	9853	7750	5867	6120	6685	8612
chrXII	459366	224	1886	668	1573	635	1164	2032	3117	2888	4174	2305	9594	4927	4103	8996	9426	0	9822	7664	5735	5928	6391	8306
chrXII	459367	223	1937	661	1575	629	1249	2032	3118	2888	4171	2300	9602	4923	4103	8997	9423	0	9825	7642	5710	5899	6351	8220
chrXII	459368	223	1963	661	1577	628	1252	2032	3130	2888	4173	2300	9604	4924	4103	8998	9424	0	9825	7645	5710	5899	6349	8220
chrXII	459369	223	1973	664	1585	630	1252	2030	3125	2895	4185	2309	9577	4947	4128	9003	9465	0	9834	7653	5716	5893	6352	8206
chrXII	459370	221	1968	653	1566	619	1242	1998	3039	2847	4146	2271	9404	4845	4053	8933	9324	0	9773	7541	5566	5724	6140	7961
chrXII	459371	211	1919	644	1507	589	1217	1918	2912	2706	3997	2237	9045	4638	3891	8486	8934	0	9722	7509	5527	5665	6094	7872
chrXII	459372	221	1924	655	1541	608	1240	1986	2970	2698	4038	2233	9302	4704	3930	8693	9055	0	9904	7657	5648	5766	6179	7986
chrXII	459373	219	1927	655	1538	609	1252	1978	2961	2684	4024	2236	9316	4679	3904	8662	9043	0	9919	7660	5651	5769	6181	7987
chrXII	459374	219	1915	650	1538	610	1254	1978	2965	2684	4021	2236	9319	4687	3904	8662	9042	0	9920	7660	5653	5769	6184	7991
chrXII	459375	217	1911	650	1532	610	1261	1978	2966	2674	4017	2236	9307	4681	3903	8648	9022	0	9917	7658	5652	5763	6173	7979
chrXII	459376	217	1913	647	1532	610	1263	1975	2966	2681	4017	2236	9311	4682	3905	8654	9025	0	9920	7658	5652	5761	6171	7983
chrXII	459377	197	1773	500	1247	503	1210	1455	2125	1760	2870	1629	7534	3631	2789	6316	7048	0	9656	7337	5295	5350	5747	7230
chrXII	459378	197	1747	488	1237	498	1208	1415	2061	1694	2804	1580	7375	3537	2678	6134	6931	0	9688	7356	5321	5323	5691	7127
chrXII	459379	192	1733	444	1188	491	1200	1367	1943	1531	2583	1470	7217	3439	2510	5661	6669	0	9574	7268	5238	5232	5599	6941
chrXII	459380	191	1729	441	1163	491	1192	1356	1931	1535	2558	1458	7219	3401	2480	5610	6651	0	9556	7256	5214	5207	5561	6910
chrXII	459381	195	1729	441	1163	491	1197	1356	1930	1535	2561	1464	7216	3394	2475	5606	6652	0	9556	7258	5214	5207	5561	6911
chrXII	459382	195	1684	440	1163	486	1159	1356	1928	1535	2561	1462	7193	3394	2479	5600	6654	0	9540	7250	5210	5200	5556	6899
chrXII	459383	195	1691	440	1161	492	1160	1356	1932	1535	2563	1462	7198	3393	2483	5601	6651	0	9522	7239	5194	5181	5522	6886
chrXII	459384	189	1690	440	1145	492	1144	1354	1932	1536	2563	1462	7199	3378	2478	5595	6651	0	9518	7240	5195	5181	5518	6887
chrXII	459385	187	1592	432	1146	493	1086	1354	1929	1547	2585	1472	7081	3380	2483	5652	6670	0	9480	7228	5167	5181	5502	6864
chrXII	459386	182	1565	408	1117	479	1055	1307	1839	1426	2499	1424	6659	3208	2393	5555	6470	0	9003	6946	4928	4947	5164	6543
chrXII	459387	161	1579	421	1130	498	1094	1146	1765	1277	2483	1378	6133	2975	2302	5693	6519	0	8189	6588	4680	4817	5063	6465
chrXII	459388	174	1578	421	1156	522	1121	1214	1821	1303	2551	1413	6339	3109	2355	5824	6792	0	8251	6689	4786	4899	5164	6571
chrXII	459389	177	1577	418	1156	517	1132	1190	1812	1284	2549	1392	6352	3068	2339	5731	6717	0	8227	6666	4785	4892	5154	6557
chrXII	459390	177	1577	402	1155	521	1120	1190	1826	1285	2566	1392	6360	3075	2340	5744	6744	0	8237	6678	4787	4901	5164	6568
chrXII	459391	185	1586	398	1190	535	1163	1287	1908	1309	2608	1386	6533	3207	2370	5717	6890	0	8159	6645	4778	4866	5115	6442
chrXII	459392	189	1599	399	1186	537	1186	1276	1911	1297	2592	1379	6575	3184	2360	5672	6872	0	8140	6634	4760	4844	5099	6421
chrXII	459393	189	1631	433	1251	594	1198	1319	2005	1395	2731	1486	6782	3363	2525	6061	7379	0	8160	6690	4801	4882	5139	6470
chrXII	459394	201	1680	466	1340	625	1225	1334	2006	1410	2795	1414	6917	3481	2576	6036	7557	0	8200	6743	4872	4973	5255	6549
chrXII	459395	197	1768	502	1428	666	1251	1273	2049	1381	2794	1351	7129	3505	2566	5874	7764	0	8286	6891	5077	5189	5560	6949
chrXII	459396	205	1774	499	1442	687	1270	1268	2062	1383	2852	1382	7205	3517	2555	5971	7866	0	8531	7104	5271	5474	5854	7376
chrXII	459397	205	1795	499	1440	692	1278	1268	2064	1385	2852	1377	7210	3512	2566	5961	7870	0	8582	7149	5324	5536	5935	7496
chrXII	459398	204	1760	490	1448	688	1265	1268	2050	1385	2853	1374	7199	3507	2566	5953	7861	0	8580	7151	5323	5535	5939	7501
chrXII	459399	204	1721	490	1430	687	1256	1264	2044	1391	2853	1374	7210	3507	2564	5957	7858	0	8644	7200	5362	5581	5993	7555
chrXII	459400	205	1749	496	1439	697	1281	1248	2042	1401	2853	1378	7178	3489	2550	5935	7852	0	8585	7154	5324	5539	5950	7496
chrXII	459401	204	1742	496	1432	697	1277	1248	2041	1401	2849	1378	7191	3490	2550	5943	7855	0	8690	7238	5394	5614	6019	7570
chrXII	459402	204	1797	493	1434	700	1318	1253	2044	1388	2835	1364	7205	3474	2546	5928	7834	0	8450	7069	5281	5473	5860	7386
chrXII	459403	207	1795	489	1430	698	1312	1253	2045	1388	2835	1364	7204	3476	2543	5922	7841	0	8458	7065	5278	5466	5866	7377
chrXII	459404	207	1797	489	1432	708	1325	1251	2036	1388	2830	1364	7204	3469	2536	5915	7825	0	8277	6951	5175	5363	5736	7209
chrXII	459405	206	1806	489	1418	710	1335	1251	2036	1388	2830	1363	7199	3468	2536	5907	7821	0	8273	6953	5171	5363	5736	7209
chrXII	459406	206	1794	493	1417	705	1309	1249	2029	1388	2829	1363	7182	3460	2530	5905	7826	0	8304	6978	5191	5382	5750	7214
chrXII	459407	209	1777	515	1432	696	1355	1227	1948	1329	2844	1300	7065	3505	2499	5676	8111	0	6783	5936	4452	4614	4828	6004
chrXII	459408	211	1817	509	1433	692	1377	1200	1940	1285	2804	1290	7175	3444	2467	5646	8129	0	5504	4970	3818	3885	4101	5067
chrXII	459409	210	1823	517	1465	708	1382	1206	1960	1313	2858	1312	7243	3490	2491	5759	8241	0	5743	5320	4060	4162	4405	5377
chrXII	459410	210	1847	517	1442	706	1385	1188	1935	1302	2850	1306	7145	3414	2483	5736	8187	0	5827	5409	4155	4292	4548	5563
chrXII	459411	212	1849	511	1449	707	1385	1192	1936	1302	2852	1306	7160	3424	2480	5731	8193	0	6224	5826	4507	4664	4973	6094
chrXII	459412	211	1846	511	1442	703	1381	1192	1936	1302	2852	1306	7156	3429	2476	5731	8195	0	6232	5857	4542	4705	5019	6140
chrXII	459413	212	1845	520	1445	704	1382	1190	1938	1304	2855	1306	7170	3443	2482	5742	8215	0	6509	6128	4779	4954	5282	6348
chrXII	459414	208	1788	505	1341	695	1337	1093	1763	1156	2611	1194	6492	3140	2256	5242	7585	0	6816	6295	4919	5128	5428	6409
chrXII	459415	208	1804	505	1342	695	1366	1093	1762	1156	2612	1194	6475	3130	2257	5244	7582	0	6835	6308	4917	5126	5439	6416
chrXII	459416	209	1812	505	1342	694	1354	1093	1762	1156	2612	1194	6469	3129	2257	5241	7583	0	6835	6315	4917	5125	5443	6415
chrXII	459417	204	1763	505	1352	694	1336	1093	1769	1156	2615	1194	6475	3141	2257	5243	7588	0	7146	6641	5121	5313	5576	6565
chrXII	459418	203	1870	511	1369	691	1407	1099	1755	1149	2616	1194	6462	3131	2246	5237	7575	0	7095	6592	5047	5252	5498	6431
chrXII	459419	207	1866	517	1359	693	1402	1100	1752	1154	2631	1187	6500	3177	2252	5238	7604	0	7604	6982	5341	5540	5773	6582
chrXII	459420	204	1903	510	1340	670	1411	1045	1674	1128	2554	1161	6343	3062	2170	5016	7370	0	6648	6431	4997	5173	5416	6028
chrXII	459421	204	1922	510	1353	671	1411	1045	1669	1124	2554	1164	6345	3055	2168	5012	7377	0	6640	6428	4996	5170	5418	6027
chrXII	459422	209	1953	524	1377	690	1408	1069	1673	1124	2568	1144	6242	3059	2165	5013	7320	0	7117	6841	5226	5332	5583	6156
chrXII	459423	264	2131	612	1602	790	1462	1168	1713	1132	2525	1160	6510	3127	2147	4985	7201	0	9932	9403	6664	6318	6271	6600
chrXII	459424	295	2225	617	1634	802	1486	1173	1710	1132	2521	1161	6612	3123	2150	4972	7189	0	10661	9652	6888	6415	6293	6622
chrXII	459425	294	2216	617	1634	802	1484	1171	1703	1132	2519	1161	6611	3122	2149	4967	7188	0	10687	9676	6896	6420	6295	6626
chrXII	459426	294	2212	617	1642	800	1484	1171	1705	1132	2519	1161	6616	3116	2146	4964	7184	0	10693	9676	6895	6421	6288	6624
chrXII	459427	299	2146	617	1652	798	1393	1175	1704	1122	2514	1161	6606	3119	2149	4974	7185	0	11205	10033	7056	6572	6402	6716
chrXII	459428	300	2161	617	1655	798	1418	1170	1710	1122	2514	1161	6607	3119	2149	4974	7186	0	11234	10056	7071	6567	6394	6716
chrXII	459429	300	2153	617	1655	796	1438	1170	1710	1106	2514	1161	6588	3113	2145	4970	7184	0	11236	10059	7072	6567	6393	6718
chrXII	459430	299	2145	628	1651	794	1426	1173	1734	1106	2523	1152	6585	3123	2139	4984	7179	0	11534	10258	7224	6708	6536	6802
chrXII	459431	357	2279	748	1717	890	1500	1218	1815	1167	2528	1205	6593	3169	2139	4900	7281	0	20482	18025	11768	10807	10230	10510
chrXII	459432	357	2274	748	1717	894	1491	1216	1820	1167	2522	1205	6589	3168	2140	4898	7271	0	20592	18090	11803	10856	10294	10529
chrXII	459433	357	2280	748	1727	892	1497	1216	1822	1167	2519	1205	6594	3165	2140	4904	7270	0	20627	18131	11826	10884	10317	10545
chrXII	459434	357	2306	748	1727	897	1513	1216	1827	1167	2524	1205	6599	3170	2140	4904	7275	0	20630	18139	11831	10893	10324	10549
chrXII	459435	357	2300	748	1724	897	1502	1216	1831	1167	2524	1206	6602	3168	2140	4895	7275	0	20704	18172	11864	10908	10351	10586
chrXII	459436	357	2311	748	1724	897	1503	1216	1831	1167	2524	1206	6603	3168	2140	4889	7268	0	20713	18174	11864	10913	10352	10587
chrXII	459437	357	2301	748	1730	900	1502	1216	1836	1167	2520	1206	6598	3164	2140	4886	7270	0	20713	18174	11864	10913	10358	10588
chrXII	459438	357	2297	740	1724	905	1505	1216	1836	1167	2519	1206	6581	3161	2139	4886	7271	0	20771	18208	11890	10930	10371	10608
chrXII	459439	358	2321	749	1746	910	1512	1220	1832	1168	2512	1206	6562	3160	2143	4905	7274	0	21360	18641	12157	11154	10593	10874
chrXII	459440	360	2321	749	1746	912	1516	1221	1832	1175	2512	1201	6560	3152	2144	4907	7281	0	21337	18637	12153	11153	10591	10874
chrXII	459441	363	2309	754	1748	912	1514	1221	1838	1175	2522	1201	6564	3154	2145	4914	7286	0	21362	18648	12172	11163	10608	10886
chrXII	459442	362	2303	749	1742	910	1513	1201	1817	1180	2509	1201	6451	3094	2101	4833	7174	0	21394	18647	12175	11148	10625	10862
chrXII	459443	380	2410	859	1861	958	1545	1272	1930	1304	2678	1341	6886	3334	2314	5190	7722	0	22511	19510	12725	11561	11082	11267
chrXII	459444	382	2461	859	1856	962	1554	1272	1923	1314	2658	1310	6879	3316	2297	5149	7654	0	22581	19530	12728	11574	11091	11283
chrXII	459445	393	2495	887	1889	995	1536	1295	1967	1394	2730	1333	7065	3404	2338	5393	7842	0	23204	19920	12959	11718	11216	11418
chrXII	459446	406	2557	881	1905	997	1535	1305	2000	1425	2738	1344	7227	3469	2331	5409	7885	0	23899	20207	13168	11868	11377	11577
chrXII	459447	406	2595	876	1899	985	1539	1297	1995	1381	2726	1335	7169	3456	2311	5336	7845	0	23924	20210	13174	11871	11372	11583
chrXII	459448	403	2585	876	1906	992	1536	1298	1989	1381	2720	1335	7169	3452	2307	5329	7844	0	23977	20236	13201	11885	11394	11605
chrXII	459449	404	2598	876	1897	997	1537	1295	1976	1387	2703	1328	7167	3446	2306	5308	7826	0	24295	20478	13370	12049	11550	11740
chrXII	459450	404	2608	863	1902	994	1530	1297	1982	1387	2697	1328	7145	3445	2288	5303	7824	0	24305	20491	13369	12045	11544	11742
chrXII	459451	409	2608	860	1934	991	1530	1321	2001	1415	2722	1343	7264	3504	2317	5351	7872	0	24536	20633	13464	12110	11640	11836
chrXII	459452	397	2631	860	1930	983	1545	1298	1985	1413	2713	1320	7217	3447	2307	5319	7812	0	24467	20604	13435	12080	11631	11811
chrXII	459453	397	2632	860	1930	983	1545	1298	1984	1413	2713	1320	7217	3448	2312	5319	7818	0	24480	20610	13441	12087	11635	11818
chrXII	459454	397	2603	850	1910	969	1546	1294	1972	1414	2665	1303	7115	3391	2300	5239	7731	0	24543	20656	13491	12149	11685	11842
chrXII	459455	403	2584	856	1898	968	1552	1293	1967	1393	2652	1303	7117	3402	2289	5224	7720	0	24997	20943	13762	12348	11864	11995
chrXII	459456	400	2567	839	1890	946	1538	1287	1954	1382	2586	1291	7076	3382	2263	5122	7652	0	25195	21038	13838	12409	11958	12089
chrXII	459457	400	2555	839	1892	930	1518	1287	1955	1382	2586	1291	7074	3385	2263	5119	7653	0	25197	21039	13848	12411	11966	12100
chrXII	459458	400	2511	839	1896	928	1461	1287	1967	1382	2584	1285	7066	3384	2262	5117	7651	0	25257	21063	13874	12440	11989	12128
chrXII	459459	404	2536	839	1901	928	1482	1287	1968	1382	2584	1285	7071	3391	2262	5117	7655	0	25265	21066	13883	12455	11998	12132
chrXII	459460	404	2544	839	1901	928	1477	1293	1964	1383	2589	1285	7072	3390	2263	5120	7654	0	25264	21065	13883	12458	12000	12137
chrXII	459461	404	2507	838	1885	906	1467	1297	1962	1388	2588	1274	7080	3399	2265	5116	7660	0	25370	21166	13975	12559	12091	12260
chrXII	459462	412	2555	856	1846	884	1413	1240	1861	1303	2545	1265	7057	3354	2282	5119	7663	0	26780	22681	15055	13732	13469	13880
chrXII	459463	412	2562	856	1846	886	1427	1236	1863	1310	2536	1267	7045	3350	2277	5131	7658	0	26790	22680	15045	13729	13460	13878
chrXII	459464	409	2545	847	1850	885	1431	1236	1864	1310	2535	1267	7045	3350	2278	5132	7662	0	26794	22690	15045	13734	13466	13888
chrXII	459465	409	2530	847	1844	887	1424	1236	1865	1311	2535	1278	7033	3352	2278	5130	7672	0	26798	22698	15052	13743	13472	13896
chrXII	459466	409	2522	852	1826	888	1457	1235	1845	1302	2505	1283	6991	3334	2286	5104	7655	0	26730	22629	14984	13668	13416	13814
chrXII	459467	410	2521	860	1848	914	1444	1253	1877	1330	2542	1319	7213	3486	2356	5236	7796	0	26872	22731	15047	13732	13465	13862
chrXII	459468	359	2334	765	1509	756	1346	996	1542	1048	1850	1115	5938	3224	2034	4265	6583	0	26459	22201	14664	13359	13013	13337
chrXII	459469	366	2417	761	1506	772	1365	987	1504	1022	1872	1116	6531	3235	2075	4314	6662	0	26438	22126	14601	13299	12922	13270
chrXII	459470	370	2416	768	1523	768	1365	1001	1538	1042	1928	1138	6618	3323	2134	4383	6960	0	26727	22399	14759	13426	13033	13354
chrXII	459471	352	2340	742	1304	716	1287	840	1313	908	1623	1007	6263	3073	2047	3994	6111	0	26611	22316	14618	13299	12891	13240
chrXII	459472	359	2370	784	1330	717	1269	822	1303	941	1638	980	6212	3160	2184	4477	6152	0	27273	23300	15220	13816	13492	13896
chrXII	459473	378	2506	837	1476	769	1312	968	1530	1083	1971	1180	7721	3805	2709	5877	7290	0	30474	26553	17490	15765	15473	16341
chrXII	459474	412	2690	902	1631	850	1352	1170	1807	1291	2385	1418	9395	4550	3199	7196	8559	0	36276	32857	22218	20398	20157	21765
chrXII	459475	413	2731	889	1632	851	1359	1187	1810	1293	2391	1427	9628	4573	3205	7214	8597	0	36402	32891	22256	20435	20187	21792
chrXII	459476	417	2707	889	1640	857	1350	1196	1831	1297	2410	1437	9701	4606	3240	7270	8677	0	36633	33114	22383	20594	20349	21968
chrXII	459477	417	2723	889	1641	857	1357	1196	1831	1297	2410	1437	9702	4606	3241	7270	8690	0	36618	33122	22386	20599	20351	21983
chrXII	459478	431	2777	912	1685	896	1373	1209	1845	1318	2437	1444	9768	4644	3264	7352	8790	0	37266	33693	22752	20910	20690	22376
chrXII	459479	438	2821	919	1723	895	1385	1232	1894	1341	2478	1546	9963	4727	3370	7551	8940	0	37768	34200	23208	21394	21218	23059
chrXII	459480	451	2887	948	1751	912	1400	1240	1919	1354	2493	1563	10047	4790	3419	7685	9049	0	38598	34950	23762	21899	21812	23858
chrXII	459481	454	2890	968	1771	916	1398	1246	1933	1362	2493	1563	10077	4820	3424	7721	9075	0	40321	36046	24619	22709	22698	24811
chrXII	459482	455	2900	968	1784	916	1395	1247	1940	1362	2499	1563	10094	4824	3424	7715	9073	0	40401	36085	24665	22746	22739	24890
chrXII	459483	456	2852	970	1778	914	1354	1247	1937	1362	2509	1563	10101	4832	3426	7726	9079	0	40473	36139	24728	22800	22815	25018
chrXII	459484	453	2869	953	1778	919	1365	1247	1937	1362	2509	1563	10096	4838	3432	7721	9076	0	40450	36119	24722	22779	22803	24999
chrXII	459485	453	2859	960	1766	918	1356	1247	1934	1362	2507	1563	10102	4838	3439	7722	9078	0	40447	36118	24720	22772	22802	25004
chrXII	459486	453	2823	960	1766	918	1351	1247	1937	1362	2507	1563	10092	4846	3437	7721	9076	0	40452	36117	24718	22768	22795	24998
chrXII	459487	444	2796	958	1743	919	1356	1258	1928	1361	2503	1569	10070	4854	3424	7748	9107	0	39154	35300	23998	21984	22089	24054
chrXII	459488	442	2780	969	1727	910	1326	1254	1934	1364	2512	1569	10113	4866	3430	7787	9133	0	37580	34266	23131	21084	21170	23035
chrXII	459489	428	2756	978	1712	912	1305	1248	2001	1383	2541	1577	10232	4929	3469	7856	9260	0	37246	33898	22963	20957	21104	22973
chrXII	459490	457	2842	1017	1781	973	1304	1299	2093	1432	2634	1680	10601	5212	3612	8058	9773	0	43769	38221	26485	24096	24056	25480
chrXII	459491	418	2688	923	1592	905	1264	1162	2015	1420	2605	1664	10305	5094	3587	8041	9699	0	42130	36319	25552	23490	23633	25428
chrXII	459492	417	2674	928	1601	926	1237	1158	2013	1420	2620	1669	10325	5101	3593	8041	9713	0	42183	36360	25578	23527	23672	25466
chrXII	459493	423	2660	928	1609	930	1232	1165	2017	1422	2618	1669	10395	5137	3611	8065	9805	0	42466	36572	25715	23673	23840	25610
chrXII	459494	423	2641	932	1598	922	1229	1155	2017	1410	2618	1660	10376	5112	3607	8062	9795	0	42380	36469	25650	23627	23777	25542
chrXII	459495	422	2622	932	1595	922	1206	1155	2012	1410	2618	1660	10371	5113	3609	8062	9803	0	42377	36464	25648	23626	23779	25532
chrXII	459496	430	2643	925	1610	931	1205	1178	2049	1436	2694	1677	10652	5268	3719	8270	10166	0	42510	36559	25701	23625	23745	25484
chrXII	459497	447	2721	949	1659	989	1199	1198	2062	1519	2870	1755	11081	5526	4024	9099	11079	2	42594	36560	25584	23471	23432	25253
chrXII	459498	467	2767	960	1788	1053	1207	1237	2135	1632	3031	1821	11445	5831	4257	9476	11832	2	43091	36947	25745	23621	23513	25341
chrXII	459499	462	2826	952	1791	1067	1207	1244	2130	1638	3048	1844	11718	5854	4266	9501	11960	2	43120	36901	25721	23580	23490	25291
chrXII	459500	461	2826	949	1786	1068	1206	1244	2131	1638	3048	1839	11718	5857	4267	9498	11959	2	43118	36897	25721	23576	23490	25290
chrXII	459501	460	2761	949	1787	1056	1187	1244	2132	1638	3042	1846	11703	5858	4267	9494	11958	2	43095	36886	25720	23570	23488	25287
chrXII	459502	459	2773	952	1780	1053	1203	1244	2132	1638	3042	1845	11710	5847	4266	9511	11943	2	43064	36863	25701	23557	23480	25280
chrXII	459503	448	2754	952	1759	1052	1190	1239	2129	1638	3041	1845	11688	5839	4265	9514	11941	2	43060	36865	25702	23556	23479	25281
chrXII	459504	449	2731	952	1751	1055	1176	1242	2129	1644	3056	1841	11694	5851	4267	9539	12000	2	42981	36825	25685	23537	23466	25267
chrXII	459505	442	2734	1018	1880	1082	1227	1402	2330	1959	3649	2388	12823	6745	5022	11728	14762	2	39784	34008	24084	21921	21967	23654
chrXII	459506	430	2748	1072	1901	1093	1265	1518	2448	2075	4246	2764	13588	7394	5673	14002	17112	2	34326	29669	21671	19838	20251	21947
chrXII	459507	436	2769	1069	1912	1096	1259	1554	2533	2155	4342	2847	13881	7597	5888	14222	17591	2	34415	29657	21648	19765	20171	21909
chrXII	459508	477	2978	1178	2244	1287	1342	1808	2934	2519	5403	3390	16265	9300	6894	16224	21274	4	38755	34303	23933	21177	21188	22537
chrXII	459509	481	3017	1181	2262	1284	1351	1814	2939	2554	5430	3409	16550	9356	6916	16283	21421	4	38846	34353	23969	21187	21193	22548
chrXII	459510	478	3009	1176	2277	1279	1334	1816	2957	2571	5487	3421	16624	9388	6970	16347	21521	4	38913	34395	23988	21203	21207	22559
chrXII	459511	473	3041	1162	2281	1283	1371	1819	2949	2578	5503	3430	16817	9413	6995	16386	21577	4	38966	34430	23997	21212	21204	22557
chrXII	459512	468	3029	1162	2284	1284	1358	1817	2943	2568	5503	3430	16818	9408	6995	16386	21583	4	38956	34430	23994	21207	21202	22554
chrXII	459513	473	3006	1203	2335	1305	1321	1927	3090	2723	5756	3477	17512	9703	7297	16864	22243	4	38967	34494	24007	21227	21234	22577
chrXII	459514	474	3048	1211	2330	1308	1312	1927	3094	2727	5759	3488	17515	9703	7298	16867	22253	4	38926	34457	23962	21188	21203	22540
chrXII	459515	474	3022	1211	2329	1309	1294	1925	3111	2744	5758	3496	17552	9718	7305	16902	22249	4	38905	34449	23953	21187	21197	22536
chrXII	459516	473	3023	1223	2327	1317	1291	1920	3134	2754	5821	3510	17683	9815	7352	16959	22358	4	38676	34259	23815	21006	21011	22361
chrXII	459517	474	3054	1214	2326	1312	1336	1913	3125	2746	5827	3506	17747	9815	7371	16933	22370	4	38588	34232	23797	20991	20992	22341
chrXII	459518	477	3028	1214	2329	1307	1333	1915	3134	2751	5864	3555	17903	9916	7454	17003	22451	4	38589	34230	23803	20990	21000	22346
chrXII	459519	474	3039	1192	2338	1309	1360	1915	3133	2751	5821	3545	17863	9894	7446	16997	22417	4	38434	34149	23759	20962	20963	22326
chrXII	459520	471	3042	1197	2338	1309	1379	1920	3143	2742	5829	3572	17978	9932	7499	17068	22419	4	38374	34112	23737	20953	20956	22315
chrXII	459521	468	3086	1195	2358	1352	1390	2003	3249	2889	6048	3669	18886	10645	8360	18000	23053	4	37931	33866	23535	20817	20853	22283
chrXII	459522	470	3084	1195	2354	1353	1391	2003	3262	2890	6058	3669	19251	10829	8462	18031	23095	4	37907	33840	23515	20796	20838	22258
chrXII	459523	474	3107	1195	2354	1358	1399	2006	3263	2892	6057	3669	19475	10853	8471	18042	23100	4	37901	33829	23515	20786	20836	22257
chrXII	459524	475	3113	1195	2348	1357	1400	2006	3263	2892	6057	3665	19476	10853	8473	18042	23104	4	37899	33831	23517	20788	20835	22252
chrXII	459525	475	3112	1195	2352	1362	1394	2006	3257	2892	6064	3665	19490	10853	8475	18045	23110	4	37898	33830	23515	20795	20842	22260
chrXII	459526	475	3127	1195	2344	1359	1393	2006	3253	2892	6064	3665	19487	10853	8490	18042	23105	4	37864	33805	23473	20748	20775	22197
chrXII	459527	477	3121	1194	2343	1359	1385	2020	3313	2956	6130	3713	19571	10927	8573	18171	23243	4	37873	33809	23472	20742	20782	22195
chrXII	459528	450	2977	1165	2300	1356	1384	2037	3298	3177	6385	3968	17506	10561	8886	18235	23400	5	34727	31961	22023	19336	19161	20382
chrXII	459529	458	2984	1176	2320	1366	1378	2026	3305	3171	6406	3962	17398	10513	8890	18226	23403	5	34651	31797	21796	19024	18774	19999
chrXII	459530	458	2959	1202	2371	1412	1410	2081	3464	3295	6726	4209	17482	10831	9109	18350	24505	6	34632	31861	21897	18994	18667	19689
chrXII	459531	457	2945	1202	2360	1404	1401	2078	3447	3284	6712	4207	17471	10813	9098	18326	24501	6	34627	31850	21891	18981	18638	19659
chrXII	459532	454	2942	1202	2359	1404	1402	2078	3447	3284	6712	4207	17474	10814	9101	18328	24501	6	34630	31853	21896	18982	18638	19663
chrXII	459533	454	2936	1210	2367	1404	1400	2078	3446	3284	6712	4207	17482	10813	9101	18328	24501	6	34637	31877	21908	18989	18639	19666
chrXII	459534	455	2903	1179	2347	1386	1396	2074	3439	3280	6703	4187	17412	10792	9068	18314	24425	6	34026	31361	21641	18799	18422	19417
chrXII	459535	453	2888	1181	2355	1375	1394	2088	3485	3291	6780	4252	17595	10833	9187	18404	24537	6	33950	31302	21663	18759	18416	19377
chrXII	459536	451	2906	1161	2308	1370	1419	2108	3522	3366	6872	4232	18428	11354	9624	18736	24861	6	33752	31114	21587	18633	18380	19254
chrXII	459537	459	2905	1166	2316	1364	1413	2109	3500	3382	6875	4215	18480	11339	9617	18721	24846	6	33735	31115	21577	18621	18372	19236
chrXII	459538	460	2913	1174	2323	1364	1414	2109	3500	3382	6878	4215	18501	11348	9617	18725	24859	6	33739	31117	21580	18621	18371	19234
chrXII	459539	460	2905	1174	2322	1364	1413	2109	3500	3382	6878	4208	18500	11348	9617	18722	24853	6	33737	31114	21579	18621	18371	19234
chrXII	459540	457	2900	1158	2316	1345	1407	2080	3471	3382	6836	4189	18413	11314	9592	18623	24752	6	33581	30986	21459	18467	18181	18955
chrXII	459541	456	2885	1158	2318	1349	1413	2083	3465	3389	6835	4189	18399	11302	9601	18611	24742	6	33516	30951	21433	18429	18117	18894
chrXII	459542	454	2872	1158	2307	1350	1408	2078	3470	3382	6817	4184	18378	11280	9585	18621	24725	6	33540	30959	21421	18400	18092	18832
chrXII	459543	453	2842	1134	2290	1350	1391	2071	3468	3377	6804	4179	18347	11257	9547	18588	24696	6	33517	30916	21378	18351	18039	18782
chrXII	459544	453	2843	1138	2280	1351	1385	2068	3463	3377	6802	4165	18326	11217	9529	18556	24624	6	33468	30877	21345	18332	18020	18762
chrXII	459545	452	2787	1138	2280	1349	1327	2068	3458	3377	6802	4165	18322	11221	9525	18560	24622	6	33466	30876	21343	18326	18015	18754
chrXII	459546	452	2791	1138	2282	1348	1309	2068	3458	3377	6803	4165	18312	11217	9525	18557	24620	6	33451	30856	21324	18284	17946	18714
chrXII	459547	444	2758	1130	2277	1348	1277	2068	3460	3377	6800	4165	18298	11205	9524	18542	24596	6	33441	30848	21321	18281	17937	18703
chrXII	459548	444	2713	1130	2277	1348	1248	2062	3463	3377	6801	4174	18304	11213	9530	18582	24629	6	33445	30848	21318	18275	17933	18687
chrXII	459549	441	2681	1119	2264	1337	1235	2025	3428	3319	6734	4139	17973	11088	9429	18305	24370	6	33025	30253	20728	17495	16943	17270
chrXII	459550	439	2654	1119	2265	1345	1221	2025	3424	3322	6740	4139	17968	11088	9429	18304	24388	6	33010	30242	20683	17454	16900	17176
chrXII	459551	437	2649	1121	2263	1346	1225	2018	3412	3317	6708	4136	17871	11056	9405	18223	24331	6	32147	29632	20077	16813	16158	16316
chrXII	459552	443	2647	1125	2287	1350	1197	2032	3424	3327	6724	4143	17777	11064	9444	18351	24376	6	32127	29638	20043	16804	16153	16327
chrXII	459553	445	2644	1113	2249	1338	1194	1997	3343	3246	6587	4084	17290	10719	9241	18060	23854	6	31715	29296	19628	16400	15681	15796
chrXII	459554	433	2547	1077	2190	1287	1170	1881	3189	3155	6409	3898	16294	10213	8874	17279	22697	4	29279	26959	17823	14797	14022	13998
chrXII	459555	436	2536	1078	2199	1290	1163	1881	3195	3155	6408	3891	16289	10209	8871	17277	22686	4	29154	26805	17701	14690	13919	13880
chrXII	459556	437	2567	1078	2200	1294	1178	1889	3195	3158	6416	3900	16329	10227	8890	17273	22701	4	29223	26869	17734	14730	13917	13889
chrXII	459557	437	2549	1074	2191	1286	1171	1889	3193	3157	6416	3900	16324	10231	8889	17272	22698	4	29222	26869	17733	14722	13912	13884
chrXII	459558	441	2543	1074	2219	1295	1177	1891	3220	3230	6513	3995	16435	10361	8982	17528	23078	4	29257	26944	17785	14759	13939	13917
chrXII	459559	383	2269	911	1987	1111	1168	1574	2726	3135	5859	3918	13218	8589	8262	15446	20218	4	18293	16627	10569	8490	8017	7832
chrXII	459560	369	2248	908	1975	1099	1161	1546	2689	3101	5813	3868	13001	8478	8228	15328	20024	4	17499	15538	9827	7758	7243	6985
chrXII	459561	401	2415	982	2247	1243	1230	1707	3014	3495	6924	4363	14510	9618	8763	16898	22294	6	19915	21655	13392	9841	8657	7782
chrXII	459562	398	2405	982	2250	1241	1227	1711	3032	3498	6931	4360	14637	9620	8761	16867	22310	6	19980	21648	13419	9837	8638	7771
chrXII	459563	398	2416	978	2251	1239	1233	1711	3028	3502	6931	4378	14640	9625	8767	16868	22317	6	19982	21646	13420	9837	8638	7771
chrXII	459564	399	2425	978	2267	1240	1234	1720	3038	3502	6941	4394	14663	9648	8773	16914	22361	6	20005	21660	13436	9847	8656	7790
chrXII	459565	362	2325	911	2067	1154	1196	1582	2770	3308	6511	4146	13725	8950	8400	16216	20888	6	16289	18958	11208	7781	6740	5854
chrXII	459566	364	2299	918	2090	1170	1190	1583	2799	3353	6630	4179	13810	9009	8412	16272	20919	6	15858	18695	11008	7618	6573	5747
chrXII	459567	372	2323	905	2103	1190	1187	1591	2788	3414	6726	4102	14623	9070	8139	15544	20147	6	15728	18843	11287	7900	6777	5924
chrXII	459568	431	2496	1051	2246	1255	1247	1766	3198	3905	7816	4824	17500	10429	9151	18579	22414	6	16713	21274	13556	9938	8922	8510
chrXII	459569	432	2526	1035	2224	1237	1276	1747	3171	3893	7739	4754	17299	10293	9075	18461	21957	6	16639	21226	13526	9915	8901	8502
chrXII	459570	434	2523	1032	2244	1236	1265	1747	3173	3905	7743	4759	17310	10304	9080	18469	21956	6	16698	21282	13595	9984	8978	8592
chrXII	459571	433	2522	1032	2238	1234	1266	1745	3171	3904	7751	4759	17303	10265	9075	18482	21915	6	16800	21469	13798	10236	9246	8818
chrXII	459572	433	2542	1032	2241	1234	1277	1745	3167	3904	7751	4759	17302	10267	9075	18476	21911	6	16782	21459	13799	10230	9244	8816
chrXII	459573	433	2536	1032	2240	1244	1269	1745	3166	3904	7752	4757	17247	10266	9085	18477	21897	6	16599	21400	13743	10177	9223	8759
chrXII	459574	423	2536	1030	2226	1228	1252	1728	3131	3897	7714	4757	16962	10213	9023	18420	21774	6	16046	21043	13470	9849	8970	8461
chrXII	459575	421	2528	1030	2200	1224	1255	1723	3113	3881	7702	4738	16840	10175	8983	18371	21711	6	15511	20596	13126	9545	8610	8115
chrXII	459576	419	2529	1020	2204	1215	1250	1708	3093	3871	7680	4708	16696	10142	8971	18356	21602	6	15473	20568	13146	9557	8621	8122
chrXII	459577	414	2481	949	2161	1209	1239	1597	3011	3729	7474	4596	16088	9894	8729	17663	21096	6	14934	20490	13109	9712	8663	8371
chrXII	459578	409	2463	919	2101	1194	1220	1491	2852	3563	7198	4314	14992	9315	8150	16915	20203	4	14772	20431	13104	9775	8738	8459
chrXII	459579	391	2438	883	2084	1192	1226	1465	2808	3490	7067	4215	14577	9079	7765	16457	19795	4	14805	20560	13328	10095	9122	8994
chrXII	459580	383	2439	904	2050	1168	1222	1442	2767	3429	6895	4168	13982	8798	7515	16269	19403	4	15183	21085	13790	10491	9607	9678
chrXII	459581	383	2446	900	2040	1165	1219	1444	2763	3423	6868	4140	13962	8794	7460	16215	19386	4	15288	21208	13906	10635	9683	9713
chrXII	459582	379	2459	913	2064	1163	1232	1440	2766	3395	6847	4133	14104	8902	7547	16306	19665	4	15911	21750	14214	10985	10005	9947
chrXII	459583	383	2458	924	2075	1169	1242	1453	2753	3385	6825	4126	14203	8931	7536	16336	19683	4	16173	22024	14402	11163	10186	10148
chrXII	459584	388	2472	934	2095	1190	1256	1459	2762	3384	6852	4124	14319	8994	7549	16409	19733	4	16381	22268	14619	11324	10333	10322
chrXII	459585	389	2475	934	2116	1191	1259	1459	2779	3384	6847	4125	14351	9010	7558	16443	19786	4	16447	22359	14678	11391	10426	10430
chrXII	459586	392	2499	940	2124	1186	1262	1460	2780	3372	6855	4134	14464	9050	7567	16478	19826	4	16724	22802	15020	11726	10743	10812
chrXII	459587	396	2506	940	2130	1193	1263	1485	2804	3372	6857	4134	14617	9091	7580	16490	19888	4	18043	24248	16298	12888	12086	12230
chrXII	459588	399	2518	940	2181	1185	1262	1499	2838	3395	6883	4134	15005	9227	7608	16584	20034	4	19672	26013	17969	14597	13831	14051
chrXII	459589	401	2534	949	2177	1185	1280	1499	2835	3395	6890	4134	15057	9222	7600	16578	20037	4	19809	26085	18075	14665	13887	14115
chrXII	459590	402	2532	949	2177	1185	1272	1499	2835	3395	6890	4122	15066	9226	7600	16578	20043	4	19880	26126	18132	14730	13953	14180
chrXII	459591	401	2544	949	2171	1185	1269	1499	2835	3395	6889	4122	15065	9226	7600	16578	20038	4	19906	26152	18150	14757	13985	14214
chrXII	459592	402	2539	949	2163	1188	1268	1499	2840	3404	6897	4122	15066	9219	7600	16584	20032	4	19908	26157	18150	14759	13991	14218
chrXII	459593	399	2532	949	2156	1188	1258	1499	2845	3404	6897	4122	15053	9218	7600	16584	20030	4	19947	26213	18201	14781	14031	14241
chrXII	459594	399	2518	949	2164	1189	1272	1499	2860	3402	6895	4115	15052	9213	7587	16584	20037	4	19990	26241	18234	14792	14048	14258
chrXII	459595	402	2508	949	2167	1195	1272	1499	2859	3402	6895	4116	15048	9211	7587	16582	20036	4	19991	26241	18237	14794	14050	14260
chrXII	459596	400	2484	941	2167	1188	1202	1498	2853	3402	6898	4116	15022	9216	7582	16584	20033	4	20032	26246	18259	14816	14070	14284
chrXII	459597	400	2483	941	2164	1188	1194	1498	2852	3402	6883	4116	15014	9212	7575	16587	20030	4	20022	26224	18238	14810	14055	14273
chrXII	459598	399	2459	923	2166	1181	1177	1495	2848	3402	6880	4116	15006	9211	7575	16580	20031	4	20023	26223	18240	14812	14057	14272
chrXII	459599	400	2461	923	2168	1181	1171	1495	2847	3402	6880	4116	15016	9211	7567	16580	20025	4	20027	26227	18244	14815	14055	14274
chrXII	459600	403	2470	932	2175	1199	1160	1516	2849	3395	6883	4111	15007	9254	7555	16623	20039	4	20487	26912	18609	15075	14312	14513
chrXII	459601	391	2397	890	2038	1122	1122	1333	2402	2914	6052	3511	13336	7936	6371	14986	17346	2	21189	27666	19036	15493	14568	14711
chrXII	459602	385	2307	855	1920	1012	1172	1056	2139	2473	5112	3128	12048	6963	5131	12638	15028	2	23107	29528	20401	16790	15919	16098
chrXII	459603	402	2342	867	1943	1026	1181	1051	2152	2459	5097	3119	12072	6973	5104	12630	14902	2	25817	31526	21581	17595	16692	16857
chrXII	459604	402	2345	867	1943	1026	1192	1051	2148	2459	5097	3116	12067	6973	5104	12625	14901	2	25833	31558	21605	17617	16713	16870
chrXII	459605	402	2324	867	1943	1022	1178	1051	2148	2459	5097	3116	12065	6969	5102	12627	14904	2	25909	31618	21646	17658	16745	16895
chrXII	459606	404	2333	867	1943	1028	1185	1054	2149	2467	5097	3116	12066	6978	5093	12633	14903	2	25947	31663	21678	17694	16786	16925
chrXII	459607	404	2332	861	1932	1028	1185	1054	2143	2465	5086	3105	12059	6976	5093	12630	14888	2	25948	31668	21679	17697	16787	16926
chrXII	459608	403	2323	861	1935	1025	1179	1054	2143	2465	5086	3101	12065	6976	5093	12620	14885	2	26097	31824	21778	17791	16867	17014
chrXII	459609	403	2330	861	1930	1024	1193	1055	2142	2465	5086	3101	12064	6975	5088	12619	14884	2	26100	31809	21779	17787	16858	17001
chrXII	459610	410	2341	877	1950	1034	1191	1057	2148	2467	5096	3115	12211	7026	5104	12634	14937	2	28450	33443	22667	18486	17410	17433
chrXII	459611	400	2367	839	1907	1022	1220	1048	2121	2433	5004	3017	12156	6961	4973	12361	14667	2	28566	33251	22635	18430	17369	17403
chrXII	459612	413	2393	847	1927	1031	1226	1066	2128	2436	5027	3034	12329	7046	4995	12427	14747	2	30015	34215	23293	18891	17852	17808
chrXII	459613	407	2394	847	1927	1023	1240	1070	2117	2431	4988	3021	12306	7016	4960	12409	14673	2	30002	34194	23277	18882	17840	17791
chrXII	459614	407	2388	847	1924	1025	1242	1070	2122	2431	4988	3021	12300	7021	4960	12409	14668	2	30071	34277	23315	18918	17880	17822
chrXII	459615	409	2446	860	1930	1028	1297	1070	2124	2431	4995	3029	12326	7030	4962	12415	14693	2	30207	34345	23375	18964	17908	17856
chrXII	459616	409	2431	860	1933	1028	1295	1070	2121	2431	4995	3018	12319	7029	4962	12417	14691	2	30220	34353	23377	18973	17912	17860
chrXII	459617	408	2438	860	1937	1028	1313	1070	2126	2431	4995	3018	12324	7029	4962	12413	14692	2	30220	34362	23381	18976	17915	17860
chrXII	459618	408	2423	860	1934	1029	1286	1062	2119	2426	4984	3018	12317	7032	4946	12413	14684	2	30386	34487	23467	19018	17947	17897
chrXII	459619	408	2430	860	1925	1025	1296	1062	2119	2426	4983	3018	12315	7025	4944	12398	14676	2	30402	34470	23458	19000	17937	17880
chrXII	459620	408	2439	860	1923	1013	1304	1062	2122	2421	4983	3021	12315	7029	4943	12399	14675	2	30400	34470	23459	19001	17939	17881
chrXII	459621	408	2437	860	1920	1009	1304	1067	2116	2410	4979	3015	12303	7029	4930	12390	14658	2	30568	34603	23535	19049	17978	17909
chrXII	459622	295	2123	646	1356	742	1193	719	1204	1216	2321	1323	8030	4137	2697	6150	8420	0	32422	32942	21673	18041	17210	17535
chrXII	459623	288	2126	635	1335	731	1199	721	1186	1213	2284	1277	7906	4083	2672	6089	8283	0	32357	32855	21609	17986	17170	17521
chrXII	459624	301	2174	637	1356	756	1215	728	1218	1228	2303	1275	8109	4188	2724	6129	8420	0	37367	36508	23519	19263	18270	18223
chrXII	459625	243	2066	530	1063	608	1209	537	898	635	1271	632	6143	3226	1949	3899	5721	0	36625	34567	22489	18645	17882	17951
chrXII	459626	238	2056	530	1051	608	1211	535	897	635	1252	626	6070	3230	1954	3893	5702	0	37194	34961	22700	18807	18057	18058
chrXII	459627	246	2073	534	1030	594	1228	515	882	603	1124	573	5903	3139	1906	3806	5520	0	43434	39048	25137	20629	19650	19461
chrXII	459628	246	2101	534	1030	594	1240	515	882	603	1119	573	5906	3143	1905	3806	5516	0	43473	39092	25174	20654	19682	19483
chrXII	459629	248	2127	534	1032	594	1232	521	883	601	1120	574	5890	3151	1899	3815	5477	0	45016	40182	25890	21198	20214	19961
chrXII	459630	238	2078	533	958	501	1209	447	769	417	666	353	5470	2918	1672	3250	4470	0	46971	42945	28355	23365	22183	21367
chrXII	459631	243	2103	529	943	502	1224	441	759	364	598	332	5457	2899	1634	3083	4343	0	47232	43057	28520	23454	22241	21394
chrXII	459632	243	2100	529	939	502	1226	441	759	364	598	332	5455	2905	1634	3083	4342	0	47606	43702	29353	24342	23024	21954
chrXII	459633	246	2096	529	939	507	1249	440	757	364	592	332	5445	2894	1634	3077	4329	0	47661	43866	29594	24530	23208	22144
chrXII	459634	246	2100	529	941	511	1257	441	752	364	591	332	5460	2903	1635	3077	4350	0	48126	44310	30086	24940	23729	22557
chrXII	459635	243	2108	527	922	509	1268	437	748	364	586	320	5415	2859	1615	3008	4289	0	47894	44066	29965	24893	23668	22543
chrXII	459636	243	2135	527	922	509	1262	437	748	367	586	320	5423	2855	1615	3011	4297	0	47894	44070	29969	24894	23669	22543
chrXII	459637	242	2124	527	932	510	1250	437	748	367	586	320	5416	2861	1614	2996	4292	0	47896	44076	29970	24894	23676	22540
chrXII	459638	242	2124	527	936	514	1270	437	750	367	587	320	5422	2864	1619	2994	4292	0	47899	44082	29976	24902	23684	22546
chrXII	459639	242	2113	527	941	514	1262	437	747	367	570	317	5415	2864	1604	2983	4280	0	47900	44076	29977	24902	23684	22546
chrXII	459640	242	2086	527	941	514	1246	437	745	367	570	317	5406	2855	1601	2983	4274	0	47894	44079	29975	24901	23682	22544
chrXII	459641	242	2074	527	938	514	1219	437	745	367	570	317	5402	2858	1594	2983	4274	0	47905	44089	29986	24910	23687	22547
chrXII	459642	242	2126	521	936	516	1262	433	743	369	563	314	5404	2848	1590	2970	4272	0	47805	43976	29923	24819	23629	22445
chrXII	459643	242	2121	521	934	516	1260	433	743	369	555	314	5405	2848	1590	2970	4270	0	47810	43981	29925	24821	23629	22447
chrXII	459644	240	2137	521	934	516	1270	434	746	369	555	314	5409	2848	1590	2970	4269	0	47807	43983	29925	24823	23632	22448
chrXII	459645	237	2134	521	926	516	1265	431	746	369	555	314	5409	2839	1587	2967	4263	0	47807	43981	29924	24821	23629	22445
chrXII	459646	235	2095	521	928	510	1254	431	753	366	555	314	5413	2841	1587	2976	4248	0	47897	44052	29958	24836	23642	22448
chrXII	459647	222	2157	516	886	508	1301	410	724	332	519	304	5046	2653	1465	2743	3936	0	46504	42845	28927	23895	22660	21383
chrXII	459648	223	2153	540	926	509	1288	406	727	337	520	304	4885	2720	1490	2802	3975	0	46856	43530	29207	24103	22832	21486
chrXII	459649	223	2136	519	868	498	1274	372	676	325	490	288	4382	2420	1344	2605	3621	0	46189	42964	28820	23776	22490	21247
chrXII	459650	207	2081	418	706	407	1250	278	546	271	373	178	3514	1798	918	1645	2536	0	44520	40918	26881	21864	20265	18432
chrXII	459651	208	2085	418	723	402	1251	278	541	272	390	190	3526	1782	928	1656	2551	0	45054	41339	27112	22019	20397	18483
chrXII	459652	208	2103	423	723	404	1321	280	533	264	386	186	3531	1764	915	1630	2524	0	45060	41345	27136	22013	20397	18459
chrXII	459653	208	2087	423	721	395	1323	282	524	258	386	186	3524	1762	914	1632	2523	0	45089	41359	27148	22017	20405	18466
chrXII	459654	206	2135	423	713	396	1346	275	528	258	386	186	3532	1756	911	1640	2523	0	45075	41353	27149	22011	20393	18461
chrXII	459655	205	2152	417	715	395	1361	275	537	258	392	186	3535	1753	911	1644	2522	0	45080	41358	27150	22010	20395	18457
chrXII	459656	204	2160	417	715	390	1362	275	537	258	392	186	3536	1753	904	1646	2526	0	45132	41417	27197	22039	20422	18468
chrXII	459657	204	2231	394	709	411	1429	267	537	258	384	187	3481	1738	863	1601	2514	0	45002	41319	27095	21930	20279	18324
chrXII	459658	204	2231	394	709	411	1440	267	537	258	384	189	3476	1737	863	1601	2512	0	44998	41316	27093	21929	20277	18320
chrXII	459659	204	2248	394	709	411	1459	270	540	261	387	189	3477	1737	863	1602	2510	0	44997	41314	27092	21932	20273	18320
chrXII	459660	206	2251	403	709	411	1463	270	540	261	387	189	3484	1727	863	1602	2518	0	44990	41296	27083	21918	20262	18315
chrXII	459661	205	2245	403	691	407	1460	270	530	256	378	181	3458	1697	855	1585	2474	0	44485	40783	26616	21470	19769	17689
chrXII	459662	207	2249	386	695	407	1461	271	521	270	385	189	3467	1694	871	1607	2498	0	44280	40522	26378	21189	19454	17303
chrXII	459663	208	2248	386	694	407	1456	271	521	270	385	189	3469	1692	873	1596	2487	0	44182	40374	26231	21091	19308	17186
chrXII	459664	212	2248	386	688	409	1457	271	524	270	385	188	3461	1694	873	1589	2481	0	44181	40373	26230	21091	19304	17183
chrXII	459665	212	2259	397	688	409	1459	271	524	270	385	188	3462	1686	873	1578	2483	0	44176	40371	26222	21088	19305	17177
chrXII	459666	212	2261	397	688	409	1457	271	521	270	385	188	3467	1685	873	1574	2493	0	44112	40262	26070	20789	19112	17004
chrXII	459667	210	2265	384	686	406	1461	268	511	270	381	180	3417	1646	859	1559	2472	0	43227	39093	24908	19524	17848	15583
chrXII	459668	198	2218	346	631	397	1417	251	464	204	330	158	2983	1473	770	1365	2285	0	41015	36386	22673	17376	15627	12872
chrXII	459669	192	2194	316	622	382	1413	240	443	201	312	151	2846	1291	713	1310	2120	0	40105	35281	21765	16584	14969	12475
chrXII	459670	195	2215	316	637	393	1419	240	453	195	312	151	2888	1326	728	1332	2173	0	40267	35408	21834	16649	15005	12500
chrXII	459671	196	2234	318	633	394	1419	240	453	195	319	151	2895	1325	727	1333	2175	0	40276	35420	21854	16657	15007	12518
chrXII	459672	196	2230	318	630	380	1430	249	459	195	336	171	2996	1365	743	1358	2243	0	41069	36359	22410	17074	15335	12766
chrXII	459673	187	2230	313	621	388	1431	241	463	198	396	193	3013	1453	743	1419	2422	0	40741	36371	22459	17178	15139	12154
chrXII	459674	187	2208	308	617	391	1434	241	451	198	396	193	3023	1464	753	1413	2422	0	40906	36666	22551	17265	15247	12233
chrXII	459675	176	2148	274	604	368	1385	233	445	174	367	191	2958	1424	733	1335	2364	0	40495	36091	22247	17008	14990	12008
chrXII	459676	176	2140	274	602	370	1383	233	445	174	367	191	2957	1427	732	1340	2365	0	40492	36087	22248	17006	14987	12008
chrXII	459677	174	2125	274	602	371	1368	233	445	174	363	190	2954	1423	732	1340	2363	0	40486	36083	22243	17006	14986	12003
chrXII	459678	178	2117	268	600	371	1353	233	445	174	363	190	2951	1423	732	1340	2363	0	40468	36070	22237	16997	14969	11988
chrXII	459679	178	2110	268	592	366	1341	224	435	160	359	190	2933	1414	732	1338	2356	0	40325	35964	22165	16910	14916	11937
chrXII	459680	176	2104	268	592	363	1336	224	432	160	359	190	2926	1413	732	1338	2356	0	40239	35882	22109	16842	14864	11889
chrXII	459681	176	2108	268	592	361	1327	224	432	160	359	190	2925	1413	732	1338	2354	0	40234	35873	22108	16837	14856	11887
chrXII	459682	175	2094	268	592	361	1331	224	437	160	359	190	2915	1412	732	1334	2354	0	40231	35872	22104	16838	14853	11885
chrXII	459683	175	2103	268	592	361	1332	224	437	160	359	190	2920	1412	732	1334	2352	0	40226	35872	22106	16837	14850	11880
chrXII	459684	175	2097	268	592	361	1330	224	437	160	354	190	2919	1412	732	1337	2347	0	40224	35866	22092	16833	14848	11878
chrXII	459685	173	2091	268	592	359	1321	221	437	160	354	190	2917	1409	732	1337	2343	0	40216	35863	22084	16829	14833	11875
chrXII	459686	169	1991	268	580	359	1240	221	427	160	353	190	2804	1386	730	1352	2291	0	39770	35715	21967	16757	14770	11819
chrXII	459687	169	1997	281	579	367	1241	221	437	161	352	190	2798	1359	724	1366	2301	0	39092	35393	21660	16574	14592	11789
chrXII	459688	131	1834	232	449	299	1181	143	341	138	279	165	2008	1015	525	1115	1776	0	27746	26764	16746	13220	11369	8983
chrXII	459689	131	1815	229	449	290	1167	140	336	134	270	165	2001	1000	524	1088	1776	0	27514	26542	16635	13143	11326	8943
chrXII	459690	121	1761	216	437	282	1164	137	331	131	266	161	1987	992	518	1063	1765	0	27345	26388	16567	13101	11256	8907
chrXII	459691	120	1686	213	437	279	1125	140	322	131	260	157	1983	998	517	1065	1778	0	27536	26605	16686	13219	11378	9003
chrXII	459692	71	1482	148	398	235	1062	98	250	95	239	138	1643	841	445	887	1595	0	24057	23880	15541	12498	10872	8696
chrXII	459693	71	1485	148	398	235	1057	98	250	95	239	138	1639	841	442	885	1587	0	23996	23855	15516	12494	10871	8698
chrXII	459694	69	1484	148	390	235	1052	98	251	95	239	131	1642	844	442	882	1580	0	23989	23849	15508	12495	10874	8698
chrXII	459695	69	1448	153	390	233	1030	99	264	99	239	130	1694	877	493	955	1635	0	24067	23996	15552	12548	10915	8740
chrXII	459696	69	1431	153	390	233	1030	98	259	96	239	115	1664	856	481	947	1603	0	22875	23160	15067	12217	10562	8378
chrXII	459697	68	1423	153	383	233	1016	102	259	96	239	115	1649	863	475	945	1609	0	22721	23304	15217	12421	10880	8642
chrXII	459698	71	1433	153	377	239	1020	97	259	97	246	115	1638	860	475	945	1607	0	22586	23058	15007	12207	10683	8573
chrXII	459699	73	1423	154	389	254	1024	97	263	97	246	115	1665	887	479	980	1635	0	25044	26318	17395	14577	13019	11022
chrXII	459700	73	1422	164	386	254	1028	93	254	97	246	115	1665	887	479	980	1632	0	24986	26279	17385	14558	13003	11010
chrXII	459701	71	1425	164	388	254	1031	93	255	97	237	111	1667	890	479	980	1633	0	24998	26282	17394	14563	13018	11022
chrXII	459702	71	1395	164	377	256	1020	93	258	97	235	111	1652	890	479	980	1614	0	24985	26291	17392	14578	13030	11029
chrXII	459703	71	1396	164	377	256	1021	93	255	97	234	115	1648	890	479	980	1614	0	24839	26220	17330	14534	12995	11001
chrXII	459704	71	1363	164	382	260	1007	93	253	97	234	116	1647	890	482	980	1611	0	24833	26221	17332	14535	12996	11004
chrXII	459705	71	1301	164	382	258	998	93	252	97	234	114	1636	890	484	970	1612	0	24818	26220	17327	14534	12994	11001
chrXII	459706	72	1287	179	382	258	990	93	250	97	234	114	1632	888	484	970	1610	0	24564	25946	17061	14286	12785	10775
chrXII	459707	72	1289	179	382	258	984	94	247	97	228	114	1623	888	480	969	1606	0	23280	25086	16478	13847	12363	10421
chrXII	459708	73	1285	184	387	258	966	95	253	97	221	118	1629	896	484	987	1611	0	23227	25160	16427	13862	12462	10466
chrXII	459709	74	1277	193	378	258	951	91	249	97	221	118	1630	890	483	982	1613	0	23168	25096	16377	13837	12464	10468
chrXII	459710	74	1250	193	378	258	937	91	249	97	217	118	1628	889	483	982	1612	0	23168	25096	16380	13838	12467	10469
chrXII	459711	74	1232	193	375	258	907	91	249	97	217	118	1625	887	482	982	1610	0	23165	25094	16378	13836	12468	10472
chrXII	459712	74	1167	193	375	258	873	91	249	97	217	118	1615	887	484	985	1618	0	23158	25088	16374	13835	12467	10472
chrXII	459713	74	1140	190	372	259	837	91	249	97	217	118	1608	887	484	982	1616	0	23158	25028	16322	13785	12443	10416
chrXII	459714	72	1118	190	372	258	829	91	249	97	217	118	1604	887	483	981	1611	0	23087	24884	16192	13647	12311	10305
chrXII	459715	72	1112	190	370	258	823	91	249	97	217	118	1599	885	483	986	1608	0	23085	24883	16191	13650	12308	10309
chrXII	459716	71	1103	190	376	261	815	91	249	97	217	118	1599	882	483	986	1612	0	23085	24884	16193	13651	12300	10310
chrXII	459717	71	1096	189	376	251	798	91	251	101	217	118	1595	884	487	980	1618	0	22807	24617	15961	13391	12132	10103
chrXII	459718	71	1089	189	383	251	789	91	250	101	217	118	1592	884	487	984	1615	0	22074	23485	14956	12408	11251	9591
chrXII	459719	73	1090	189	383	250	785	89	250	101	213	118	1587	890	488	978	1617	0	21934	23348	14846	12301	11162	9504
chrXII	459720	73	1048	189	383	228	745	89	253	101	213	126	1578	883	485	981	1602	0	21843	23255	14751	12231	11139	9496
chrXII	459721	73	992	172	364	217	722	87	248	101	206	127	1519	880	476	991	1571	0	19264	20496	13226	11075	10209	8721
chrXII	459722	73	987	172	364	217	722	86	248	101	206	127	1513	874	476	991	1571	0	19213	20457	13185	11037	10178	8705
chrXII	459723	74	982	184	369	218	713	86	248	101	208	127	1538	882	482	1013	1601	0	19399	20656	13308	11117	10253	8756
chrXII	459724	65	934	178	368	213	668	79	224	98	187	118	1409	850	437	955	1535	0	16925	18808	12215	10363	9626	8289
chrXII	459725	65	927	191	372	213	668	76	229	98	187	118	1414	866	442	962	1541	0	17052	18918	12271	10408	9667	8282
chrXII	459726	54	864	185	337	226	640	82	213	93	190	111	1296	835	421	958	1475	0	15040	17361	11331	9773	9123	7969
chrXII	459727	53	855	185	335	216	627	79	199	93	190	99	1260	798	413	945	1436	0	14252	16460	10716	9292	8690	7740
chrXII	459728	53	846	185	335	215	621	79	199	88	188	99	1254	798	411	945	1422	0	14243	16439	10701	9273	8677	7730
chrXII	459729	51	824	182	301	199	596	69	188	81	176	85	1151	765	390	822	1311	0	13683	15818	10238	8883	8428	7478
chrXII	459730	49	825	174	318	215	580	80	209	90	239	113	1212	927	439	995	1546	0	15538	17335	11178	9767	9261	8257
chrXII	459731	49	809	178	341	211	550	87	205	90	236	113	1224	884	422	992	1457	0	15945	17892	11531	10144	9589	8659
chrXII	459732	49	805	178	341	206	548	88	205	90	236	113	1222	884	422	992	1456	0	15942	17872	11527	10136	9584	8654
chrXII	459733	49	801	178	341	200	542	86	205	90	236	113	1217	884	425	994	1456	0	15943	17866	11531	10136	9586	8654
chrXII	459734	49	800	187	341	200	528	86	210	90	236	113	1220	893	426	1007	1456	0	16033	17942	11580	10178	9635	8709
chrXII	459735	49	800	185	334	193	519	86	210	90	228	113	1225	895	418	1002	1452	0	15996	17901	11567	10149	9621	8706
chrXII	459736	49	805	185	334	197	482	86	211	87	225	112	1217	896	420	1002	1447	0	15995	17899	11567	10148	9621	8710
chrXII	459737	49	792	185	332	197	479	87	211	87	230	112	1220	896	418	1002	1452	0	16063	18038	11657	10198	9684	8744
chrXII	459738	54	829	278	407	230	516	95	242	74	216	101	1311	985	445	1121	1671	0	19442	20966	13464	11653	11181	10064
chrXII	459739	82	891	395	538	289	530	98	279	100	210	103	1468	1112	556	1339	1842	0	23286	25632	16591	14006	13459	12049
chrXII	459740	78	913	399	538	292	544	98	284	101	210	103	1471	1105	553	1343	1844	0	23167	25483	16507	13944	13420	12042
chrXII	459741	79	893	399	541	296	514	98	279	101	204	103	1468	1110	549	1339	1858	0	23597	25987	17099	14444	13947	12485
chrXII	459742	79	893	399	541	296	519	98	279	101	205	103	1469	1110	547	1339	1861	0	23596	25988	17106	14448	13951	12486
chrXII	459743	79	891	399	547	296	512	98	277	103	205	103	1465	1110	547	1340	1860	0	23597	25988	17107	14450	13948	12484
chrXII	459744	79	888	399	547	300	508	98	277	103	201	103	1466	1110	556	1338	1860	0	23599	25987	17110	14449	13946	12485
chrXII	459745	79	868	399	546	300	493	95	277	104	223	99	1466	1117	559	1340	1889	0	23754	26178	17239	14567	14052	12541
chrXII	459746	80	887	399	547	296	510	91	272	104	223	96	1454	1095	550	1297	1866	0	23645	25997	17145	14497	13978	12442
chrXII	459747	82	853	399	547	293	497	91	272	104	223	96	1445	1095	550	1298	1864	0	23660	26018	17172	14514	13988	12449
chrXII	459748	82	851	403	547	293	498	91	274	104	225	96	1445	1095	550	1298	1864	0	23647	26002	17159	14503	13979	12435
chrXII	459749	82	838	404	551	291	492	94	275	104	225	96	1440	1095	550	1299	1860	0	23651	26004	17160	14502	13980	12434
chrXII	459750	82	835	404	551	292	490	94	280	104	219	96	1441	1090	550	1305	1857	0	23649	25997	17158	14503	13979	12432
chrXII	459751	83	833	404	551	288	468	95	278	104	222	100	1449	1095	557	1322	1873	0	23794	26152	17205	14548	14017	12455
chrXII	459752	83	858	404	555	288	470	95	278	104	222	100	1454	1095	557	1324	1873	0	23785	26133	17196	14535	14009	12453
chrXII	459753	83	874	404	553	294	475	95	276	85	225	100	1461	1100	557	1324	1882	0	23895	26230	17242	14580	14051	12470
chrXII	459754	97	939	458	657	328	532	118	327	111	242	123	1618	1184	658	1427	2105	0	25560	27845	17998	15120	14444	12925
chrXII	459755	95	956	458	657	327	531	118	332	111	245	123	1615	1182	658	1422	2102	0	25533	27816	17981	15105	14427	12918
chrXII	459756	96	957	458	659	326	535	121	341	111	245	123	1614	1185	656	1425	2104	0	25651	27896	18032	15152	14450	12939
chrXII	459757	97	1001	458	659	326	578	123	343	113	245	127	1601	1184	654	1428	2096	0	25609	27820	18010	15116	14428	12905
chrXII	459758	100	1015	458	667	325	580	126	359	114	249	135	1632	1202	656	1433	2118	0	25968	28133	18185	15265	14529	12973
chrXII	459759	104	1181	475	712	352	689	141	410	121	271	200	1752	1239	699	1496	2229	0	27758	30024	19174	16015	15097	13407
chrXII	459760	103	1209	475	707	353	721	141	413	121	276	200	1756	1233	701	1490	2224	0	27685	29921	19076	15940	15022	13355
chrXII	459761	104	1253	475	707	360	730	141	418	121	285	208	1773	1242	722	1503	2232	0	27947	30152	19258	16069	15155	13453
chrXII	459762	100	1459	475	707	364	852	144	434	121	285	208	1793	1245	725	1504	2240	0	27917	30088	19209	16040	15128	13430
chrXII	459763	103	1504	488	707	364	880	144	446	121	288	208	1796	1245	732	1504	2250	0	27912	30083	19200	16040	15119	13432
chrXII	459764	105	1558	492	709	377	918	144	455	125	288	208	1805	1249	734	1510	2261	0	27915	30085	19201	16043	15119	13433
chrXII	459765	105	1580	492	700	377	928	144	459	125	288	208	1812	1251	735	1510	2262	0	27951	30118	19225	16069	15137	13449
chrXII	459766	107	1812	513	714	389	1137	150	491	125	300	208	1854	1253	735	1510	2262	0	27942	30101	19212	16056	15121	13432
chrXII	459767	109	1834	513	714	395	1144	150	495	125	309	208	1867	1261	734	1509	2266	0	27948	30101	19216	16058	15130	13439
chrXII	459768	110	1887	513	718	395	1189	150	496	125	314	208	1875	1266	735	1511	2277	0	27947	30071	19203	16040	15112	13431
chrXII	459769	111	1932	513	721	395	1216	152	500	125	314	208	1885	1263	739	1511	2270	0	27951	30074	19204	16041	15112	13431
chrXII	459770	114	1979	513	727	413	1221	157	516	125	324	216	1899	1300	757	1571	2298	0	28091	30219	19303	16149	15234	13519
chrXII	459771	122	2016	537	741	460	1257	165	544	141	332	217	2001	1397	812	1626	2459	0	28760	30794	19820	16565	15635	13700
chrXII	459772	156	2210	590	845	514	1407	196	627	168	435	282	2449	1669	1018	1958	3167	1	31268	32881	21432	17859	16841	14510
chrXII	459773	156	2219	590	845	517	1425	199	630	168	438	291	2448	1668	1018	1955	3164	1	31230	32822	21419	17864	16844	14506
chrXII	459774	157	2279	586	845	517	1449	199	642	168	438	291	2461	1668	1018	1950	3163	1	31230	32826	21418	17868	16846	14509
chrXII	459775	158	2285	586	845	517	1457	199	642	168	442	291	2467	1668	1018	1950	3167	1	31233	32827	21420	17868	16849	14513
chrXII	459776	159	2364	586	856	517	1485	200	663	168	442	291	2476	1672	1019	1951	3180	1	31233	32830	21421	17865	16850	14514
chrXII	459777	159	2382	586	856	522	1498	206	668	168	447	291	2494	1680	1024	1956	3197	1	31241	32840	21461	17891	16920	14545
chrXII	459778	159	2416	592	856	531	1511	206	668	168	455	291	2517	1689	1026	1964	3210	1	31197	32756	21438	17854	16940	14555
chrXII	459779	161	2446	600	856	534	1527	204	670	168	465	297	2533	1695	1038	1972	3214	1	31248	32815	21492	17915	17029	14662
chrXII	459780	161	2449	600	856	534	1522	204	672	168	465	297	2535	1699	1043	1977	3209	1	31249	32815	21498	17918	17031	14662
chrXII	459781	162	2433	600	856	537	1520	204	673	168	465	297	2544	1710	1040	1982	3230	1	31269	32831	21528	17949	17109	14695
chrXII	459782	163	2536	601	865	538	1559	204	679	168	469	298	2575	1710	1046	1980	3229	1	31125	32642	21405	17823	16965	14581
chrXII	459783	180	2625	606	887	554	1563	209	704	188	489	311	2804	1867	1146	2130	3411	1	31229	32716	21546	17937	17204	14787
chrXII	459784	179	2689	606	890	557	1597	209	714	188	489	311	2813	1879	1144	2125	3413	1	31099	32569	21441	17848	17118	14713
chrXII	459785	181	2718	606	892	557	1611	209	717	190	490	313	2823	1891	1144	2125	3421	1	31100	32569	21439	17848	17118	14711
chrXII	459786	184	2719	606	888	557	1612	209	717	190	490	313	2819	1891	1144	2125	3432	1	31100	32568	21445	17852	17117	14712
chrXII	459787	185	2745	606	888	564	1642	209	718	190	490	313	2832	1895	1145	2125	3436	1	31101	32563	21437	17847	17111	14713
chrXII	459788	185	2746	606	888	566	1635	209	718	193	490	313	2834	1895	1145	2120	3437	1	31102	32563	21436	17845	17111	14713
chrXII	459789	185	2749	606	888	566	1635	209	718	193	490	313	2834	1898	1145	2120	3437	1	31103	32561	21435	17845	17110	14713
chrXII	459790	188	2762	606	889	566	1648	209	718	193	488	313	2837	1899	1145	2125	3437	1	31028	32440	21327	17700	16918	14485
chrXII	459791	188	2764	606	889	566	1648	210	718	194	488	313	2837	1899	1145	2125	3437	1	31026	32440	21324	17700	16918	14485
chrXII	459792	188	2764	606	881	566	1649	210	719	194	488	313	2837	1899	1147	2133	3438	1	30972	32401	21294	17678	16901	14451
chrXII	459793	189	2756	608	883	563	1648	210	711	195	469	303	2794	1825	1131	2114	3336	1	30363	31680	20715	17141	16328	14065
chrXII	459794	189	2756	599	877	563	1646	210	708	195	469	303	2789	1822	1131	2114	3329	1	29938	31145	20271	16723	15966	13876
chrXII	459795	189	2759	599	870	563	1642	210	703	195	469	303	2778	1817	1131	2115	3321	1	29801	31017	20170	16643	15897	13819
chrXII	459796	190	2754	599	870	563	1642	210	703	195	469	303	2776	1817	1131	2112	3319	1	29797	31014	20169	16641	15894	13815
chrXII	459797	178	2666	531	801	512	1611	191	653	191	440	295	2457	1609	1051	1915	2985	1	22276	22371	14302	11834	11147	9579
chrXII	459798	178	2656	528	789	499	1609	194	657	172	427	289	2471	1589	1072	1975	3002	1	20976	21116	13480	11066	10324	8766
chrXII	459799	169	2587	444	709	461	1580	195	609	171	392	259	2270	1419	1037	1726	2637	1	18185	18401	11834	9738	9148	7816
chrXII	459800	163	2582	441	684	449	1578	193	606	173	395	260	2251	1363	1042	1702	2490	1	17658	17816	11526	9509	8934	7703
chrXII	459801	161	2521	399	624	425	1557	184	598	168	394	249	2267	1329	975	1607	2413	1	17166	17261	11198	9255	8640	7450
chrXII	459802	161	2516	400	616	419	1548	191	604	175	411	256	2379	1385	997	1665	2473	1	17010	17115	11088	9172	8529	7331
chrXII	459803	161	2510	396	620	411	1548	192	602	178	404	262	2409	1378	992	1666	2496	1	16953	17054	11050	9129	8495	7295
chrXII	459804	162	2501	398	619	415	1547	195	604	181	410	262	2456	1391	1003	1694	2509	1	16950	17054	11052	9128	8489	7294
chrXII	459805	157	2460	376	590	407	1531	191	600	182	404	258	2402	1351	978	1604	2433	1	15141	14980	9495	7790	7098	5832
chrXII	459806	156	2462	368	579	405	1526	189	595	182	384	258	2385	1335	973	1574	2402	1	14416	14279	8959	7355	6626	5371
chrXII	459807	154	2447	359	572	399	1516	187	591	182	376	253	2360	1329	964	1560	2378	1	13908	13691	8565	7013	6335	5044
chrXII	459808	151	2433	359	555	394	1513	184	591	170	367	253	2345	1319	951	1530	2356	1	13570	13352	8314	6785	6135	4831
chrXII	459809	151	2426	342	533	394	1511	184	586	170	365	253	2340	1311	950	1527	2339	1	13355	13130	8145	6654	6003	4718
chrXII	459810	151	2422	342	532	390	1508	181	584	170	356	253	2334	1287	941	1525	2334	1	13197	12922	8015	6552	5902	4602
chrXII	459811	151	2418	342	531	387	1500	181	583	170	355	253	2331	1277	936	1520	2325	1	13077	12742	7911	6463	5813	4525
chrXII	459812	152	2412	342	526	381	1494	181	579	164	355	253	2327	1268	936	1520	2322	1	12964	12609	7837	6385	5745	4484
chrXII	459813	152	2400	341	526	383	1493	181	579	164	355	253	2321	1267	927	1520	2318	1	12901	12552	7794	6350	5732	4455
chrXII	459814	152	2400	341	526	383	1493	181	579	164	355	253	2319	1267	926	1520	2317	1	12851	12522	7774	6340	5712	4445
chrXII	459815	152	2399	341	526	383	1493	181	577	164	355	253	2320	1266	926	1513	2314	1	12825	12498	7759	6327	5700	4441
chrXII	459816	153	2399	341	526	382	1493	181	577	164	355	253	2321	1261	926	1513	2311	1	12814	12492	7754	6320	5688	4439
chrXII	459817	154	2399	341	526	382	1493	181	574	164	355	253	2321	1261	926	1513	2305	1	12812	12480	7748	6315	5684	4431
chrXII	459818	154	2397	341	526	385	1493	180	574	164	353	253	2321	1261	926	1510	2303	1	12803	12474	7741	6313	5679	4428
chrXII	459819	154	2397	341	526	385	1493	180	574	164	353	253	2322	1260	926	1508	2303	1	12794	12467	7737	6310	5675	4425
chrXII	459820	154	2402	341	526	385	1493	180	574	164	352	253	2320	1260	926	1508	2302	1	12791	12456	7732	6306	5669	4422
chrXII	459821	154	2407	341	526	385	1493	180	574	164	352	253	2320	1260	926	1509	2301	1	12784	12449	7726	6300	5666	4418
chrXII	459822	154	2409	341	525	386	1493	180	574	164	352	253	2321	1260	926	1509	2302	1	12776	12442	7717	6299	5666	4417
chrXII	459823	154	2409	341	524	386	1493	180	574	164	352	257	2323	1260	926	1509	2303	1	12767	12431	7712	6290	5664	4416
chrXII	459824	154	2411	345	524	386	1491	180	574	164	352	263	2324	1261	927	1508	2302	1	12755	12425	7711	6291	5664	4420
chrXII	459825	154	2423	361	524	389	1493	180	575	169	352	267	2328	1262	940	1511	2301	1	12768	12420	7719	6294	5673	4461
chrXII	459826	154	2421	360	524	399	1495	180	574	169	361	270	2334	1263	940	1512	2311	1	12771	12457	7746	6320	5705	4496
chrXII	459827	154	2418	360	524	399	1495	180	574	168	361	270	2339	1264	947	1515	2324	1	12780	12465	7750	6329	5723	4524
chrXII	459828	154	2413	360	523	398	1494	180	579	168	361	270	2344	1271	945	1515	2327	1	12774	12462	7750	6334	5728	4524
chrXII	459829	154	2410	359	525	398	1489	180	576	168	369	270	2356	1276	945	1516	2330	1	12750	12449	7739	6335	5722	4519
chrXII	459830	153	2407	357	527	398	1488	180	574	168	375	270	2365	1277	946	1536	2346	1	12720	12439	7728	6337	5728	4521
chrXII	459831	153	2401	354	531	412	1477	180	573	170	389	275	2377	1274	964	1567	2397	1	12691	12423	7720	6335	5746	4558
chrXII	459832	153	2425	365	556	416	1474	190	582	192	415	299	2495	1342	1030	1776	2664	1	12678	12461	7763	6361	5812	4703
chrXII	459833	150	2403	353	548	411	1461	187	580	208	414	295	2499	1330	1031	1777	2674	1	12460	12194	7646	6248	5730	4652
chrXII	459834	142	2333	342	546	402	1428	196	606	208	417	291	2580	1376	1049	1834	2769	1	12269	11962	7537	6166	5657	4568
chrXII	459835	151	2251	306	585	460	1395	290	762	305	572	448	3350	1810	1530	3217	4450	1	11138	10610	6769	5640	5274	4361
chrXII	459836	148	2259	313	560	454	1390	286	767	309	570	445	3299	1776	1519	3216	4444	1	10612	10155	6565	5483	5149	4284
chrXII	459837	148	2237	313	556	458	1369	286	774	309	573	445	3292	1779	1517	3216	4445	1	10610	10154	6559	5482	5150	4284
chrXII	459838	142	2210	304	552	455	1354	287	774	307	572	445	3296	1774	1514	3204	4468	1	10414	9944	6457	5398	5064	4212
chrXII	459839	145	2202	304	559	467	1354	299	791	300	590	448	3463	1860	1564	3313	4604	1	10432	9967	6487	5402	5074	4243
chrXII	459840	146	2202	304	569	465	1351	299	787	300	588	448	3487	1874	1558	3318	4619	1	10403	9944	6482	5387	5051	4229
chrXII	459841	146	2183	304	569	468	1341	305	794	300	598	444	3502	1880	1558	3323	4645	1	10440	9964	6510	5415	5097	4274
chrXII	459842	144	2126	293	566	484	1333	323	837	386	666	466	3684	2020	1647	3576	5205	1	10163	9796	6553	5558	5251	4677
chrXII	459843	143	2144	293	577	489	1320	323	831	410	664	466	3748	2022	1647	3589	5227	1	10108	9747	6536	5537	5204	4674
chrXII	459844	143	2113	293	587	500	1291	323	823	410	664	466	3743	2025	1643	3597	5240	1	10104	9745	6535	5538	5204	4673
chrXII	459845	142	2140	293	587	500	1296	323	825	420	660	476	3741	2027	1646	3600	5245	1	10102	9748	6536	5538	5203	4672
chrXII	459846	141	2126	292	579	496	1280	323	825	420	660	476	3744	2029	1644	3600	5243	1	10102	9749	6539	5536	5202	4673
chrXII	459847	140	2087	292	580	497	1225	321	816	420	662	465	3737	2031	1646	3637	5256	1	9766	9447	6192	5224	4924	4449
chrXII	459848	139	2041	283	579	503	1207	318	826	421	666	469	3748	2037	1655	3672	5288	1	9758	9414	6174	5207	4883	4445
chrXII	459849	139	1991	287	568	503	1182	318	826	421	666	469	3754	2037	1655	3673	5285	1	9754	9411	6173	5205	4884	4447
chrXII	459850	145	1891	283	593	506	1153	340	853	433	694	478	3863	2135	1736	3945	5616	1	9907	9557	6261	5299	4982	4541
chrXII	459851	124	1733	292	621	510	1038	528	967	713	983	725	4356	2561	2574	7159	8692	0	7094	6923	4482	3917	4081	4707
chrXII	459852	118	1703	326	620	533	1001	580	1062	770	1062	771	4760	2762	2874	7934	9829	0	6979	6825	4483	4024	4224	5067
chrXII	459853	121	1825	339	629	538	1055	590	1071	770	1065	771	4868	2774	2878	7941	9927	0	6958	6809	4480	4018	4211	5083
chrXII	459854	121	1794	339	640	538	1049	590	1077	770	1065	772	4863	2774	2875	7967	9932	0	6957	6810	4481	4021	4213	5083
chrXII	459855	125	1768	339	640	538	1036	590	1089	770	1070	772	4884	2785	2906	7994	9997	0	6991	6859	4525	4062	4259	5107
chrXII	459856	123	1774	369	683	557	1075	639	1176	803	1130	794	5224	2982	3167	8649	10999	0	6991	6776	4465	4037	4367	5308
chrXII	459857	126	1817	369	717	559	1058	642	1230	803	1173	821	5325	3058	3249	8894	11298	0	7128	6944	4604	4301	4651	5783
chrXII	459858	126	1826	376	728	555	1067	653	1232	806	1195	855	5357	3086	3269	8988	11394	0	7270	7039	4732	4420	4853	6165
chrXII	459859	127	1836	376	740	556	1096	649	1234	812	1209	855	5386	3105	3273	9025	11447	0	7445	7187	4919	4671	5227	6677
chrXII	459860	125	1858	370	740	553	1109	649	1247	812	1224	862	5422	3121	3283	9064	11490	0	7482	7238	4979	4749	5334	6841
chrXII	459861	124	1823	370	740	554	1098	649	1247	812	1224	862	5421	3117	3284	9064	11491	0	7483	7241	4979	4749	5336	6851
chrXII	459862	126	1845	370	747	552	1128	649	1249	812	1220	862	5423	3118	3278	9070	11491	0	7483	7251	4984	4757	5351	6869
chrXII	459863	128	1772	367	770	543	1057	659	1278	824	1259	882	5532	3179	3383	9402	11846	0	7613	7387	5050	4822	5432	6964
chrXII	459864	129	1764	371	790	569	1057	675	1334	846	1280	885	5718	3311	3447	9605	12313	0	7708	7485	5143	4886	5546	7104
chrXII	459865	131	1836	335	793	593	1080	696	1357	845	1302	900	5976	3475	3568	9966	12916	0	7724	7597	5230	5022	5845	7473
chrXII	459866	135	1857	335	794	601	1076	705	1376	845	1329	922	6186	3554	3598	10151	13235	0	7940	7829	5365	5187	6056	7742
chrXII	459867	135	1887	335	797	607	1083	705	1371	845	1329	928	6189	3555	3608	10160	13252	0	7959	7836	5373	5204	6072	7774
chrXII	459868	136	1899	341	806	610	1092	721	1387	869	1362	931	6386	3678	3691	10265	13659	0	8387	8334	5827	5732	6747	8404
chrXII	459869	138	2056	353	849	633	1190	764	1465	889	1403	982	6758	3885	3808	10697	14427	0	9790	10088	7652	7776	9349	11957
chrXII	459870	141	2075	358	858	639	1193	791	1493	912	1448	988	6980	4010	3890	10957	14907	0	10415	10840	8322	8602	10359	13409
chrXII	459871	142	2146	371	864	645	1233	794	1504	914	1448	1008	7001	4030	3903	10978	14931	0	10551	10967	8450	8779	10543	13690
chrXII	459872	143	2178	371	872	652	1256	797	1504	917	1447	1008	7021	4037	3909	10985	14932	0	10558	10975	8455	8795	10568	13719
chrXII	459873	143	2227	371	885	656	1266	797	1516	920	1474	1016	7051	4046	3926	11013	14969	0	10657	11117	8624	9024	10877	14129
chrXII	459874	148	2412	412	896	722	1388	846	1563	961	1560	1049	7497	4264	4092	11423	15874	0	11491	12254	9747	10283	12556	16446
chrXII	459875	148	2495	409	903	726	1436	850	1567	976	1562	1049	7525	4272	4104	11429	15887	0	11519	12282	9768	10321	12625	16534
chrXII	459876	149	2608	409	907	728	1479	852	1580	976	1560	1049	7554	4273	4109	11429	15896	0	11524	12290	9778	10324	12637	16543
chrXII	459877	152	2657	409	924	735	1525	855	1596	981	1579	1075	7594	4300	4141	11527	16072	0	11595	12342	9829	10387	12699	16653
chrXII	459878	157	2665	423	923	732	1520	851	1623	984	1584	1076	7581	4338	4133	11524	16233	0	11650	12457	9895	10469	12772	16736
chrXII	459879	161	2704	440	967	758	1576	899	1654	1010	1655	1163	8022	4718	4283	11693	17585	0	12178	13166	10527	11197	13488	17225
chrXII	459880	162	2779	446	978	768	1645	916	1680	1018	1683	1176	8405	4759	4310	11756	17914	0	12466	13409	10733	11408	13735	17598
chrXII	459881	164	2814	446	985	777	1675	924	1688	1018	1683	1176	8417	4766	4325	11766	17918	0	12471	13413	10736	11425	13749	17613
chrXII	459882	165	2849	446	997	784	1701	923	1688	1018	1692	1181	8430	4769	4329	11809	17968	0	12498	13430	10780	11468	13803	17687
chrXII	459883	165	2849	446	997	784	1709	923	1690	1018	1696	1181	8430	4768	4331	11813	17986	0	12513	13466	10818	11542	13889	17765
chrXII	459884	171	2865	471	1021	828	1736	944	1728	1037	1744	1228	8690	4972	4406	11990	18528	0	12908	14016	11393	12171	14696	18633
chrXII	459885	168	2889	472	1021	817	1757	949	1729	1041	1742	1217	8780	4977	4386	11956	18589	0	12967	14052	11424	12223	14723	18692
chrXII	459886	174	2976	523	1121	881	1813	996	1837	1139	1930	1344	9431	5446	4800	13450	20284	0	13330	14382	11720	12571	15183	19324
chrXII	459887	174	3016	531	1112	880	1844	993	1830	1135	1921	1343	9362	5418	4766	13379	20229	0	13329	14384	11720	12580	15189	19340
chrXII	459888	174	3019	531	1115	882	1855	998	1850	1135	1928	1343	9391	5426	4772	13415	20280	0	13350	14407	11736	12588	15205	19353
chrXII	459889	173	3017	540	1113	881	1871	989	1848	1139	1926	1328	9362	5437	4783	13431	20351	0	13397	14419	11758	12610	15213	19376
chrXII	459890	173	3033	540	1121	882	1880	994	1859	1139	1947	1338	9404	5466	4788	13494	20438	0	13444	14450	11790	12643	15251	19437
chrXII	459891	174	3032	536	1125	877	1880	994	1859	1139	1949	1328	9432	5471	4802	13507	20489	0	13464	14467	11808	12659	15286	19505
chrXII	459892	175	3041	544	1145	877	1888	994	1869	1143	1950	1328	9451	5477	4822	13556	20549	0	13519	14516	11862	12712	15355	19629
chrXII	459893	175	3043	541	1145	877	1891	994	1867	1143	1950	1328	9452	5475	4814	13557	20554	0	13562	14574	11892	12782	15421	19716
chrXII	459894	175	3044	532	1147	883	1900	994	1898	1136	1954	1328	9500	5502	4832	13581	20636	0	13757	14788	12148	13093	15783	20112
chrXII	459895	175	3049	532	1157	884	1907	996	1898	1136	1954	1328	9506	5502	4830	13591	20645	0	13777	14808	12172	13132	15810	20152
chrXII	459896	177	3059	539	1155	888	1908	996	1905	1136	1954	1328	9507	5503	4830	13591	20644	0	13778	14808	12173	13136	15811	20156
chrXII	459897	176	3057	537	1157	888	1917	996	1909	1136	1954	1332	9508	5507	4830	13591	20644	0	13779	14810	12175	13142	15814	20157
chrXII	459898	179	3061	537	1159	887	1924	995	1916	1136	1958	1332	9526	5509	4833	13596	20653	0	13822	14844	12197	13168	15846	20211
chrXII	459899	179	3059	537	1159	898	1932	996	1919	1136	1955	1332	9527	5507	4847	13591	20642	0	13821	14846	12194	13166	15839	20195
chrXII	459900	179	3063	537	1164	898	1938	1005	1959	1143	1978	1332	9634	5558	4919	13715	20923	0	13952	15013	12306	13293	15966	20348
chrXII	459901	160	3035	523	1072	819	1938	945	1787	1018	1852	1276	8644	5122	4700	13107	20045	5	13960	15212	12561	13765	16568	21173
chrXII	459902	159	3027	523	1086	821	1938	950	1790	1028	1864	1281	8707	5228	4720	13131	20257	5	14095	15365	12685	13983	16767	21318
chrXII	459903	159	3094	523	1109	839	1997	960	1827	1029	1900	1286	8928	5280	4738	13225	20446	5	14219	15487	12819	14159	16978	21595
chrXII	459904	159	3086	523	1109	833	2002	960	1831	1030	1888	1282	8929	5280	4738	13221	20446	5	14224	15486	12819	14159	16978	21596
chrXII	459905	159	3093	551	1101	833	2008	961	1833	1038	1894	1289	8964	5301	4754	13289	20545	5	14279	15519	12890	14241	17066	21760
chrXII	459906	159	3136	551	1109	838	2021	961	1833	1042	1890	1289	8959	5297	4749	13293	20549	5	14274	15516	12890	14240	17065	21760
chrXII	459907	159	3152	551	1110	843	2028	961	1838	1046	1892	1289	8965	5298	4749	13300	20547	5	14274	15515	12891	14240	17066	21762
chrXII	459908	159	3170	551	1110	844	2031	961	1842	1046	1892	1289	8966	5298	4749	13304	20552	5	14274	15520	12902	14249	17079	21765
chrXII	459909	159	3246	551	1113	851	2066	963	1834	1046	1892	1293	8970	5304	4753	13311	20559	5	14270	15524	12906	14249	17076	21773
chrXII	459910	159	3255	551	1128	849	2073	963	1844	1052	1896	1294	8973	5304	4748	13310	20559	5	14270	15526	12906	14247	17080	21776
chrXII	459911	160	3266	551	1129	849	2068	963	1848	1052	1900	1294	8975	5303	4743	13310	20571	5	14270	15535	12912	14256	17088	21793
chrXII	459912	162	3288	548	1135	849	2077	963	1853	1052	1900	1294	8975	5303	4741	13315	20556	5	14257	15523	12909	14244	17084	21788
chrXII	459913	162	3280	571	1134	852	2062	963	1854	1044	1900	1294	8983	5299	4741	13315	20565	5	14258	15524	12912	14245	17085	21794
chrXII	459914	163	3319	551	1134	852	2071	966	1856	1046	1893	1312	8959	5289	4740	13296	20541	5	14177	15474	12857	14180	17001	21643
chrXII	459915	162	3284	551	1134	850	2066	966	1854	1048	1897	1312	8957	5289	4729	13288	20551	5	14172	15476	12854	14184	17002	21646
chrXII	459916	158	3236	548	1107	819	2066	921	1790	1002	1824	1295	8652	5072	4640	12750	19934	5	13618	15109	12666	14024	16819	21460
chrXII	459917	158	3251	540	1098	808	2066	917	1781	991	1828	1287	8605	5034	4626	12637	19863	5	13503	15007	12633	13983	16764	21363
chrXII	459918	158	3230	540	1096	808	2066	917	1781	991	1834	1284	8607	5045	4616	12641	19862	5	13507	15000	12636	13986	16764	21361
chrXII	459919	154	3183	526	1059	798	2052	907	1758	1005	1783	1220	8513	5010	4432	11568	19044	5	13157	14683	12497	13864	16653	21194
chrXII	459920	156	3193	522	1060	798	2049	906	1732	982	1777	1218	8559	4972	4385	11499	19021	5	13069	14629	12467	13822	16614	21134
chrXII	459921	158	3165	545	1172	854	2089	975	1887	1130	2098	1520	9511	5738	5505	14380	22448	5	13095	14695	12501	13831	16639	21168
chrXII	459922	147	3106	492	1097	790	2054	895	1740	1037	1942	1398	9071	5278	5004	12414	20128	5	12516	14173	12269	13662	16525	21033
chrXII	459923	144	3074	493	1114	791	2041	904	1766	1058	1977	1428	9162	5339	5077	12543	20378	5	12518	14213	12285	13687	16548	21038
chrXII	459924	144	3079	508	1131	811	2033	929	1768	1126	2048	1480	9473	5450	5201	12993	20773	5	12324	14143	12209	13670	16538	21041
chrXII	459925	143	3110	508	1138	811	2041	929	1765	1126	2048	1479	9474	5439	5199	12997	20748	5	12305	14131	12194	13662	16529	21041
chrXII	459926	142	3058	508	1138	807	2016	929	1759	1122	2046	1479	9481	5439	5214	12994	20761	5	12296	14131	12195	13662	16526	21037
chrXII	459927	142	3063	499	1137	802	2025	932	1760	1122	2046	1479	9456	5431	5216	13004	20752	5	12267	14095	12181	13641	16495	20994
chrXII	459928	143	3059	499	1144	802	2023	932	1758	1137	2049	1479	9461	5433	5215	12993	20758	5	12264	14085	12177	13638	16487	20978
chrXII	459929	152	3044	499	1130	800	2035	938	1767	1126	2064	1479	9562	5485	5278	13095	20903	5	12078	13942	12087	13533	16380	20803
chrXII	459930	145	2982	520	1153	844	2036	925	1740	1255	2203	1502	9858	5766	5605	13667	21727	9	11333	13329	11741	13302	16093	20510
chrXII	459931	142	2921	506	1173	806	2013	918	1751	1248	2289	1596	9993	5776	5711	14334	21882	9	10969	12981	11532	13127	15891	20331
chrXII	459932	142	2927	492	1175	795	2008	918	1744	1245	2285	1601	9983	5777	5709	14320	21858	9	10946	12975	11517	13112	15864	20306
chrXII	459933	142	2907	492	1175	794	1993	918	1744	1245	2276	1601	9975	5775	5705	14320	21842	9	10944	12971	11511	13112	15862	20308
chrXII	459934	143	2788	496	1175	793	1945	918	1747	1245	2274	1603	9956	5776	5700	14318	21837	9	10940	12972	11508	13108	15862	20307
chrXII	459935	143	2786	495	1175	793	1943	914	1747	1257	2278	1603	9950	5774	5706	14312	21810	9	10922	12932	11436	13009	15736	20147
chrXII	459936	142	2735	500	1175	788	1920	914	1725	1257	2278	1603	9943	5764	5706	14294	21805	9	10920	12934	11431	13008	15738	20132
chrXII	459937	148	2704	500	1167	795	1914	915	1718	1243	2280	1603	9923	5753	5709	14261	21767	9	10777	12738	11143	12634	15181	19303
chrXII	459938	148	2686	500	1160	788	1905	915	1720	1238	2280	1603	9916	5749	5707	14261	21755	9	10777	12733	11141	12633	15177	19290
chrXII	459939	144	2577	500	1161	785	1848	910	1719	1238	2286	1610	9786	5726	5707	14301	21737	9	10679	12673	11089	12603	15134	19210
chrXII	459940	135	2548	460	1128	755	1830	861	1608	1229	2243	1565	9373	5422	5553	13979	21039	9	9957	11909	10335	11792	14166	18103
chrXII	459941	129	2541	445	1103	683	1799	779	1461	1166	2156	1509	8527	4994	5213	13157	19149	9	8766	10770	9503	11055	13212	16868
chrXII	459942	119	2460	426	1034	605	1713	668	1342	1070	2028	1428	7776	4459	4862	12096	16900	9	7728	9693	8868	10528	12533	15977
chrXII	459943	115	2455	429	1020	620	1687	671	1336	1088	2042	1415	7876	4480	4893	12088	16760	9	7675	9641	8872	10539	12525	15952
chrXII	459944	114	2456	429	1013	621	1687	664	1317	1073	2037	1420	7894	4480	4875	12067	16696	9	7661	9622	8858	10513	12502	15923
chrXII	459945	114	2443	429	1007	621	1690	664	1320	1073	2037	1420	7891	4481	4865	12075	16688	9	7660	9622	8856	10510	12497	15913
chrXII	459946	114	2404	429	1005	621	1667	664	1320	1073	2037	1420	7883	4481	4864	12074	16679	9	7663	9620	8855	10510	12494	15894
chrXII	459947	113	2473	438	1003	615	1697	664	1311	1075	2032	1425	7871	4472	4860	12054	16662	9	7553	9458	8600	10186	11997	15253
chrXII	459948	116	2408	442	995	613	1638	657	1307	1079	2028	1425	7851	4478	4858	12047	16643	9	7509	9437	8587	10167	11985	15207
chrXII	459949	113	2375	428	990	609	1633	624	1278	1058	1994	1399	7678	4393	4776	11861	16268	9	7105	8929	8025	9568	11240	14191
chrXII	459950	102	2293	397	891	576	1627	550	1159	972	1845	1235	7080	4007	4282	10773	14848	9	5943	7510	6913	8245	9653	12164
chrXII	459951	103	2290	389	865	564	1627	511	1142	966	1826	1220	6969	3950	4191	10625	14660	9	5754	7290	6731	8058	9415	11869
chrXII	459952	103	2285	389	865	562	1603	514	1143	966	1821	1220	6970	3950	4194	10625	14656	9	5754	7285	6727	8054	9412	11860
chrXII	459953	103	2306	391	865	569	1606	514	1146	966	1817	1220	6972	3950	4191	10628	14659	9	5752	7281	6727	8049	9408	11858
chrXII	459954	103	2296	391	862	569	1579	514	1144	966	1815	1220	6964	3950	4185	10628	14653	9	5752	7276	6720	8037	9391	11840
chrXII	459955	103	2300	386	855	568	1600	514	1138	966	1814	1218	6960	3946	4170	10620	14639	9	5717	7241	6658	7991	9287	11724
chrXII	459956	103	2278	390	846	559	1553	511	1137	966	1814	1238	6952	3946	4173	10617	14632	9	5695	7210	6617	7944	9232	11624
chrXII	459957	103	2276	386	849	555	1556	511	1142	966	1815	1238	6937	3944	4171	10612	14634	9	5693	7198	6615	7942	9227	11622
chrXII	459958	103	2303	386	850	547	1562	511	1142	966	1815	1238	6943	3945	4172	10606	14630	9	5688	7198	6616	7938	9221	11619
chrXII	459959	99	2250	361	804	525	1467	500	1114	952	1770	1235	6786	3848	4107	10432	14349	9	4942	6176	5462	6379	7215	8936
chrXII	459960	97	2266	363	808	523	1462	498	1104	957	1770	1235	6774	3831	4104	10417	14329	9	4846	6097	5379	6262	7060	8781
chrXII	459961	96	2260	363	806	523	1465	498	1101	942	1775	1235	6779	3830	4106	10416	14323	9	4851	6111	5382	6272	7058	8784
chrXII	459962	88	2112	373	799	521	1396	478	1020	924	1736	1211	6558	3727	4009	10174	13876	9	4407	5516	4758	5623	6287	7703
chrXII	459963	88	2113	373	797	518	1388	478	1024	924	1736	1213	6542	3726	4007	10169	13852	9	4359	5478	4715	5576	6223	7628
chrXII	459964	88	2068	373	792	517	1379	470	1024	921	1733	1213	6543	3725	4004	10164	13850	9	4360	5479	4712	5567	6217	7623
chrXII	459965	83	2067	367	760	514	1394	442	1007	910	1695	1197	6354	3634	3948	9902	13351	8	4059	4957	4180	4835	5339	6423
chrXII	459966	85	2088	367	776	516	1379	442	989	915	1695	1174	6331	3621	3947	9880	13311	8	3982	4893	4114	4748	5229	6290
chrXII	459967	83	1973	367	771	513	1326	438	991	918	1695	1174	6267	3615	3943	9878	13296	8	3878	4783	4043	4650	5120	6090
chrXII	459968	82	1991	367	771	512	1350	438	995	918	1690	1174	6247	3598	3938	9861	13211	8	3742	4594	3836	4387	4873	5885
chrXII	459969	93	1997	393	804	478	1345	437	982	915	1611	1143	6133	3526	3843	9663	12867	8	3541	4387	3307	3712	3917	4763
chrXII	459970	91	1982	378	800	480	1348	435	987	901	1587	1142	6072	3500	3829	9610	12745	8	3707	4523	3361	3614	3871	4633
chrXII	459971	88	2079	371	798	493	1419	430	1000	888	1600	1115	6069	3472	3810	9546	12677	8	3563	4430	3280	3501	3761	4454
chrXII	459972	90	2070	379	798	486	1400	430	1000	888	1600	1115	6073	3469	3806	9546	12680	8	3593	4473	3316	3532	3792	4466
chrXII	459973	89	2171	409	819	488	1453	444	1011	889	1595	1112	6000	3451	3801	9497	12523	9	3838	4750	3481	3669	3907	4570
chrXII	459974	89	2198	409	820	488	1460	444	1005	891	1586	1122	5960	3440	3784	9479	12479	9	3817	4729	3463	3643	3895	4532
chrXII	459975	91	2192	412	829	489	1467	449	1004	896	1589	1118	5894	3448	3789	9472	12448	9	3869	4796	3515	3671	3934	4578
chrXII	459976	92	2190	418	826	496	1468	443	990	872	1546	1066	5549	3307	3674	9092	11795	9	3899	4766	3503	3606	3848	4519
chrXII	459977	90	2200	409	834	502	1451	441	985	878	1544	1062	5540	3317	3672	9112	11790	9	4030	4886	3575	3675	3915	4528
chrXII	459978	90	2221	411	839	503	1454	441	984	882	1547	1062	5537	3313	3675	9113	11785	9	4030	4889	3575	3675	3914	4531
chrXII	459979	88	2221	393	833	501	1445	443	990	885	1540	1065	5508	3320	3678	9099	11768	9	4034	4921	3591	3683	3930	4559
chrXII	459980	93	2210	393	815	488	1432	461	968	881	1437	1042	5141	3144	3541	8784	11049	9	4005	4895	3550	3661	3868	4538
chrXII	459981	97	2236	399	819	490	1435	462	979	883	1428	1030	5154	3142	3534	8802	11022	9	4067	4978	3590	3705	3885	4566
chrXII	459982	100	2250	404	806	493	1435	458	981	872	1387	989	5018	3092	3454	8553	10767	9	4503	5664	3948	3983	4162	4826
chrXII	459983	97	2250	402	800	488	1441	455	974	864	1381	969	4946	3069	3415	8450	10689	9	4610	5775	4052	4066	4282	4898
chrXII	459984	102	2252	403	800	492	1445	447	973	863	1378	970	4954	3078	3408	8396	10683	9	5479	6971	4978	4913	5316	5941
chrXII	459985	103	2250	380	800	495	1446	447	980	864	1378	971	4953	3082	3405	8399	10673	9	5544	7032	5034	4964	5347	5979
chrXII	459986	102	2201	380	800	494	1427	446	975	864	1379	971	4948	3077	3406	8401	10666	9	5567	7050	5056	4999	5377	6030
chrXII	459987	102	2265	380	804	496	1461	449	982	864	1383	971	4947	3075	3406	8383	10650	9	5590	7072	5091	5025	5406	6074
chrXII	459988	102	2244	380	795	498	1443	453	977	863	1383	971	4946	3073	3407	8383	10636	9	5589	7065	5094	5024	5408	6077
chrXII	459989	102	2197	376	792	497	1403	451	978	863	1384	972	4948	3070	3399	8380	10634	9	5607	7078	5111	5037	5422	6095
chrXII	459990	100	2213	380	788	497	1423	451	979	863	1382	969	4940	3061	3390	8346	10611	9	5602	7069	5106	5030	5394	6050
chrXII	459991	98	2205	380	775	496	1413	448	972	864	1382	969	4938	3061	3384	8353	10613	9	5601	7071	5106	5031	5396	6050
chrXII	459992	97	2243	380	774	501	1423	448	972	864	1383	969	4938	3061	3384	8353	10619	9	5599	7071	5106	5030	5399	6048
chrXII	459993	94	2207	382	774	497	1393	440	970	862	1381	963	4811	3008	3366	8324	10541	9	5593	7090	5071	4977	5316	5979
chrXII	459994	94	2219	377	763	492	1393	412	946	841	1346	944	4643	2906	3306	8266	10248	9	5565	7060	5032	4909	5260	5935
chrXII	459995	89	2198	365	725	475	1387	383	932	744	1234	897	4123	2617	2887	7463	9297	5	5770	7326	5181	4972	5333	5979
chrXII	459996	89	2195	354	722	470	1385	382	915	727	1214	886	4065	2573	2854	7389	9114	5	5801	7352	5196	4951	5328	5983
chrXII	459997	93	2240	381	758	475	1395	380	961	716	1236	889	4154	2655	2900	7449	9261	5	6266	7978	5724	5424	5799	6546
chrXII	459998	93	2263	368	758	483	1421	383	968	716	1239	889	4184	2661	2901	7461	9279	5	6349	8058	5784	5496	5853	6593
[truncated: 1,002 more rows]
