# Supplementary material for: Sir2 and Fun30 regulate ribosomal DNA replication timing via MCM helicase positioning and nucleosome occupancy
Source: eLife. 2025 Jan 20;13:RP97438. doi: 10.7554/eLife.97438 (PMC11745493; doi:10.7554/eLife.97438)
Supplement: Figure 5—figure supplement 6—source data 1. [file elife-97438-fig5-figsupp6-data1.zip]

Archive with 5 entries (4 files):
- Figure_5_Supplement 6_Source_ Data_1/
- Figure_5_Supplement 6_Source_ Data_1/Figure 5 figure supplement 6 source.xls
- __MACOSX/Figure_5_Supplement 6_Source_ Data_1/._Figure 5 figure supplement 6 source.xls
- Figure_5_Supplement 6_Source_ Data_1/.DS_Store
- __MACOSX/Figure_5_Supplement 6_Source_ Data_1/._.DS_Store
