# Supplementary material for: Sir2 and Fun30 regulate ribosomal DNA replication timing via MCM helicase positioning and nucleosome occupancy
Source: eLife. 2025 Jan 20;13:RP97438. doi: 10.7554/eLife.97438 (PMC11745493; doi:10.7554/eLife.97438)
Supplement: Figure 5—figure supplement 6—source data 1. [file elife-97438-fig5-figsupp6-data1.zip › Figure_5_Supplement 6_Source_ Data_1/Figure 5 figure supplement 6 source.xls]

## Sheet: Sample Setup
Block Type	96-Well 0.2-mL Block
Calibration Background is expired	No
Calibration Background performed on	02-16-2023
Calibration Pure Dye ABY is expired	No
Calibration Pure Dye ABY performed on	02-16-2023
Calibration Pure Dye CY5 is expired	No
Calibration Pure Dye CY5 performed on	02-16-2023
Calibration Pure Dye FAM is expired	No
Calibration Pure Dye FAM performed on	02-16-2023
Calibration Pure Dye JUN is expired	No
Calibration Pure Dye JUN performed on	02-16-2023
Calibration Pure Dye MUSTANG PURPLE is expired	No
Calibration Pure Dye MUSTANG PURPLE performed on	02-16-2023
Calibration Pure Dye NED is expired	No
Calibration Pure Dye NED performed on	02-16-2023
Calibration Pure Dye ROX is expired	No
Calibration Pure Dye ROX performed on	02-16-2023
Calibration Pure Dye SYBR is expired	No
Calibration Pure Dye SYBR performed on	02-16-2023
Calibration Pure Dye TAMRA is expired	No
Calibration Pure Dye TAMRA performed on	02-16-2023
Calibration Pure Dye VIC is expired	No
Calibration Pure Dye VIC performed on	02-16-2023
Calibration ROI is expired	No
Calibration ROI performed on	02-16-2023
Calibration Uniformity is expired	No
Calibration Uniformity performed on	02-16-2023
Chemistry	SYBR_GREEN
Date Created	2023-05-11 08:34:29 AM PDT
Experiment Barcode
Experiment Comment
Experiment File Name	D:\Users\INSTR-USER\experiments\Bedalov\Smiles\2023-05-10_150508 Carmina ChEH time 0 rDNA.eds
Experiment Name	2023-05-10_150508 Carmina ChEH time 0 rDNA
Experiment Run End Time	2023-05-10 16:51:54 PM PDT
Experiment Type	Standard Curve
Instrument Name	272520179
Instrument Serial Number	272520179
Instrument Type	QuantStudio™ 5 System
Passive Reference	ROX
Post-read Stage/Step
Pre-read Stage/Step
Quantification Cycle Method	Ct
Signal Smoothing On	true
Stage where Melt Analysis is performed	Stage3
Stage/ Cycle where Ct Analysis is performed	Stage2, Step3
User Name
Well	Well Position	Sample Name	Sample Color	Biogroup Name	Biogroup Color	Target Name	Target Color	Task	Reporter	Quencher	Quantity	Comments
1	A1	16747	RGB(176,23,31)			BUL2	RGB(176,23,31)	UNKNOWN	SYBR	None
2	A2	16747	RGB(176,23,31)			BUL2	RGB(176,23,31)	UNKNOWN	SYBR	None
3	A3	16747	RGB(176,23,31)			BUL2	RGB(176,23,31)	UNKNOWN	SYBR	None
4	A4	16747	RGB(176,23,31)			RNA37	RGB(0,0,255)	UNKNOWN	SYBR	None
5	A5	16747	RGB(176,23,31)			RNA37	RGB(0,0,255)	UNKNOWN	SYBR	None
6	A6	16747	RGB(176,23,31)			RNA37	RGB(0,0,255)	UNKNOWN	SYBR	None
7	A7	16769	RGB(0,0,255)			BUL2	RGB(176,23,31)	UNKNOWN	SYBR	None
8	A8	16769	RGB(0,0,255)			BUL2	RGB(176,23,31)	UNKNOWN	SYBR	None
9	A9	16769	RGB(0,0,255)			BUL2	RGB(176,23,31)	UNKNOWN	SYBR	None
10	A10	16769	RGB(0,0,255)			RNA37	RGB(0,0,255)	UNKNOWN	SYBR	None
11	A11	16769	RGB(0,0,255)			RNA37	RGB(0,0,255)	UNKNOWN	SYBR	None
12	A12	16769	RGB(0,0,255)			RNA37	RGB(0,0,255)	UNKNOWN	SYBR	None
13	B1	17256	RGB(0,139,69)			BUL2	RGB(176,23,31)	UNKNOWN	SYBR	None
14	B2	17256	RGB(0,139,69)			BUL2	RGB(176,23,31)	UNKNOWN	SYBR	None
15	B3	17256	RGB(0,139,69)			BUL2	RGB(176,23,31)	UNKNOWN	SYBR	None
16	B4	17256	RGB(0,139,69)			RNA37	RGB(0,0,255)	UNKNOWN	SYBR	None
17	B5	17256	RGB(0,139,69)			RNA37	RGB(0,0,255)	UNKNOWN	SYBR	None
18	B6	17256	RGB(0,139,69)			RNA37	RGB(0,0,255)	UNKNOWN	SYBR	None
19	B7	17257	RGB(255,127,0)			BUL2	RGB(176,23,31)	UNKNOWN	SYBR	None
20	B8	17257	RGB(255,127,0)			BUL2	RGB(176,23,31)	UNKNOWN	SYBR	None
21	B9	17257	RGB(255,127,0)			BUL2	RGB(176,23,31)	UNKNOWN	SYBR	None
22	B10	17257	RGB(255,127,0)			RNA37	RGB(0,0,255)	UNKNOWN	SYBR	None
23	B11	17257	RGB(255,127,0)			RNA37	RGB(0,0,255)	UNKNOWN	SYBR	None
24	B12	17257	RGB(255,127,0)			RNA37	RGB(0,0,255)	UNKNOWN	SYBR	None
25	C1	17458	RGB(139,137,112)			BUL2	RGB(176,23,31)	UNKNOWN	SYBR	None
26	C2	17458	RGB(139,137,112)			BUL2	RGB(176,23,31)	UNKNOWN	SYBR	None
27	C3	17458	RGB(139,137,112)			BUL2	RGB(176,23,31)	UNKNOWN	SYBR	None
28	C4	17458	RGB(139,137,112)			RNA37	RGB(0,0,255)	UNKNOWN	SYBR	None
29	C5	17458	RGB(139,137,112)			RNA37	RGB(0,0,255)	UNKNOWN	SYBR	None
30	C6	17458	RGB(139,137,112)			RNA37	RGB(0,0,255)	UNKNOWN	SYBR	None
31	C7	17459	RGB(238,121,66)			BUL2	RGB(176,23,31)	UNKNOWN	SYBR	None
32	C8	17459	RGB(238,121,66)			BUL2	RGB(176,23,31)	UNKNOWN	SYBR	None
33	C9	17459	RGB(238,121,66)			BUL2	RGB(176,23,31)	UNKNOWN	SYBR	None
34	C10	17459	RGB(238,121,66)			RNA37	RGB(0,0,255)	UNKNOWN	SYBR	None
35	C11	17459	RGB(238,121,66)			RNA37	RGB(0,0,255)	UNKNOWN	SYBR	None
36	C12	17459	RGB(238,121,66)			RNA37	RGB(0,0,255)	UNKNOWN	SYBR	None
37	D1	H2O	RGB(142,56,142)			BUL2	RGB(176,23,31)	UNKNOWN	SYBR	None
38	D2	H2O	RGB(142,56,142)			RNA37	RGB(0,0,255)	UNKNOWN	SYBR	None
39	D3	H2O	RGB(142,56,142)
40	D4
41	D5
42	D6
43	D7
44	D8
45	D9
46	D10
47	D11
48	D12
49	E1
50	E2
51	E3
52	E4
53	E5
54	E6
55	E7
56	E8
57	E9
58	E10
59	E11
60	E12
61	F1
62	F2
63	F3
64	F4
65	F5
66	F6
67	F7
68	F8
69	F9
70	F10
71	F11
72	F12
73	G1
74	G2
75	G3
76	G4
77	G5
78	G6
79	G7
80	G8
81	G9
82	G10
83	G11
84	G12
85	H1
86	H2
87	H3
88	H4
89	H5
90	H6
91	H7
92	H8
93	H9
94	H10
95	H11
96	H12

## Sheet: Amplification Data
Block Type	96-Well 0.2-mL Block
Calibration Background is expired	No
Calibration Background performed on	02-16-2023
Calibration Pure Dye ABY is expired	No
Calibration Pure Dye ABY performed on	02-16-2023
Calibration Pure Dye CY5 is expired	No
Calibration Pure Dye CY5 performed on	02-16-2023
Calibration Pure Dye FAM is expired	No
Calibration Pure Dye FAM performed on	02-16-2023
Calibration Pure Dye JUN is expired	No
Calibration Pure Dye JUN performed on	02-16-2023
Calibration Pure Dye MUSTANG PURPLE is expired	No
Calibration Pure Dye MUSTANG PURPLE performed on	02-16-2023
Calibration Pure Dye NED is expired	No
Calibration Pure Dye NED performed on	02-16-2023
Calibration Pure Dye ROX is expired	No
Calibration Pure Dye ROX performed on	02-16-2023
Calibration Pure Dye SYBR is expired	No
Calibration Pure Dye SYBR performed on	02-16-2023
Calibration Pure Dye TAMRA is expired	No
Calibration Pure Dye TAMRA performed on	02-16-2023
Calibration Pure Dye VIC is expired	No
Calibration Pure Dye VIC performed on	02-16-2023
Calibration ROI is expired	No
Calibration ROI performed on	02-16-2023
Calibration Uniformity is expired	No
Calibration Uniformity performed on	02-16-2023
Chemistry	SYBR_GREEN
Date Created	2023-05-11 08:34:29 AM PDT
Experiment Barcode
Experiment Comment
Experiment File Name	D:\Users\INSTR-USER\experiments\Bedalov\Smiles\2023-05-10_150508 Carmina ChEH time 0 rDNA.eds
Experiment Name	2023-05-10_150508 Carmina ChEH time 0 rDNA
Experiment Run End Time	2023-05-10 16:51:54 PM PDT
Experiment Type	Standard Curve
Instrument Name	272520179
Instrument Serial Number	272520179
Instrument Type	QuantStudio™ 5 System
Passive Reference	ROX
Post-read Stage/Step
Pre-read Stage/Step
Quantification Cycle Method	Ct
Signal Smoothing On	true
Stage where Melt Analysis is performed	Stage3
Stage/ Cycle where Ct Analysis is performed	Stage2, Step3
User Name
Well	Well Position	Cycle	Target Name	Rn	Delta Rn
1	A1	1	BUL2	0.21864	0.00611082
1	A1	2	BUL2	0.216428	0.00387631
1	A1	3	BUL2	0.214654	0.00207944
1	A1	4	BUL2	0.213747	0.00114933
1	A1	5	BUL2	0.211337	-0.00128302
1	A1	6	BUL2	0.210922	-0.00172091
1	A1	7	BUL2	0.212652	-1.39683e-05
1	A1	8	BUL2	0.21145	-0.00123827
1	A1	9	BUL2	0.211442	-0.00126909
1	A1	10	BUL2	0.212635	-9.88518e-05
1	A1	11	BUL2	0.213182	0.000424927
1	A1	12	BUL2	0.21475	0.00197042
1	A1	13	BUL2	0.218596	0.00579331
1	A1	14	BUL2	0.233329	0.0205033
1	A1	15	BUL2	0.259214	0.046366
1	A1	16	BUL2	0.304271	0.0913995
1	A1	17	BUL2	0.393535	0.180641
1	A1	18	BUL2	0.554223	0.341306
1	A1	19	BUL2	0.836578	0.623639
1	A1	20	BUL2	1.25939	1.04642
1	A1	21	BUL2	1.80187	1.58889
1	A1	22	BUL2	2.36746	2.15445
1	A1	23	BUL2	2.8536	2.64057
1	A1	24	BUL2	3.20906	2.996
1	A1	25	BUL2	3.45373	3.24065
1	A1	26	BUL2	3.61396	3.40086
1	A1	27	BUL2	3.71536	3.50224
1	A1	28	BUL2	3.76689	3.55374
1	A1	29	BUL2	3.7879	3.57473
1	A1	30	BUL2	3.79705	3.58386
1	A1	31	BUL2	3.7983	3.58509
1	A1	32	BUL2	3.80309	3.58986
1	A1	33	BUL2	3.80403	3.59077
1	A1	34	BUL2	3.79864	3.58536
1	A1	35	BUL2	3.79339	3.58009
1	A1	36	BUL2	3.77979	3.56646
1	A1	37	BUL2	3.77839	3.56504
1	A1	38	BUL2	3.7789	3.56553
1	A1	39	BUL2	3.77553	3.56214
1	A1	40	BUL2	3.77541	3.56199
2	A2	1	BUL2	0.259393	0.00193549
2	A2	2	BUL2	0.259817	0.00197815
2	A2	3	BUL2	0.260202	0.00198234
2	A2	4	BUL2	0.258982	0.00038083
2	A2	5	BUL2	0.256212	-0.00277055
2	A2	6	BUL2	0.256543	-0.00282075
2	A2	7	BUL2	0.261518	0.00177347
2	A2	8	BUL2	0.261327	0.00120175
2	A2	9	BUL2	0.260895	0.00038816
2	A2	10	BUL2	0.261431	0.000543144
2	A2	11	BUL2	0.260775	-0.000494442
2	A2	12	BUL2	0.261466	-0.00018395
2	A2	13	BUL2	0.269185	0.00715375
2	A2	14	BUL2	0.282879	0.020466
2	A2	15	BUL2	0.305624	0.0428306
2	A2	16	BUL2	0.352654	0.089479
2	A2	17	BUL2	0.445956	0.182399
2	A2	18	BUL2	0.61072	0.346782
2	A2	19	BUL2	0.889927	0.625608
2	A2	20	BUL2	1.31547	1.05077
2	A2	21	BUL2	1.8668	1.60172
2	A2	22	BUL2	2.4393	2.17383
2	A2	23	BUL2	2.92416	2.65832
2	A2	24	BUL2	3.27827	3.01205
2	A2	25	BUL2	3.52379	3.25718
2	A2	26	BUL2	3.68513	3.41815
2	A2	27	BUL2	3.78122	3.51385
2	A2	28	BUL2	3.82813	3.56038
2	A2	29	BUL2	3.84815	3.58002
2	A2	30	BUL2	3.85272	3.58421
2	A2	31	BUL2	3.85276	3.58387
2	A2	32	BUL2	3.84499	3.57572
2	A2	33	BUL2	3.8409	3.57125
2	A2	34	BUL2	3.84184	3.57181
2	A2	35	BUL2	3.84019	3.56978
2	A2	36	BUL2	3.83836	3.56756
2	A2	37	BUL2	3.83941	3.56824
2	A2	38	BUL2	3.83523	3.56367
2	A2	39	BUL2	3.82977	3.55783
2	A2	40	BUL2	3.8215	3.54917
3	A3	1	BUL2	0.233871	0.00680087
3	A3	2	BUL2	0.233161	0.00593425
3	A3	3	BUL2	0.229479	0.0020965
3	A3	4	BUL2	0.228204	0.000664837
3	A3	5	BUL2	0.228357	0.000661096
3	A3	6	BUL2	0.227245	-0.000606546
3	A3	7	BUL2	0.225194	-0.00281389
3	A3	8	BUL2	0.224921	-0.00324311
3	A3	9	BUL2	0.227367	-0.000953775
3	A3	10	BUL2	0.230233	0.00175599
3	A3	11	BUL2	0.229849	0.00121568
3	A3	12	BUL2	0.230012	0.00122322
3	A3	13	BUL2	0.234336	0.00539053
3	A3	14	BUL2	0.24571	0.0166088
3	A3	15	BUL2	0.270314	0.0410562
3	A3	16	BUL2	0.315107	0.0856925
3	A3	17	BUL2	0.399666	0.170095
3	A3	18	BUL2	0.559383	0.329657
3	A3	19	BUL2	0.828643	0.59876
3	A3	20	BUL2	1.24577	1.01573
3	A3	21	BUL2	1.79591	1.56571
3	A3	22	BUL2	2.39283	2.16248
3	A3	23	BUL2	2.91229	2.68178
3	A3	24	BUL2	3.29509	3.06443
3	A3	25	BUL2	3.56757	3.33675
3	A3	26	BUL2	3.74636	3.51538
3	A3	27	BUL2	3.85436	3.62323
3	A3	28	BUL2	3.91812	3.68683
3	A3	29	BUL2	3.94529	3.71384
3	A3	30	BUL2	3.95962	3.72802
3	A3	31	BUL2	3.95591	3.72415
3	A3	32	BUL2	3.94429	3.71238
3	A3	33	BUL2	3.94522	3.71315
3	A3	34	BUL2	3.94344	3.71121
3	A3	35	BUL2	3.93558	3.7032
3	A3	36	BUL2	3.93084	3.6983
3	A3	37	BUL2	3.9381	3.7054
3	A3	38	BUL2	3.93437	3.70152
3	A3	39	BUL2	3.93045	3.69744
3	A3	40	BUL2	3.92709	3.69392
4	A4	1	RNA37	0.272417	0.00289912
4	A4	2	RNA37	0.273407	0.00340129
4	A4	3	RNA37	0.272434	0.00194056
4	A4	4	RNA37	0.270541	-0.000440764
4	A4	5	RNA37	0.269182	-0.00228797
4	A4	6	RNA37	0.270094	-0.001864
4	A4	7	RNA37	0.275098	0.00265218
4	A4	8	RNA37	0.281263	0.0083286
4	A4	9	RNA37	0.294185	0.0207626
4	A4	10	RNA37	0.317586	0.043676
4	A4	11	RNA37	0.365615	0.0912168
4	A4	12	RNA37	0.458551	0.183665
4	A4	13	RNA37	0.628354	0.352979
4	A4	14	RNA37	0.917598	0.641736
4	A4	15	RNA37	1.36098	1.08463
4	A4	16	RNA37	1.94325	1.66641
4	A4	17	RNA37	2.57602	2.29869
4	A4	18	RNA37	3.12856	2.85074
4	A4	19	RNA37	3.53969	3.26138
4	A4	20	RNA37	3.81788	3.53909
4	A4	21	RNA37	3.99396	3.71469
4	A4	22	RNA37	4.09642	3.81665
4	A4	23	RNA37	4.14544	3.86518
4	A4	24	RNA37	4.15183	3.87109
4	A4	25	RNA37	4.16439	3.88316
4	A4	26	RNA37	4.16643	3.88471
4	A4	27	RNA37	4.15851	3.87631
4	A4	28	RNA37	4.15874	3.87605
4	A4	29	RNA37	4.16225	3.87907
4	A4	30	RNA37	4.15936	3.87569
4	A4	31	RNA37	4.1602	3.87604
4	A4	32	RNA37	4.15781	3.87316
4	A4	33	RNA37	4.15568	3.87055
4	A4	34	RNA37	4.15552	3.86989
4	A4	35	RNA37	4.1548	3.86869
4	A4	36	RNA37	4.1443	3.8577
4	A4	37	RNA37	4.13729	3.85021
4	A4	38	RNA37	4.12995	3.84237
4	A4	39	RNA37	4.12888	3.84082
4	A4	40	RNA37	4.12963	3.84108
5	A5	1	RNA37	0.23951	0.00114155
5	A5	2	RNA37	0.239764	0.000306115
5	A5	3	RNA37	0.241709	0.00116164
5	A5	4	RNA37	0.241734	9.74268e-05
5	A5	5	RNA37	0.241197	-0.0015287
5	A5	6	RNA37	0.241933	-0.00188146
5	A5	7	RNA37	0.247055	0.00215109
5	A5	8	RNA37	0.251554	0.00556114
5	A5	9	RNA37	0.264883	0.0178015
5	A5	10	RNA37	0.285759	0.0375883
5	A5	11	RNA37	0.333548	0.0842878
5	A5	12	RNA37	0.421794	0.171444
5	A5	13	RNA37	0.587007	0.335569
5	A5	14	RNA37	0.875557	0.623029
5	A5	15	RNA37	1.31529	1.06167
5	A5	16	RNA37	1.89081	1.6361
5	A5	17	RNA37	2.52413	2.26834
5	A5	18	RNA37	3.08249	2.82561
5	A5	19	RNA37	3.50746	3.24948
5	A5	20	RNA37	3.78969	3.53063
5	A5	21	RNA37	3.96616	3.70601
5	A5	22	RNA37	4.0728	3.81156
5	A5	23	RNA37	4.12675	3.86442
5	A5	24	RNA37	4.14959	3.88617
5	A5	25	RNA37	4.15455	3.89004
5	A5	26	RNA37	4.15697	3.89137
5	A5	27	RNA37	4.15686	3.89018
5	A5	28	RNA37	4.15562	3.88784
5	A5	29	RNA37	4.15785	3.88899
5	A5	30	RNA37	4.15383	3.88388
5	A5	31	RNA37	4.1519	3.88086
5	A5	32	RNA37	4.15328	3.88115
5	A5	33	RNA37	4.15189	3.87866
5	A5	34	RNA37	4.14544	3.87113
5	A5	35	RNA37	4.14968	3.87428
5	A5	36	RNA37	4.14672	3.87023
5	A5	37	RNA37	4.13794	3.86037
5	A5	38	RNA37	4.13262	3.85395
5	A5	39	RNA37	4.13183	3.85207
5	A5	40	RNA37	4.12974	3.84889
6	A6	1	RNA37	0.277318	0.0041445
6	A6	2	RNA37	0.277669	0.00301847
6	A6	3	RNA37	0.27869	0.00256272
6	A6	4	RNA37	0.278508	0.000903767
6	A6	5	RNA37	0.276218	-0.00286248
6	A6	6	RNA37	0.276664	-0.00389365
6	A6	7	RNA37	0.281981	-5.3934e-05
6	A6	8	RNA37	0.286855	0.00334358
6	A6	9	RNA37	0.297283	0.0122945
6	A6	10	RNA37	0.320887	0.0344216
6	A6	11	RNA37	0.36809	0.0801487
6	A6	12	RNA37	0.462775	0.173356
6	A6	13	RNA37	0.63514	0.344244
6	A6	14	RNA37	0.92972	0.637347
6	A6	15	RNA37	1.38418	1.09033
6	A6	16	RNA37	1.97921	1.68389
6	A6	17	RNA37	2.61781	2.32101
6	A6	18	RNA37	3.17684	2.87856
6	A6	19	RNA37	3.5919	3.29214
6	A6	20	RNA37	3.87383	3.5726
6	A6	21	RNA37	4.05154	3.74883
6	A6	22	RNA37	4.15642	3.85224
6	A6	23	RNA37	4.20234	3.89668
6	A6	24	RNA37	4.21005	3.90291
6	A6	25	RNA37	4.21033	3.90171
6	A6	26	RNA37	4.20985	3.89976
6	A6	27	RNA37	4.20389	3.89231
6	A6	28	RNA37	4.20735	3.8943
6	A6	29	RNA37	4.21519	3.90067
6	A6	30	RNA37	4.21377	3.89777
6	A6	31	RNA37	4.21101	3.89353
6	A6	32	RNA37	4.20564	3.88669
6	A6	33	RNA37	4.19926	3.87883
6	A6	34	RNA37	4.19352	3.87161
6	A6	35	RNA37	4.19478	3.8714
6	A6	36	RNA37	4.194	3.86914
6	A6	37	RNA37	4.19371	3.86737
6	A6	38	RNA37	4.198	3.87018
6	A6	39	RNA37	4.19582	3.86652
6	A6	40	RNA37	4.18898	3.85821
7	A7	1	BUL2	0.222145	0.00103228
7	A7	2	BUL2	0.223096	0.00233592
7	A7	3	BUL2	0.222673	0.00226456
7	A7	4	BUL2	0.221383	0.00132644
7	A7	5	BUL2	0.218709	-0.000994724
7	A7	6	BUL2	0.218332	-0.00102023
7	A7	7	BUL2	0.219122	0.000121688
7	A7	8	BUL2	0.217508	-0.00114004
7	A7	9	BUL2	0.215501	-0.00279515
7	A7	10	BUL2	0.215841	-0.00210311
7	A7	11	BUL2	0.218515	0.000923764
7	A7	12	BUL2	0.218368	0.00112831
7	A7	13	BUL2	0.219176	0.00228849
7	A7	14	BUL2	0.227205	0.0106695
7	A7	15	BUL2	0.239008	0.0228251
7	A7	16	BUL2	0.257374	0.0415427
7	A7	17	BUL2	0.300559	0.0850796
7	A7	18	BUL2	0.382256	0.167129
7	A7	19	BUL2	0.533649	0.318874
7	A7	20	BUL2	0.793806	0.579383
7	A7	21	BUL2	1.20343	0.989363
7	A7	22	BUL2	1.75327	1.53955
7	A7	23	BUL2	2.36007	2.1467
7	A7	24	BUL2	2.91172	2.69871
7	A7	25	BUL2	3.33362	3.12096
7	A7	26	BUL2	3.6279	3.41559
7	A7	27	BUL2	3.81755	3.60559
7	A7	28	BUL2	3.94141	3.7298
7	A7	29	BUL2	4.01453	3.80328
7	A7	30	BUL2	4.04771	3.83681
7	A7	31	BUL2	4.04973	3.83918
7	A7	32	BUL2	4.04013	3.82993
7	A7	33	BUL2	4.03663	3.82679
7	A7	34	BUL2	4.03651	3.82702
7	A7	35	BUL2	4.03779	3.82865
7	A7	36	BUL2	4.03562	3.82683
7	A7	37	BUL2	4.03975	3.83131
7	A7	38	BUL2	4.0372	3.82912
7	A7	39	BUL2	4.03053	3.82279
7	A7	40	BUL2	4.02277	3.81539
8	A8	1	BUL2	0.224434	0.00335113
8	A8	2	BUL2	0.224077	0.00302039
8	A8	3	BUL2	0.224782	0.0037506
8	A8	4	BUL2	0.222929	0.0019232
8	A8	5	BUL2	0.219181	-0.00179893
8	A8	6	BUL2	0.218463	-0.00249164
8	A8	7	BUL2	0.220081	-0.000847255
8	A8	8	BUL2	0.22035	-0.000552301
8	A8	9	BUL2	0.219693	-0.00118396
8	A8	10	BUL2	0.218709	-0.00214263
8	A8	11	BUL2	0.218618	-0.00220779
8	A8	12	BUL2	0.221242	0.000442487
8	A8	13	BUL2	0.225882	0.00510822
8	A8	14	BUL2	0.231977	0.0112282
8	A8	15	BUL2	0.240935	0.0202123
8	A8	16	BUL2	0.261851	0.0411545
8	A8	17	BUL2	0.304751	0.0840802
8	A8	18	BUL2	0.385256	0.164611
8	A8	19	BUL2	0.536035	0.315416
8	A8	20	BUL2	0.796688	0.576094
8	A8	21	BUL2	1.21082	0.990254
8	A8	22	BUL2	1.76651	1.54597
8	A8	23	BUL2	2.38848	2.16796
8	A8	24	BUL2	2.9525	2.73201
8	A8	25	BUL2	3.37887	3.1584
8	A8	26	BUL2	3.67591	3.45547
8	A8	27	BUL2	3.87263	3.65221
8	A8	28	BUL2	4.00062	3.78023
8	A8	29	BUL2	4.07268	3.85232
8	A8	30	BUL2	4.09839	3.87806
8	A8	31	BUL2	4.10241	3.8821
8	A8	32	BUL2	4.0977	3.87741
8	A8	33	BUL2	4.10201	3.88175
8	A8	34	BUL2	4.10435	3.88411
8	A8	35	BUL2	4.10732	3.88712
8	A8	36	BUL2	4.10592	3.88573
8	A8	37	BUL2	4.10062	3.88046
8	A8	38	BUL2	4.0892	3.86907
8	A8	39	BUL2	4.09181	3.8717
8	A8	40	BUL2	4.09325	3.87317
9	A9	1	BUL2	0.233784	0.00316234
9	A9	2	BUL2	0.233759	0.00303876
9	A9	3	BUL2	0.232854	0.0020346
9	A9	4	BUL2	0.230111	-0.00080716
9	A9	5	BUL2	0.229586	-0.00143056
9	A9	6	BUL2	0.230925	-0.000190999
9	A9	7	BUL2	0.232858	0.00164359
9	A9	8	BUL2	0.230951	-0.000362602
9	A9	9	BUL2	0.230179	-0.00123314
9	A9	10	BUL2	0.230888	-0.000623285
9	A9	11	BUL2	0.231047	-0.000562839
9	A9	12	BUL2	0.231288	-0.000420616
9	A9	13	BUL2	0.23376	0.001953
9	A9	14	BUL2	0.241039	0.00913329
9	A9	15	BUL2	0.25273	0.0207254
9	A9	16	BUL2	0.271424	0.0393203
9	A9	17	BUL2	0.313562	0.0813597
9	A9	18	BUL2	0.395805	0.163504
9	A9	19	BUL2	0.544338	0.311938
9	A9	20	BUL2	0.801283	0.568783
9	A9	21	BUL2	1.20925	0.976648
9	A9	22	BUL2	1.76002	1.52732
9	A9	23	BUL2	2.37004	2.13724
9	A9	24	BUL2	2.92263	2.68974
9	A9	25	BUL2	3.33475	3.10176
9	A9	26	BUL2	3.62454	3.39145
9	A9	27	BUL2	3.81033	3.57714
9	A9	28	BUL2	3.93334	3.70005
9	A9	29	BUL2	4.00461	3.77122
9	A9	30	BUL2	4.03193	3.79844
9	A9	31	BUL2	4.03844	3.80486
9	A9	32	BUL2	4.03072	3.79703
9	A9	33	BUL2	4.03199	3.7982
9	A9	34	BUL2	4.03404	3.80016
9	A9	35	BUL2	4.04275	3.80877
9	A9	36	BUL2	4.04125	3.80717
9	A9	37	BUL2	4.03956	3.80538
9	A9	38	BUL2	4.03514	3.80086
9	A9	39	BUL2	4.02815	3.79378
9	A9	40	BUL2	4.02974	3.79527
10	A10	1	RNA37	0.241946	0.00296117
10	A10	2	RNA37	0.24042	0.000577593
10	A10	3	RNA37	0.239864	-0.000835834
10	A10	4	RNA37	0.241038	-0.000519042
10	A10	5	RNA37	0.244784	0.00236899
10	A10	6	RNA37	0.243473	0.000200626
10	A10	7	RNA37	0.242878	-0.00125288
10	A10	8	RNA37	0.245026	3.81448e-05
10	A10	9	RNA37	0.250591	0.00474498
10	A10	10	RNA37	0.26303	0.0163264
10	A10	11	RNA37	0.285913	0.0383523
10	A10	12	RNA37	0.326282	0.0778637
10	A10	13	RNA37	0.415371	0.166095
10	A10	14	RNA37	0.580864	0.33073
10	A10	15	RNA37	0.861791	0.6108
10	A10	16	RNA37	1.29397	1.04212
10	A10	17	RNA37	1.87682	1.62411
10	A10	18	RNA37	2.51535	2.26178
10	A10	19	RNA37	3.0796	2.82517
10	A10	20	RNA37	3.49576	3.24048
10	A10	21	RNA37	3.77734	3.5212
10	A10	22	RNA37	3.95057	3.69357
10	A10	23	RNA37	4.05454	3.79669
10	A10	24	RNA37	4.10913	3.85042
10	A10	25	RNA37	4.13045	3.87088
10	A10	26	RNA37	4.13489	3.87446
10	A10	27	RNA37	4.12928	3.86799
10	A10	28	RNA37	4.12651	3.86436
10	A10	29	RNA37	4.1313	3.8683
10	A10	30	RNA37	4.13915	3.87529
10	A10	31	RNA37	4.13419	3.86948
10	A10	32	RNA37	4.12777	3.8622
10	A10	33	RNA37	4.11834	3.85191
10	A10	34	RNA37	4.11661	3.84932
10	A10	35	RNA37	4.12547	3.85732
10	A10	36	RNA37	4.12298	3.85398
10	A10	37	RNA37	4.11979	3.84993
10	A10	38	RNA37	4.11514	3.84442
10	A10	39	RNA37	4.11299	3.84142
10	A10	40	RNA37	4.10952	3.83709
11	A11	1	RNA37	0.25041	0.000782676
11	A11	2	RNA37	0.249567	-0.000358428
11	A11	3	RNA37	0.250019	-0.000204352
11	A11	4	RNA37	0.252194	0.00167319
11	A11	5	RNA37	0.250051	-0.000767888
11	A11	6	RNA37	0.249476	-0.00164073
11	A11	7	RNA37	0.251328	-8.5896e-05
11	A11	8	RNA37	0.252738	0.00102567
11	A11	9	RNA37	0.25756	0.00555023
11	A11	10	RNA37	0.269595	0.0172873
11	A11	11	RNA37	0.292416	0.0398099
11	A11	12	RNA37	0.337011	0.0841074
11	A11	13	RNA37	0.416199	0.162997
11	A11	14	RNA37	0.568235	0.314736
11	A11	15	RNA37	0.834311	0.580514
11	A11	16	RNA37	1.24735	0.993255
11	A11	17	RNA37	1.80416	1.54977
11	A11	18	RNA37	2.42561	2.17092
11	A11	19	RNA37	2.97927	2.72428
11	A11	20	RNA37	3.39185	3.13657
11	A11	21	RNA37	3.67136	3.41577
11	A11	22	RNA37	3.85383	3.59795
11	A11	23	RNA37	3.96476	3.70858
11	A11	24	RNA37	4.02075	3.76427
11	A11	25	RNA37	4.03868	3.78191
11	A11	26	RNA37	4.03844	3.78137
11	A11	27	RNA37	4.04335	3.78598
11	A11	28	RNA37	4.04538	3.78771
11	A11	29	RNA37	4.04792	3.78995
11	A11	30	RNA37	4.04493	3.78666
11	A11	31	RNA37	4.04859	3.79003
11	A11	32	RNA37	4.04684	3.78798
11	A11	33	RNA37	4.03257	3.77342
11	A11	34	RNA37	4.03308	3.77363
11	A11	35	RNA37	4.04409	3.78434
11	A11	36	RNA37	4.04256	3.78251
11	A11	37	RNA37	4.03806	3.77771
11	A11	38	RNA37	4.03811	3.77747
11	A11	39	RNA37	4.04134	3.78039
11	A11	40	RNA37	4.04155	3.7803
12	A12	1	RNA37	0.183625	0.00585187
12	A12	2	RNA37	0.183215	0.00345
12	A12	3	RNA37	0.183802	0.00204417
12	A12	4	RNA37	0.186143	0.00239278
12	A12	5	RNA37	0.183386	-0.00235651
12	A12	6	RNA37	0.18341	-0.00432532
12	A12	7	RNA37	0.188516	-0.00121165
12	A12	8	RNA37	0.192317	0.000596376
12	A12	9	RNA37	0.196573	0.00286015
12	A12	10	RNA37	0.208242	0.0125369
12	A12	11	RNA37	0.231875	0.0341765
12	A12	12	RNA37	0.276717	0.077026
12	A12	13	RNA37	0.362486	0.160803
12	A12	14	RNA37	0.523122	0.319447
12	A12	15	RNA37	0.800803	0.595135
12	A12	16	RNA37	1.23497	1.02731
12	A12	17	RNA37	1.81442	1.60476
12	A12	18	RNA37	2.45473	2.24308
12	A12	19	RNA37	3.02272	2.80908
12	A12	20	RNA37	3.43583	3.2202
12	A12	21	RNA37	3.71968	3.50206
12	A12	22	RNA37	3.90076	3.68115
12	A12	23	RNA37	3.99985	3.77824
12	A12	24	RNA37	4.03882	3.81522
12	A12	25	RNA37	4.06206	3.83646
12	A12	26	RNA37	4.06571	3.83813
12	A12	27	RNA37	4.06209	3.83251
12	A12	28	RNA37	4.05956	3.82799
12	A12	29	RNA37	4.0605	3.82694
12	A12	30	RNA37	4.06532	3.82977
12	A12	31	RNA37	4.06127	3.82372
12	A12	32	RNA37	4.04963	3.81009
12	A12	33	RNA37	4.04178	3.80025
12	A12	34	RNA37	4.04682	3.8033
12	A12	35	RNA37	4.05092	3.8054
12	A12	36	RNA37	4.04445	3.79694
12	A12	37	RNA37	4.04188	3.79238
12	A12	38	RNA37	4.02978	3.77828
12	A12	39	RNA37	4.02245	3.76896
12	A12	40	RNA37	4.01992	3.76444
13	B1	1	BUL2	0.230286	0.000484881
13	B1	2	BUL2	0.228885	-0.00162829
13	B1	3	BUL2	0.228938	-0.00228797
13	B1	4	BUL2	0.232642	0.000702979
13	B1	5	BUL2	0.233263	0.000611552
13	B1	6	BUL2	0.234485	0.00112064
13	B1	7	BUL2	0.234933	0.000855169
13	B1	8	BUL2	0.236469	0.00167878
13	B1	9	BUL2	0.236643	0.00114044
13	B1	10	BUL2	0.236856	0.000639986
13	B1	11	BUL2	0.235809	-0.00112006
13	B1	12	BUL2	0.232847	-0.00479474
13	B1	13	BUL2	0.233961	-0.00439297
13	B1	14	BUL2	0.241604	0.00253665
13	B1	15	BUL2	0.243089	0.00330955
13	B1	16	BUL2	0.248159	0.00766691
13	B1	17	BUL2	0.262042	0.0208366
13	B1	18	BUL2	0.288466	0.0465476
13	B1	19	BUL2	0.346121	0.10349
13	B1	20	BUL2	0.447519	0.204175
13	B1	21	BUL2	0.629592	0.385536
13	B1	22	BUL2	0.931681	0.686912
13	B1	23	BUL2	1.38668	1.1412
13	B1	24	BUL2	1.95337	1.70717
13	B1	25	BUL2	2.52302	2.27612
13	B1	26	BUL2	3.00032	2.7527
13	B1	27	BUL2	3.34661	3.09828
13	B1	28	BUL2	3.57725	3.32821
13	B1	29	BUL2	3.71844	3.46868
13	B1	30	BUL2	3.80622	3.55575
13	B1	31	BUL2	3.84276	3.59158
13	B1	32	BUL2	3.85933	3.60743
13	B1	33	BUL2	3.85824	3.60563
13	B1	34	BUL2	3.85167	3.59835
13	B1	35	BUL2	3.86009	3.60605
13	B1	36	BUL2	3.85876	3.60401
13	B1	37	BUL2	3.8553	3.59984
13	B1	38	BUL2	3.85144	3.59527
13	B1	39	BUL2	3.84015	3.58327
13	B1	40	BUL2	3.84354	3.58594
14	B2	1	BUL2	0.208127	-0.00279089
14	B2	2	BUL2	0.2087	-0.00250195
14	B2	3	BUL2	0.211355	-0.000131665
14	B2	4	BUL2	0.210963	-0.000808104
14	B2	5	BUL2	0.211204	-0.000850647
14	B2	6	BUL2	0.214384	0.00204502
14	B2	7	BUL2	0.214072	0.00144875
14	B2	8	BUL2	0.213258	0.000350235
14	B2	9	BUL2	0.213168	-2.45004e-05
14	B2	10	BUL2	0.212415	-0.00106135
14	B2	11	BUL2	0.212172	-0.00158874
14	B2	12	BUL2	0.213176	-0.000869548
14	B2	13	BUL2	0.213785	-0.00054442
14	B2	14	BUL2	0.216649	0.00203497
14	B2	15	BUL2	0.222423	0.00752496
14	B2	16	BUL2	0.232747	0.0175641
14	B2	17	BUL2	0.246223	0.030756
14	B2	18	BUL2	0.27361	0.0578591
14	B2	19	BUL2	0.334548	0.118512
14	B2	20	BUL2	0.447347	0.231027
14	B2	21	BUL2	0.648683	0.432079
14	B2	22	BUL2	0.97673	0.759841
14	B2	23	BUL2	1.45625	1.23908
14	B2	24	BUL2	2.0384	1.82095
14	B2	25	BUL2	2.6054	2.38766
14	B2	26	BUL2	3.06193	2.8439
14	B2	27	BUL2	3.38004	3.16173
14	B2	28	BUL2	3.59391	3.37532
14	B2	29	BUL2	3.7355	3.51662
14	B2	30	BUL2	3.81647	3.59731
14	B2	31	BUL2	3.84587	3.62643
14	B2	32	BUL2	3.85442	3.63468
14	B2	33	BUL2	3.85208	3.63206
14	B2	34	BUL2	3.85054	3.63024
14	B2	35	BUL2	3.84293	3.62234
14	B2	36	BUL2	3.84354	3.62267
14	B2	37	BUL2	3.84162	3.62047
14	B2	38	BUL2	3.83667	3.61523
14	B2	39	BUL2	3.84111	3.61939
14	B2	40	BUL2	3.8394	3.6174
15	B3	1	BUL2	0.234686	-0.0155867
15	B3	2	BUL2	0.239432	-0.0113034
15	B3	3	BUL2	0.250478	-0.000720365
15	B3	4	BUL2	0.253325	0.00166293
15	B3	5	BUL2	0.254713	0.00258859
15	B3	6	BUL2	0.253543	0.000954863
15	B3	7	BUL2	0.251117	-0.0019342
15	B3	8	BUL2	0.250045	-0.00346908
15	B3	9	BUL2	0.253149	-0.000828319
15	B3	10	BUL2	0.253463	-0.000977715
15	B3	11	BUL2	0.255223	0.000319464
15	B3	12	BUL2	0.255794	0.00042768
15	B3	13	BUL2	0.256781	0.000951042
15	B3	14	BUL2	0.257318	0.0010251
15	B3	15	BUL2	0.263299	0.00654241
15	B3	16	BUL2	0.272164	0.0149449
15	B3	17	BUL2	0.287408	0.0297253
15	B3	18	BUL2	0.31557	0.0574243
15	B3	19	BUL2	0.374854	0.116246
15	B3	20	BUL2	0.482005	0.222934
15	B3	21	BUL2	0.676731	0.417196
15	B3	22	BUL2	0.997452	0.737454
15	B3	23	BUL2	1.47112	1.21066
15	B3	24	BUL2	2.05306	1.79213
15	B3	25	BUL2	2.62818	2.3668
15	B3	26	BUL2	3.09257	2.83072
15	B3	27	BUL2	3.42067	3.15835
15	B3	28	BUL2	3.64566	3.38289
15	B3	29	BUL2	3.78818	3.52494
15	B3	30	BUL2	3.86822	3.60452
15	B3	31	BUL2	3.90001	3.63584
15	B3	32	BUL2	3.90831	3.64368
15	B3	33	BUL2	3.91625	3.65116
15	B3	34	BUL2	3.92082	3.65526
15	B3	35	BUL2	3.91431	3.64829
15	B3	36	BUL2	3.90334	3.63686
15	B3	37	BUL2	3.90393	3.63698
15	B3	38	BUL2	3.90462	3.63721
15	B3	39	BUL2	3.90228	3.63441
15	B3	40	BUL2	3.89818	3.62985
16	B4	1	RNA37	0.233312	0.00564391
16	B4	2	RNA37	0.2328	0.00399334
16	B4	3	RNA37	0.231894	0.00194863
16	B4	4	RNA37	0.231424	0.00033994
16	B4	5	RNA37	0.231671	-0.000551692
16	B4	6	RNA37	0.232404	-0.000956458
16	B4	7	RNA37	0.232887	-0.00161267
16	B4	8	RNA37	0.235319	-0.000318641
16	B4	9	RNA37	0.235769	-0.00100784
16	B4	10	RNA37	0.237461	-0.000453911
16	B4	11	RNA37	0.241666	0.00261264
16	B4	12	RNA37	0.248369	0.00817707
16	B4	13	RNA37	0.263525	0.0221948
16	B4	14	RNA37	0.292639	0.0501695
16	B4	15	RNA37	0.348851	0.105243
16	B4	16	RNA37	0.445389	0.200643
16	B4	17	RNA37	0.631885	0.386001
16	B4	18	RNA37	0.949827	0.702804
16	B4	19	RNA37	1.42884	1.18068
16	B4	20	RNA37	2.03416	1.78486
16	B4	21	RNA37	2.6644	2.41396
16	B4	22	RNA37	3.19404	2.94247
16	B4	23	RNA37	3.58099	3.32828
16	B4	24	RNA37	3.83662	3.58277
16	B4	25	RNA37	3.99817	3.74318
16	B4	26	RNA37	4.08691	3.83077
16	B4	27	RNA37	4.11738	3.86011
16	B4	28	RNA37	4.13607	3.87766
16	B4	29	RNA37	4.14172	3.88217
16	B4	30	RNA37	4.13674	3.87606
16	B4	31	RNA37	4.13304	3.87122
16	B4	32	RNA37	4.13422	3.87126
16	B4	33	RNA37	4.13446	3.87036
16	B4	34	RNA37	4.13671	3.87148
16	B4	35	RNA37	4.13078	3.8644
16	B4	36	RNA37	4.12383	3.85631
16	B4	37	RNA37	4.12112	3.85246
16	B4	38	RNA37	4.11908	3.84929
16	B4	39	RNA37	4.12194	3.85101
16	B4	40	RNA37	4.12522	3.85315
17	B5	1	RNA37	0.218758	0.00439868
17	B5	2	RNA37	0.218806	0.00343103
17	B5	3	RNA37	0.219633	0.00324167
17	B5	4	RNA37	0.217976	0.00056767
17	B5	5	RNA37	0.217552	-0.000872213
17	B5	6	RNA37	0.218998	-0.000442462
17	B5	7	RNA37	0.218641	-0.00181636
17	B5	8	RNA37	0.218161	-0.00331318
17	B5	9	RNA37	0.219664	-0.00282651
17	B5	10	RNA37	0.223903	0.000396569
17	B5	11	RNA37	0.229588	0.00506482
17	B5	12	RNA37	0.23329	0.00775028
17	B5	13	RNA37	0.247907	0.021351
17	B5	14	RNA37	0.277727	0.0501546
17	B5	15	RNA37	0.332526	0.103938
17	B5	16	RNA37	0.435424	0.205819
17	B5	17	RNA37	0.623276	0.392655
17	B5	18	RNA37	0.944379	0.712741
17	B5	19	RNA37	1.43474	1.20208
17	B5	20	RNA37	2.05496	1.82129
17	B5	21	RNA37	2.69526	2.46057
17	B5	22	RNA37	3.23153	2.99582
17	B5	23	RNA37	3.62274	3.38602
17	B5	24	RNA37	3.88198	3.64424
17	B5	25	RNA37	4.0469	3.80815
17	B5	26	RNA37	4.13417	3.8944
17	B5	27	RNA37	4.16598	3.9252
17	B5	28	RNA37	4.17193	3.93013
17	B5	29	RNA37	4.17421	3.93139
17	B5	30	RNA37	4.17733	3.9335
17	B5	31	RNA37	4.17708	3.93223
17	B5	32	RNA37	4.17612	3.93025
17	B5	33	RNA37	4.17286	3.92597
17	B5	34	RNA37	4.17347	3.92557
17	B5	35	RNA37	4.16917	3.92025
17	B5	36	RNA37	4.16691	3.91698
17	B5	37	RNA37	4.18227	3.93132
17	B5	38	RNA37	4.1788	3.92684
17	B5	39	RNA37	4.15706	3.90407
17	B5	40	RNA37	4.15358	3.89958
18	B6	1	RNA37	0.241215	0.0031473
18	B6	2	RNA37	0.241246	0.0022522
18	B6	3	RNA37	0.242556	0.00263576
18	B6	4	RNA37	0.240104	-0.000742935
18	B6	5	RNA37	0.240059	-0.00171368
18	B6	6	RNA37	0.242784	8.45874e-05
18	B6	7	RNA37	0.243795	0.000169279
18	B6	8	RNA37	0.243481	-0.00107089
18	B6	9	RNA37	0.244127	-0.00135074
18	B6	10	RNA37	0.245615	-0.000789363
18	B6	11	RNA37	0.250109	0.00277798
18	B6	12	RNA37	0.25802	0.00976328
18	B6	13	RNA37	0.271406	0.022223
18	B6	14	RNA37	0.300888	0.0507787
18	B6	15	RNA37	0.35744	0.106404
18	B6	16	RNA37	0.468169	0.216207
18	B6	17	RNA37	0.664285	0.411397
18	B6	18	RNA37	1.00096	0.747142
18	B6	19	RNA37	1.49926	1.24452
18	B6	20	RNA37	2.12125	1.86559
18	B6	21	RNA37	2.7614	2.5048
18	B6	22	RNA37	3.29185	3.03433
18	B6	23	RNA37	3.66816	3.40971
18	B6	24	RNA37	3.91268	3.65331
18	B6	25	RNA37	4.07027	3.80997
18	B6	26	RNA37	4.15326	3.89204
18	B6	27	RNA37	4.18841	3.92626
18	B6	28	RNA37	4.20065	3.93758
18	B6	29	RNA37	4.20137	3.93736
18	B6	30	RNA37	4.20272	3.93779
18	B6	31	RNA37	4.20447	3.93861
18	B6	32	RNA37	4.20211	3.93532
18	B6	33	RNA37	4.20096	3.93326
18	B6	34	RNA37	4.2002	3.93157
18	B6	35	RNA37	4.19947	3.92991
18	B6	36	RNA37	4.20316	3.93267
18	B6	37	RNA37	4.20269	3.93127
18	B6	38	RNA37	4.19814	3.9258
18	B6	39	RNA37	4.19722	3.92395
18	B6	40	RNA37	4.19432	3.92012
19	B7	1	BUL2	0.23294	0.00355411
19	B7	2	BUL2	0.231487	0.00190089
19	B7	3	BUL2	0.23026	0.000473908
19	B7	4	BUL2	0.230732	0.000744797
19	B7	5	BUL2	0.230754	0.000566326
19	B7	6	BUL2	0.231598	0.00121003
19	B7	7	BUL2	0.229305	-0.00128413
19	B7	8	BUL2	0.229005	-0.00178462
19	B7	9	BUL2	0.230021	-0.000969194
19	B7	10	BUL2	0.230512	-0.000678174
19	B7	11	BUL2	0.231002	-0.000389211
19	B7	12	BUL2	0.231741	0.000149824
19	B7	13	BUL2	0.232477	0.000685148
19	B7	14	BUL2	0.233268	0.00127529
19	B7	15	BUL2	0.238862	0.0066685
19	B7	16	BUL2	0.254462	0.0220681
19	B7	17	BUL2	0.278822	0.0462283
19	B7	18	BUL2	0.324377	0.0915827
19	B7	19	BUL2	0.418879	0.185884
19	B7	20	BUL2	0.584559	0.351363
19	B7	21	BUL2	0.869916	0.636519
19	B7	22	BUL2	1.31166	1.07807
19	B7	23	BUL2	1.89124	1.65745
19	B7	24	BUL2	2.51596	2.28196
19	B7	25	BUL2	3.06194	2.82774
19	B7	26	BUL2	3.45823	3.22383
19	B7	27	BUL2	3.7372	3.5026
19	B7	28	BUL2	3.92745	3.69265
19	B7	29	BUL2	4.03858	3.80358
19	B7	30	BUL2	4.08949	3.85429
19	B7	31	BUL2	4.10235	3.86695
19	B7	32	BUL2	4.10918	3.87358
19	B7	33	BUL2	4.11806	3.88225
19	B7	34	BUL2	4.12135	3.88534
19	B7	35	BUL2	4.11671	3.88051
19	B7	36	BUL2	4.11032	3.87392
19	B7	37	BUL2	4.10666	3.87005
19	B7	38	BUL2	4.10773	3.87092
19	B7	39	BUL2	4.11045	3.87344
19	B7	40	BUL2	4.10577	3.86856
20	B8	1	BUL2	0.25419	0.015154
20	B8	2	BUL2	0.253417	0.00866582
20	B8	3	BUL2	0.253032	0.00256594
20	B8	4	BUL2	0.252789	-0.00339244
20	B8	5	BUL2	0.253759	-0.00813831
20	B8	6	BUL2	0.26021	-0.00740177
20	B8	7	BUL2	0.274192	0.000864473
20	B8	8	BUL2	0.286639	0.0075964
20	B8	9	BUL2	0.29468	0.00992239
20	B8	10	BUL2	0.297012	0.00653899
20	B8	11	BUL2	0.300563	0.00437385
20	B8	12	BUL2	0.302824	0.000919916
20	B8	13	BUL2	0.303418	-0.00420105
20	B8	14	BUL2	0.303686	-0.0096484
20	B8	15	BUL2	0.309154	-0.00989629
20	B8	16	BUL2	0.322808	-0.00195722
20	B8	17	BUL2	0.348358	0.0178778
20	B8	18	BUL2	0.396712	0.0605161
20	B8	19	BUL2	0.486552	0.14464
20	B8	20	BUL2	0.652667	0.30504
20	B8	21	BUL2	0.934648	0.581306
20	B8	22	BUL2	1.36845	1.00939
20	B8	23	BUL2	1.94033	1.57556
20	B8	24	BUL2	2.55378	2.1833
20	B8	25	BUL2	3.09035	2.71414
20	B8	26	BUL2	3.48553	3.10361
20	B8	27	BUL2	3.7566	3.36897
20	B8	28	BUL2	3.93223	3.53888
20	B8	29	BUL2	4.04068	3.64162
20	B8	30	BUL2	4.0889	3.68412
20	B8	31	BUL2	4.09845	3.68796
20	B8	32	BUL2	4.10745	3.69124
20	B8	33	BUL2	4.11139	3.68947
20	B8	34	BUL2	4.11315	3.68551
20	B8	35	BUL2	4.10719	3.67384
20	B8	36	BUL2	4.10861	3.66954
20	B8	37	BUL2	4.11161	3.66682
20	B8	38	BUL2	4.11237	3.66187
20	B8	39	BUL2	4.10288	3.64666
20	B8	40	BUL2	4.09966	3.63773
21	B9	1	BUL2	0.240848	-0.00236925
21	B9	2	BUL2	0.240469	-0.00176214
21	B9	3	BUL2	0.239168	-0.00207799
21	B9	4	BUL2	0.238871	-0.00138907
21	B9	5	BUL2	0.239129	-0.000146092
21	B9	6	BUL2	0.241106	0.00281654
21	B9	7	BUL2	0.238804	0.00150095
21	B9	8	BUL2	0.236259	-5.8334e-05
21	B9	9	BUL2	0.235705	0.000372907
21	B9	10	BUL2	0.236242	0.00189505
21	B9	11	BUL2	0.233731	0.000370124
21	B9	12	BUL2	0.230479	-0.00189659
21	B9	13	BUL2	0.230002	-0.00138749
21	B9	14	BUL2	0.234107	0.00370274
21	B9	15	BUL2	0.247138	0.0177196
21	B9	16	BUL2	0.264855	0.0364222
21	B9	17	BUL2	0.287769	0.0603216
21	B9	18	BUL2	0.328811	0.10235
21	B9	19	BUL2	0.421319	0.195843
21	B9	20	BUL2	0.57748	0.352989
21	B9	21	BUL2	0.845795	0.62229
21	B9	22	BUL2	1.27046	1.04794
21	B9	23	BUL2	1.83655	1.61501
21	B9	24	BUL2	2.45316	2.23261
21	B9	25	BUL2	2.99797	2.77841
21	B9	26	BUL2	3.40179	3.18321
21	B9	27	BUL2	3.66991	3.45232
21	B9	28	BUL2	3.85513	3.63852
21	B9	29	BUL2	3.97187	3.75625
21	B9	30	BUL2	4.0342	3.81957
21	B9	31	BUL2	4.0528	3.83916
21	B9	32	BUL2	4.06367	3.85101
21	B9	33	BUL2	4.06073	3.84905
21	B9	34	BUL2	4.06794	3.85725
21	B9	35	BUL2	4.06887	3.85917
21	B9	36	BUL2	4.06522	3.8565
21	B9	37	BUL2	4.0598	3.85207
21	B9	38	BUL2	4.05318	3.84643
21	B9	39	BUL2	4.05056	3.8448
21	B9	40	BUL2	4.05212	3.84734
22	B10	1	RNA37	0.231738	0.000209124
22	B10	2	RNA37	0.231433	4.5074e-05
22	B10	3	RNA37	0.232745	0.00149837
22	B10	4	RNA37	0.232641	0.00153489
22	B10	5	RNA37	0.23171	0.000745807
22	B10	6	RNA37	0.231108	0.000284583
22	B10	7	RNA37	0.228903	-0.00177937
22	B10	8	RNA37	0.228062	-0.00247846
22	B10	9	RNA37	0.227551	-0.00284805
22	B10	10	RNA37	0.227575	-0.00268268
22	B10	11	RNA37	0.230145	2.76559e-05
22	B10	12	RNA37	0.235673	0.00569726
22	B10	13	RNA37	0.239778	0.00994387
22	B10	14	RNA37	0.248165	0.0184721
22	B10	15	RNA37	0.271998	0.042446
22	B10	16	RNA37	0.318061	0.0886502
22	B10	17	RNA37	0.400633	0.171364
22	B10	18	RNA37	0.552363	0.323235
22	B10	19	RNA37	0.818504	0.589517
22	B10	20	RNA37	1.23675	1.0079
22	B10	21	RNA37	1.79965	1.57095
22	B10	22	RNA37	2.42388	2.19531
22	B10	23	RNA37	2.98419	2.75577
22	B10	24	RNA37	3.41357	3.18529
22	B10	25	RNA37	3.70641	3.47827
22	B10	26	RNA37	3.88715	3.65916
22	B10	27	RNA37	3.98434	3.75649
22	B10	28	RNA37	4.03766	3.80995
22	B10	29	RNA37	4.06937	3.84179
22	B10	30	RNA37	4.07626	3.84883
22	B10	31	RNA37	4.07379	3.8465
22	B10	32	RNA37	4.07434	3.84719
22	B10	33	RNA37	4.07365	3.84665
22	B10	34	RNA37	4.07167	3.8448
22	B10	35	RNA37	4.07371	3.84698
22	B10	36	RNA37	4.08347	3.85688
22	B10	37	RNA37	4.08113	3.85468
22	B10	38	RNA37	4.06489	3.83858
22	B10	39	RNA37	4.05805	3.83189
22	B10	40	RNA37	4.0607	3.83468
23	B11	1	RNA37	0.227422	0.00385047
23	B11	2	RNA37	0.226581	0.00277955
23	B11	3	RNA37	0.225186	0.0011536
23	B11	4	RNA37	0.223862	-0.000400653
23	B11	5	RNA37	0.224055	-0.000438344
23	B11	6	RNA37	0.22515	0.000426767
23	B11	7	RNA37	0.225585	0.00063107
23	B11	8	RNA37	0.22491	-0.000274211
23	B11	9	RNA37	0.223608	-0.00180641
23	B11	10	RNA37	0.223888	-0.00175611
23	B11	11	RNA37	0.226079	0.000203561
23	B11	12	RNA37	0.228366	0.00226073
23	B11	13	RNA37	0.234562	0.00822632
23	B11	14	RNA37	0.247184	0.0206183
23	B11	15	RNA37	0.272532	0.0457361
23	B11	16	RNA37	0.316766	0.089739
23	B11	17	RNA37	0.403246	0.175989
23	B11	18	RNA37	0.566268	0.338781
23	B11	19	RNA37	0.847847	0.620129
23	B11	20	RNA37	1.27977	1.05182
23	B11	21	RNA37	1.84624	1.61806
23	B11	22	RNA37	2.46662	2.23821
23	B11	23	RNA37	3.01573	2.78709
23	B11	24	RNA37	3.41846	3.18959
23	B11	25	RNA37	3.67857	3.44947
23	B11	26	RNA37	3.84241	3.61308
23	B11	27	RNA37	3.93776	3.7082
23	B11	28	RNA37	3.99062	3.76083
23	B11	29	RNA37	4.0164	3.78638
23	B11	30	RNA37	4.01826	3.78801
23	B11	31	RNA37	4.00793	3.77744
23	B11	32	RNA37	4.00534	3.77463
23	B11	33	RNA37	4.00381	3.77287
23	B11	34	RNA37	4.00175	3.77058
23	B11	35	RNA37	4.00368	3.77227
23	B11	36	RNA37	4.0051	3.77347
23	B11	37	RNA37	4.00183	3.76997
23	B11	38	RNA37	3.99759	3.76549
23	B11	39	RNA37	3.99613	3.76381
23	B11	40	RNA37	3.99511	3.76255
24	B12	1	RNA37	0.230202	0.00327017
24	B12	2	RNA37	0.23088	0.00357518
24	B12	3	RNA37	0.230641	0.0029619
24	B12	4	RNA37	0.228499	0.000447092
24	B12	5	RNA37	0.22725	-0.00117582
24	B12	6	RNA37	0.226178	-0.00262093
24	B12	7	RNA37	0.227197	-0.00197487
24	B12	8	RNA37	0.23106	0.00151474
24	B12	9	RNA37	0.229683	-0.000236402
24	B12	10	RNA37	0.22916	-0.00113298
24	B12	11	RNA37	0.231179	0.000513019
24	B12	12	RNA37	0.232744	0.00170425
24	B12	13	RNA37	0.239695	0.00828208
24	B12	14	RNA37	0.252061	0.0202747
24	B12	15	RNA37	0.275733	0.0435739
24	B12	16	RNA37	0.320294	0.0877615
24	B12	17	RNA37	0.404143	0.171237
24	B12	18	RNA37	0.566028	0.332748
24	B12	19	RNA37	0.841177	0.607524
24	B12	20	RNA37	1.27079	1.03676
24	B12	21	RNA37	1.83076	1.59636
24	B12	22	RNA37	2.43802	2.20325
24	B12	23	RNA37	2.97223	2.73708
24	B12	24	RNA37	3.37667	3.14115
24	B12	25	RNA37	3.64901	3.41312
24	B12	26	RNA37	3.80582	3.56955
24	B12	27	RNA37	3.8918	3.65516
24	B12	28	RNA37	3.93568	3.69867
24	B12	29	RNA37	3.95169	3.7143
24	B12	30	RNA37	3.9576	3.71984
24	B12	31	RNA37	3.95475	3.71661
24	B12	32	RNA37	3.96527	3.72677
24	B12	33	RNA37	3.96271	3.72383
24	B12	34	RNA37	3.95382	3.71456
24	B12	35	RNA37	3.94727	3.70764
24	B12	36	RNA37	3.94788	3.70788
24	B12	37	RNA37	3.94521	3.70484
24	B12	38	RNA37	3.94276	3.70201
24	B12	39	RNA37	3.93682	3.6957
24	B12	40	RNA37	3.93736	3.69587
25	C1	1	BUL2	0.229656	0.00194813
25	C1	2	BUL2	0.230477	0.00106674
25	C1	3	BUL2	0.230153	-0.000959349
25	C1	4	BUL2	0.231547	-0.00126676
25	C1	5	BUL2	0.237161	0.00264555
25	C1	6	BUL2	0.238869	0.00265145
25	C1	7	BUL2	0.239349	0.00142944
25	C1	8	BUL2	0.238346	-0.00127604
25	C1	9	BUL2	0.238304	-0.00302017
25	C1	10	BUL2	0.240789	-0.00223669
25	C1	11	BUL2	0.243337	-0.00139139
25	C1	12	BUL2	0.247077	0.000646725
25	C1	13	BUL2	0.250909	0.00277721
25	C1	14	BUL2	0.261117	0.0112834
25	C1	15	BUL2	0.281008	0.0294722
25	C1	16	BUL2	0.32171	0.0684724
25	C1	17	BUL2	0.39995	0.145009
25	C1	18	BUL2	0.549466	0.292824
25	C1	19	BUL2	0.801524	0.54318
25	C1	20	BUL2	1.19879	0.938743
25	C1	21	BUL2	1.73236	1.47062
25	C1	22	BUL2	2.31229	2.04884
25	C1	23	BUL2	2.82059	2.55544
25	C1	24	BUL2	3.20347	2.93661
25	C1	25	BUL2	3.46575	3.19719
25	C1	26	BUL2	3.6416	3.37135
25	C1	27	BUL2	3.7567	3.48474
25	C1	28	BUL2	3.81436	3.5407
25	C1	29	BUL2	3.82638	3.55102
25	C1	30	BUL2	3.82882	3.55175
25	C1	31	BUL2	3.82752	3.54875
25	C1	32	BUL2	3.8238	3.54333
25	C1	33	BUL2	3.81759	3.53542
25	C1	34	BUL2	3.8076	3.52373
25	C1	35	BUL2	3.81585	3.53027
25	C1	36	BUL2	3.81728	3.53
25	C1	37	BUL2	3.80913	3.52015
25	C1	38	BUL2	3.80381	3.51313
25	C1	39	BUL2	3.79776	3.50537
25	C1	40	BUL2	3.79077	3.49668
26	C2	1	BUL2	0.205146	-0.00242121
26	C2	2	BUL2	0.205097	-0.00298932
26	C2	3	BUL2	0.207805	-0.000800022
26	C2	4	BUL2	0.209759	0.000635564
26	C2	5	BUL2	0.211014	0.00137181
26	C2	6	BUL2	0.210732	0.000571311
26	C2	7	BUL2	0.210642	-3.72598e-05
26	C2	8	BUL2	0.211651	0.000452951
26	C2	9	BUL2	0.20987	-0.00184616
26	C2	10	BUL2	0.209173	-0.00306134
26	C2	11	BUL2	0.211874	-0.000879204
26	C2	12	BUL2	0.216864	0.00359234
26	C2	13	BUL2	0.220596	0.00680527
26	C2	14	BUL2	0.232067	0.0177578
26	C2	15	BUL2	0.25543	0.0406025
26	C2	16	BUL2	0.296715	0.0813686
26	C2	17	BUL2	0.380472	0.164607
26	C2	18	BUL2	0.530728	0.314345
26	C2	19	BUL2	0.792424	0.575522
26	C2	20	BUL2	1.20159	0.984171
26	C2	21	BUL2	1.74842	1.53048
26	C2	22	BUL2	2.3452	2.12675
26	C2	23	BUL2	2.87181	2.65284
26	C2	24	BUL2	3.26856	3.04907
26	C2	25	BUL2	3.5466	3.32659
26	C2	26	BUL2	3.72316	3.50263
26	C2	27	BUL2	3.81722	3.59617
26	C2	28	BUL2	3.87897	3.6574
26	C2	29	BUL2	3.90138	3.67929
26	C2	30	BUL2	3.9062	3.6836
26	C2	31	BUL2	3.90358	3.68046
26	C2	32	BUL2	3.90189	3.67824
26	C2	33	BUL2	3.89654	3.67238
26	C2	34	BUL2	3.89911	3.67443
26	C2	35	BUL2	3.89622	3.67102
26	C2	36	BUL2	3.89158	3.66586
26	C2	37	BUL2	3.89201	3.66578
26	C2	38	BUL2	3.89667	3.66991
26	C2	39	BUL2	3.89326	3.66599
26	C2	40	BUL2	3.88128	3.65348
27	C3	1	BUL2	0.208851	-0.00163089
27	C3	2	BUL2	0.208667	-0.00211287
27	C3	3	BUL2	0.209244	-0.00183381
27	C3	4	BUL2	0.211756	0.000380908
27	C3	5	BUL2	0.215153	0.00347962
27	C3	6	BUL2	0.214473	0.00250159
27	C3	7	BUL2	0.211371	-0.000898227
27	C3	8	BUL2	0.210411	-0.00215615
27	C3	9	BUL2	0.210276	-0.00258941
27	C3	10	BUL2	0.211013	-0.0021505
27	C3	11	BUL2	0.212736	-0.000724898
27	C3	12	BUL2	0.21775	0.00399088
27	C3	13	BUL2	0.223979	0.00992162
27	C3	14	BUL2	0.237811	0.0234559
27	C3	15	BUL2	0.262614	0.0479608
27	C3	16	BUL2	0.308096	0.093145
27	C3	17	BUL2	0.390264	0.175015
27	C3	18	BUL2	0.539416	0.323869
27	C3	19	BUL2	0.803723	0.587878
27	C3	20	BUL2	1.22116	1.00502
27	C3	21	BUL2	1.77264	1.5562
27	C3	22	BUL2	2.37093	2.15419
27	C3	23	BUL2	2.89856	2.68152
27	C3	24	BUL2	3.29228	3.07494
27	C3	25	BUL2	3.56604	3.34841
27	C3	26	BUL2	3.74131	3.52338
27	C3	27	BUL2	3.84149	3.62326
27	C3	28	BUL2	3.89545	3.67692
27	C3	29	BUL2	3.91898	3.70016
27	C3	30	BUL2	3.91957	3.70045
27	C3	31	BUL2	3.92091	3.70149
27	C3	32	BUL2	3.91963	3.69991
27	C3	33	BUL2	3.92363	3.70362
27	C3	34	BUL2	3.91755	3.69723
27	C3	35	BUL2	3.90558	3.68497
27	C3	36	BUL2	3.89996	3.67905
27	C3	37	BUL2	3.89841	3.6772
27	C3	38	BUL2	3.90586	3.68435
27	C3	39	BUL2	3.90348	3.68168
27	C3	40	BUL2	3.8975	3.6754
28	C4	1	RNA37	0.210214	0.00747159
28	C4	2	RNA37	0.211151	0.00567918
28	C4	3	RNA37	0.211073	0.00287193
28	C4	4	RNA37	0.211211	0.00028088
28	C4	5	RNA37	0.211015	-0.00264402
28	C4	6	RNA37	0.212331	-0.00405734
28	C4	7	RNA37	0.219681	0.000563549
28	C4	8	RNA37	0.224832	0.002985
28	C4	9	RNA37	0.235269	0.0106933
28	C4	10	RNA37	0.255589	0.0282834
28	C4	11	RNA37	0.301803	0.0717682
28	C4	12	RNA37	0.382399	0.149635
28	C4	13	RNA37	0.534228	0.298735
28	C4	14	RNA37	0.799913	0.561691
28	C4	15	RNA37	1.21945	0.978495
28	C4	16	RNA37	1.79174	1.54806
28	C4	17	RNA37	2.42828	2.18187
28	C4	18	RNA37	2.9988	2.74966
28	C4	19	RNA37	3.4348	3.18293
28	C4	20	RNA37	3.73131	3.47672
28	C4	21	RNA37	3.92166	3.66433
28	C4	22	RNA37	4.03264	3.77258
28	C4	23	RNA37	4.08814	3.82535
28	C4	24	RNA37	4.10748	3.84196
28	C4	25	RNA37	4.10948	3.84124
28	C4	26	RNA37	4.1124	3.84142
28	C4	27	RNA37	4.11445	3.84075
28	C4	28	RNA37	4.11552	3.83909
28	C4	29	RNA37	4.11281	3.83365
28	C4	30	RNA37	4.10991	3.82802
28	C4	31	RNA37	4.10752	3.8229
28	C4	32	RNA37	4.10757	3.82022
28	C4	33	RNA37	4.10466	3.81459
28	C4	34	RNA37	4.10343	3.81063
28	C4	35	RNA37	4.10802	3.81249
28	C4	36	RNA37	4.10106	3.8028
28	C4	37	RNA37	4.09729	3.7963
28	C4	38	RNA37	4.09948	3.79576
28	C4	39	RNA37	4.10255	3.7961
28	C4	40	RNA37	4.09851	3.78933
29	C5	1	RNA37	0.232029	0.00373506
29	C5	2	RNA37	0.231041	0.0014147
29	C5	3	RNA37	0.231172	0.000213796
29	C5	4	RNA37	0.232211	-8.00908e-05
29	C5	5	RNA37	0.233574	-4.95791e-05
29	C5	6	RNA37	0.23444	-0.000515753
29	C5	7	RNA37	0.23672	0.000431627
29	C5	8	RNA37	0.244125	0.00650429
29	C5	9	RNA37	0.255266	0.0163121
29	C5	10	RNA37	0.27855	0.0382635
29	C5	11	RNA37	0.323305	0.0816861
29	C5	12	RNA37	0.409754	0.166803
29	C5	13	RNA37	0.565555	0.321271
29	C5	14	RNA37	0.841517	0.595901
29	C5	15	RNA37	1.27964	1.03269
29	C5	16	RNA37	1.86703	1.61875
29	C5	17	RNA37	2.50746	2.25784
29	C5	18	RNA37	3.08906	2.83812
29	C5	19	RNA37	3.53086	3.27858
29	C5	20	RNA37	3.82495	3.57134
29	C5	21	RNA37	4.00143	3.74649
29	C5	22	RNA37	4.10962	3.85334
29	C5	23	RNA37	4.1641	3.90649
29	C5	24	RNA37	4.1875	3.92856
29	C5	25	RNA37	4.19915	3.93888
29	C5	26	RNA37	4.19349	3.93188
29	C5	27	RNA37	4.19266	3.92972
29	C5	28	RNA37	4.20019	3.93592
29	C5	29	RNA37	4.20221	3.93661
29	C5	30	RNA37	4.19996	3.93302
29	C5	31	RNA37	4.18781	3.91954
29	C5	32	RNA37	4.1828	3.9132
29	C5	33	RNA37	4.18009	3.90916
29	C5	34	RNA37	4.17913	3.90687
29	C5	35	RNA37	4.17594	3.90234
29	C5	36	RNA37	4.17744	3.90251
29	C5	37	RNA37	4.17068	3.89442
29	C5	38	RNA37	4.16102	3.88342
29	C5	39	RNA37	4.17263	3.8937
29	C5	40	RNA37	4.17303	3.89277
30	C6	1	RNA37	0.229294	0.00447151
30	C6	2	RNA37	0.228727	0.00189694
30	C6	3	RNA37	0.228399	-0.000439033
30	C6	4	RNA37	0.230728	-0.000117072
30	C6	5	RNA37	0.233661	0.000808147
30	C6	6	RNA37	0.235351	0.000491056
30	C6	7	RNA37	0.236125	-0.000743097
30	C6	8	RNA37	0.242174	0.00329901
30	C6	9	RNA37	0.255305	0.0144217
30	C6	10	RNA37	0.277453	0.0345623
30	C6	11	RNA37	0.321094	0.0761964
30	C6	12	RNA37	0.403455	0.15655
30	C6	13	RNA37	0.555605	0.306692
30	C6	14	RNA37	0.827493	0.576573
30	C6	15	RNA37	1.26149	1.00856
30	C6	16	RNA37	1.85172	1.59679
30	C6	17	RNA37	2.50505	2.24811
30	C6	18	RNA37	3.09678	2.83783
30	C6	19	RNA37	3.5459	3.28494
30	C6	20	RNA37	3.84587	3.58291
30	C6	21	RNA37	4.03954	3.77457
30	C6	22	RNA37	4.15014	3.88316
30	C6	23	RNA37	4.21195	3.94296
30	C6	24	RNA37	4.23239	3.96139
30	C6	25	RNA37	4.23189	3.95888
30	C6	26	RNA37	4.23127	3.95626
30	C6	27	RNA37	4.2312	3.95418
30	C6	28	RNA37	4.22872	3.9497
30	C6	29	RNA37	4.23194	3.95091
30	C6	30	RNA37	4.23816	3.95512
30	C6	31	RNA37	4.23764	3.95259
30	C6	32	RNA37	4.22533	3.93827
30	C6	33	RNA37	4.2252	3.93614
30	C6	34	RNA37	4.22396	3.93289
30	C6	35	RNA37	4.22662	3.93355
30	C6	36	RNA37	4.2249	3.92982
30	C6	37	RNA37	4.22569	3.9286
30	C6	38	RNA37	4.22208	3.92298
30	C6	39	RNA37	4.2125	3.91139
30	C6	40	RNA37	4.20489	3.90178
31	C7	1	BUL2	0.226447	0.00382715
31	C7	2	BUL2	0.225805	0.00272599
31	C7	3	BUL2	0.223719	0.000180243
31	C7	4	BUL2	0.223202	-0.00079522
31	C7	5	BUL2	0.224625	0.000167854
31	C7	6	BUL2	0.22493	1.39659e-05
31	C7	7	BUL2	0.226376	0.00100058
31	C7	8	BUL2	0.226409	0.000574437
31	C7	9	BUL2	0.22626	-3.36831e-05
31	C7	10	BUL2	0.225714	-0.00103932
31	C7	11	BUL2	0.225572	-0.00164017
31	C7	12	BUL2	0.229243	0.00157131
31	C7	13	BUL2	0.234234	0.0061037
31	C7	14	BUL2	0.24373	0.0151404
31	C7	15	BUL2	0.267484	0.0384349
31	C7	16	BUL2	0.307127	0.0776191
31	C7	17	BUL2	0.389411	0.159443
31	C7	18	BUL2	0.539558	0.309132
31	C7	19	BUL2	0.799674	0.568788
31	C7	20	BUL2	1.20989	0.978541
31	C7	21	BUL2	1.76696	1.53516
31	C7	22	BUL2	2.39386	2.16159
31	C7	23	BUL2	2.96128	2.72855
31	C7	24	BUL2	3.38777	3.15458
31	C7	25	BUL2	3.68952	3.45587
31	C7	26	BUL2	3.88872	3.65462
31	C7	27	BUL2	4.01112	3.77656
31	C7	28	BUL2	4.0824	3.84738
31	C7	29	BUL2	4.10549	3.87001
31	C7	30	BUL2	4.1178	3.88186
31	C7	31	BUL2	4.12227	3.88587
31	C7	32	BUL2	4.11673	3.87987
31	C7	33	BUL2	4.10917	3.87185
31	C7	34	BUL2	4.11573	3.87795
31	C7	35	BUL2	4.12092	3.88269
31	C7	36	BUL2	4.11474	3.87605
31	C7	37	BUL2	4.11507	3.87591
31	C7	38	BUL2	4.11188	3.87227
31	C7	39	BUL2	4.10414	3.86407
31	C7	40	BUL2	4.09708	3.85655
32	C8	1	BUL2	0.218109	0.00664041
32	C8	2	BUL2	0.217403	0.00482402
32	C8	3	BUL2	0.214818	0.00112848
32	C8	4	BUL2	0.214503	-0.000296806
32	C8	5	BUL2	0.216626	0.000715868
32	C8	6	BUL2	0.216718	-0.00030335
32	C8	7	BUL2	0.216934	-0.00119755
32	C8	8	BUL2	0.21875	-0.000492254
32	C8	9	BUL2	0.219266	-0.00108595
32	C8	10	BUL2	0.221388	-7.51273e-05
32	C8	11	BUL2	0.222965	0.000391986
32	C8	12	BUL2	0.224898	0.0012147
32	C8	13	BUL2	0.230512	0.00571757
32	C8	14	BUL2	0.241358	0.0154541
32	C8	15	BUL2	0.264172	0.0371576
32	C8	16	BUL2	0.307496	0.0793704
32	C8	17	BUL2	0.392544	0.163309
32	C8	18	BUL2	0.545402	0.315056
32	C8	19	BUL2	0.815643	0.584187
32	C8	20	BUL2	1.23627	1.00371
32	C8	21	BUL2	1.80103	1.56736
32	C8	22	BUL2	2.4286	2.19381
32	C8	23	BUL2	2.98812	2.75223
32	C8	24	BUL2	3.41032	3.17331
32	C8	25	BUL2	3.69356	3.45544
32	C8	26	BUL2	3.87983	3.6406
32	C8	27	BUL2	3.99705	3.75671
32	C8	28	BUL2	4.06479	3.82334
32	C8	29	BUL2	4.09561	3.85305
32	C8	30	BUL2	4.10578	3.86211
32	C8	31	BUL2	4.10698	3.8622
32	C8	32	BUL2	4.10624	3.86034
32	C8	33	BUL2	4.10217	3.85516
32	C8	34	BUL2	4.10381	3.8557
32	C8	35	BUL2	4.10334	3.85411
32	C8	36	BUL2	4.09635	3.84602
32	C8	37	BUL2	4.08683	3.83538
32	C8	38	BUL2	4.09263	3.84007
32	C8	39	BUL2	4.0948	3.84113
32	C8	40	BUL2	4.09306	3.83828
33	C9	1	BUL2	0.211093	0.00238957
33	C9	2	BUL2	0.211601	0.00206502
33	C9	3	BUL2	0.211446	0.00107901
33	C9	4	BUL2	0.211247	4.72779e-05
33	C9	5	BUL2	0.21153	-0.000501416
33	C9	6	BUL2	0.212865	2.13574e-06
33	C9	7	BUL2	0.214094	0.000399025
33	C9	8	BUL2	0.213625	-0.000901239
33	C9	9	BUL2	0.213928	-0.00143019
33	C9	10	BUL2	0.215433	-0.000757553
33	C9	11	BUL2	0.217845	0.000823308
33	C9	12	BUL2	0.219094	0.00123964
33	C9	13	BUL2	0.224165	0.00547921
33	C9	14	BUL2	0.233713	0.0141958
33	C9	15	BUL2	0.258945	0.0385958
33	C9	16	BUL2	0.302994	0.0818126
33	C9	17	BUL2	0.389807	0.167794
33	C9	18	BUL2	0.544663	0.321819
33	C9	19	BUL2	0.815516	0.59184
33	C9	20	BUL2	1.24193	1.01742
33	C9	21	BUL2	1.80644	1.5811
33	C9	22	BUL2	2.42795	2.20178
33	C9	23	BUL2	2.98435	2.75735
33	C9	24	BUL2	3.39396	3.16612
33	C9	25	BUL2	3.67455	3.44588
33	C9	26	BUL2	3.85646	3.62696
33	C9	27	BUL2	3.96492	3.73458
33	C9	28	BUL2	4.02122	3.79005
33	C9	29	BUL2	4.04663	3.81463
33	C9	30	BUL2	4.04882	3.81599
33	C9	31	BUL2	4.0466	3.81294
33	C9	32	BUL2	4.04406	3.80957
33	C9	33	BUL2	4.04281	3.80749
33	C9	34	BUL2	4.04734	3.81118
33	C9	35	BUL2	4.04299	3.80601
33	C9	36	BUL2	4.03459	3.79678
33	C9	37	BUL2	4.02738	3.78873
33	C9	38	BUL2	4.02715	3.78767
33	C9	39	BUL2	4.0224	3.78209
33	C9	40	BUL2	4.02404	3.7829
34	C10	1	RNA37	0.229788	0.0167324
34	C10	2	RNA37	0.228395	0.00832098
34	C10	3	RNA37	0.228377	0.00128397
34	C10	4	RNA37	0.232829	-0.00128296
34	C10	5	RNA37	0.239845	-0.001286
34	C10	6	RNA37	0.249435	0.00128499
34	C10	7	RNA37	0.265161	0.00999225
34	C10	8	RNA37	0.292934	0.0307463
34	C10	9	RNA37	0.350266	0.081059
34	C10	10	RNA37	0.459492	0.183267
34	C10	11	RNA37	0.661825	0.37858
34	C10	12	RNA37	0.997955	0.707692
34	C10	13	RNA37	1.48998	1.1927
34	C10	14	RNA37	2.0982	1.7939
34	C10	15	RNA37	2.7191	2.40778
34	C10	16	RNA37	3.23089	2.91255
34	C10	17	RNA37	3.59664	3.27128
34	C10	18	RNA37	3.83667	3.50429
34	C10	19	RNA37	3.98329	3.64389
34	C10	20	RNA37	4.06207	3.71566
34	C10	21	RNA37	4.09168	3.73825
34	C10	22	RNA37	4.10091	3.74045
34	C10	23	RNA37	4.10468	3.73721
34	C10	24	RNA37	4.10638	3.73189
34	C10	25	RNA37	4.11428	3.73277
34	C10	26	RNA37	4.11691	3.72838
34	C10	27	RNA37	4.11396	3.71841
34	C10	28	RNA37	4.11267	3.7101
34	C10	29	RNA37	4.10892	3.69934
34	C10	30	RNA37	4.10175	3.68515
34	C10	31	RNA37	4.1016	3.67798
34	C10	32	RNA37	4.09839	3.66775
34	C10	33	RNA37	4.09502	3.65736
34	C10	34	RNA37	4.09697	3.65229
34	C10	35	RNA37	4.10121	3.64951
34	C10	36	RNA37	4.0994	3.64069
34	C10	37	RNA37	4.08886	3.62313
34	C10	38	RNA37	4.07868	3.60592
34	C10	39	RNA37	4.07427	3.5945
34	C10	40	RNA37	4.06937	3.58258
35	C11	1	RNA37	0.232226	-0.00528526
35	C11	2	RNA37	0.232176	-0.00533491
35	C11	3	RNA37	0.233449	-0.00406229
35	C11	4	RNA37	0.23725	-0.000261217
35	C11	5	RNA37	0.241834	0.00432351
35	C11	6	RNA37	0.247521	0.0100105
35	C11	7	RNA37	0.262459	0.0249477
35	C11	8	RNA37	0.2963	0.0587887
35	C11	9	RNA37	0.35603	0.118519
35	C11	10	RNA37	0.462811	0.2253
35	C11	11	RNA37	0.660137	0.422626
35	C11	12	RNA37	0.999034	0.761523
35	C11	13	RNA37	1.49458	1.25707
35	C11	14	RNA37	2.10408	1.86657
35	C11	15	RNA37	2.72272	2.48521
35	C11	16	RNA37	3.22932	2.99181
35	C11	17	RNA37	3.58462	3.34711
35	C11	18	RNA37	3.80939	3.57188
35	C11	19	RNA37	3.94977	3.71226
35	C11	20	RNA37	4.0269	3.78939
35	C11	21	RNA37	4.05369	3.81618
35	C11	22	RNA37	4.06227	3.82476
35	C11	23	RNA37	4.06755	3.83004
35	C11	24	RNA37	4.0683	3.83079
35	C11	25	RNA37	4.06999	3.83248
35	C11	26	RNA37	4.06638	3.82887
35	C11	27	RNA37	4.06125	3.82374
35	C11	28	RNA37	4.05779	3.82028
35	C11	29	RNA37	4.05836	3.82084
35	C11	30	RNA37	4.06114	3.82363
35	C11	31	RNA37	4.05703	3.81952
35	C11	32	RNA37	4.05259	3.81508
35	C11	33	RNA37	4.04977	3.81226
35	C11	34	RNA37	4.05154	3.81403
35	C11	35	RNA37	4.05389	3.81638
35	C11	36	RNA37	4.05388	3.81637
35	C11	37	RNA37	4.04258	3.80507
35	C11	38	RNA37	4.03381	3.7963
35	C11	39	RNA37	4.02929	3.79178
35	C11	40	RNA37	4.03015	3.79264
36	C12	1	RNA37	0.217753	-0.0105763
36	C12	2	RNA37	0.218387	-0.00994236
36	C12	3	RNA37	0.221981	-0.00634859
36	C12	4	RNA37	0.229071	0.000741531
36	C12	5	RNA37	0.233936	0.00560706
36	C12	6	RNA37	0.239397	0.0110679
36	C12	7	RNA37	0.257251	0.0289221
36	C12	8	RNA37	0.287523	0.0591941
36	C12	9	RNA37	0.345591	0.117262
36	C12	10	RNA37	0.453964	0.225634
36	C12	11	RNA37	0.653858	0.425528
36	C12	12	RNA37	0.99137	0.763041
36	C12	13	RNA37	1.48896	1.26063
36	C12	14	RNA37	2.08732	1.85899
36	C12	15	RNA37	2.68574	2.45741
36	C12	16	RNA37	3.17282	2.94449
36	C12	17	RNA37	3.5217	3.29337
36	C12	18	RNA37	3.751	3.52267
36	C12	19	RNA37	3.88744	3.65911
36	C12	20	RNA37	3.95643	3.7281
36	C12	21	RNA37	3.98042	3.75209
36	C12	22	RNA37	3.98541	3.75708
36	C12	23	RNA37	3.98848	3.76015
36	C12	24	RNA37	3.98545	3.75712
36	C12	25	RNA37	3.9881	3.75977
36	C12	26	RNA37	3.98942	3.76109
36	C12	27	RNA37	3.98882	3.76049
36	C12	28	RNA37	3.98475	3.75642
36	C12	29	RNA37	3.98715	3.75882
36	C12	30	RNA37	3.98281	3.75448
36	C12	31	RNA37	3.97659	3.74826
36	C12	32	RNA37	3.97405	3.74572
36	C12	33	RNA37	3.97285	3.74452
36	C12	34	RNA37	3.97988	3.75155
36	C12	35	RNA37	3.97136	3.74303
36	C12	36	RNA37	3.96279	3.73446
36	C12	37	RNA37	3.9567	3.72837
36	C12	38	RNA37	3.95341	3.72508
36	C12	39	RNA37	3.95069	3.72237
36	C12	40	RNA37	3.94502	3.71669
37	D1	1	BUL2	0.212049	-0.00546348
37	D1	2	BUL2	0.211949	-0.00583773
37	D1	3	BUL2	0.214471	-0.00358901
37	D1	4	BUL2	0.217276	-0.00105817
37	D1	5	BUL2	0.217557	-0.00105083
37	D1	6	BUL2	0.220384	0.00150259
37	D1	7	BUL2	0.220999	0.00184393
37	D1	8	BUL2	0.221718	0.00228902
37	D1	9	BUL2	0.218468	-0.00123489
37	D1	10	BUL2	0.218249	-0.00172779
37	D1	11	BUL2	0.221934	0.00168376
37	D1	12	BUL2	0.221537	0.00101261
37	D1	13	BUL2	0.220222	-0.00057619
37	D1	14	BUL2	0.220462	-0.000609625
37	D1	15	BUL2	0.222766	0.00142038
37	D1	16	BUL2	0.223374	0.00175451
37	D1	17	BUL2	0.224135	0.00224196
37	D1	18	BUL2	0.223558	0.00139096
37	D1	19	BUL2	0.222884	0.000443768
37	D1	20	BUL2	0.223168	0.000454142
37	D1	21	BUL2	0.223686	0.000697943
37	D1	22	BUL2	0.222056	-0.00120559
37	D1	23	BUL2	0.221715	-0.00182106
37	D1	24	BUL2	0.223752	-5.77005e-05
37	D1	25	BUL2	0.221567	-0.00251614
37	D1	26	BUL2	0.220805	-0.00355212
37	D1	27	BUL2	0.223232	-0.00139897
37	D1	28	BUL2	0.226498	0.00159364
37	D1	29	BUL2	0.225582	0.000403982
37	D1	30	BUL2	0.224532	-0.000920117
37	D1	31	BUL2	0.225293	-0.000432384
37	D1	32	BUL2	0.229017	0.00301739
37	D1	33	BUL2	0.234172	0.0078985
37	D1	34	BUL2	0.244718	0.0181714
37	D1	35	BUL2	0.267368	0.0405474
37	D1	36	BUL2	0.309085	0.0819909
37	D1	37	BUL2	0.386325	0.158957
37	D1	38	BUL2	0.527624	0.299982
37	D1	39	BUL2	0.749593	0.521677
37	D1	40	BUL2	1.02122	0.793029
38	D2	1	RNA37	0.204122	0.00172692
38	D2	2	RNA37	0.20458	0.00182891
38	D2	3	RNA37	0.202542	-0.000564908
38	D2	4	RNA37	0.203036	-0.000427125
38	D2	5	RNA37	0.206835	0.00301603
38	D2	6	RNA37	0.207251	0.00307579
38	D2	7	RNA37	0.206209	0.00167834
38	D2	8	RNA37	0.205676	0.000789343
38	D2	9	RNA37	0.206025	0.000782004
38	D2	10	RNA37	0.206251	0.000652609
38	D2	11	RNA37	0.207229	0.00127438
38	D2	12	RNA37	0.204554	-0.00175625
38	D2	13	RNA37	0.204233	-0.00243374
38	D2	14	RNA37	0.207131	0.000108476
38	D2	15	RNA37	0.207168	-0.000210864
38	D2	16	RNA37	0.206693	-0.0010414
38	D2	17	RNA37	0.207019	-0.00107168
38	D2	18	RNA37	0.208652	0.000205495
38	D2	19	RNA37	0.208745	-5.70122e-05
38	D2	20	RNA37	0.209247	8.82511e-05
38	D2	21	RNA37	0.209395	-0.000118928
38	D2	22	RNA37	0.210314	0.000443523
38	D2	23	RNA37	0.207027	-0.00319927
38	D2	24	RNA37	0.206614	-0.00396786
38	D2	25	RNA37	0.209679	-0.00125921
38	D2	26	RNA37	0.21124	-5.38798e-05
38	D2	27	RNA37	0.212693	0.00104276
38	D2	28	RNA37	0.213608	0.00160162
38	D2	29	RNA37	0.212575	0.000213184
38	D2	30	RNA37	0.211722	-0.000995636
38	D2	31	RNA37	0.210997	-0.00207707
38	D2	32	RNA37	0.210547	-0.00288306
38	D2	33	RNA37	0.210936	-0.00285029
38	D2	34	RNA37	0.21175	-0.0023915
38	D2	35	RNA37	0.212069	-0.00242868
38	D2	36	RNA37	0.214335	-0.0005184
38	D2	37	RNA37	0.216774	0.0015646
38	D2	38	RNA37	0.220615	0.00504931
38	D2	39	RNA37	0.224643	0.00872104
38	D2	40	RNA37	0.231718	0.0154407
39	D3	1
39	D3	2
39	D3	3
39	D3	4
39	D3	5
39	D3	6
39	D3	7
39	D3	8
39	D3	9
39	D3	10
39	D3	11
39	D3	12
39	D3	13
39	D3	14
39	D3	15
39	D3	16
39	D3	17
39	D3	18
39	D3	19
39	D3	20
39	D3	21
39	D3	22
39	D3	23
39	D3	24
39	D3	25
39	D3	26
39	D3	27
39	D3	28
39	D3	29
39	D3	30
39	D3	31
39	D3	32
39	D3	33
39	D3	34
39	D3	35
39	D3	36
39	D3	37
39	D3	38
39	D3	39
39	D3	40
40	D4	1
40	D4	2
40	D4	3
40	D4	4
40	D4	5
40	D4	6
40	D4	7
40	D4	8
40	D4	9
40	D4	10
40	D4	11
40	D4	12
40	D4	13
40	D4	14
40	D4	15
40	D4	16
40	D4	17
40	D4	18
40	D4	19
40	D4	20
40	D4	21
40	D4	22
40	D4	23
40	D4	24
40	D4	25
40	D4	26
40	D4	27
40	D4	28
40	D4	29
40	D4	30
40	D4	31
40	D4	32
40	D4	33
40	D4	34
40	D4	35
40	D4	36
40	D4	37
40	D4	38
40	D4	39
40	D4	40
41	D5	1
41	D5	2
41	D5	3
41	D5	4
41	D5	5
41	D5	6
41	D5	7
41	D5	8
41	D5	9
41	D5	10
41	D5	11
41	D5	12
41	D5	13
41	D5	14
41	D5	15
41	D5	16
41	D5	17
41	D5	18
41	D5	19
41	D5	20
41	D5	21
41	D5	22
41	D5	23
41	D5	24
41	D5	25
41	D5	26
41	D5	27
41	D5	28
41	D5	29
41	D5	30
41	D5	31
41	D5	32
41	D5	33
41	D5	34
41	D5	35
41	D5	36
41	D5	37
41	D5	38
41	D5	39
41	D5	40
42	D6	1
42	D6	2
42	D6	3
42	D6	4
42	D6	5
42	D6	6
42	D6	7
42	D6	8
42	D6	9
42	D6	10
42	D6	11
42	D6	12
42	D6	13
42	D6	14
42	D6	15
42	D6	16
42	D6	17
42	D6	18
42	D6	19
42	D6	20
42	D6	21
42	D6	22
42	D6	23
42	D6	24
42	D6	25
42	D6	26
42	D6	27
42	D6	28
42	D6	29
42	D6	30
42	D6	31
42	D6	32
42	D6	33
42	D6	34
42	D6	35
42	D6	36
42	D6	37
42	D6	38
42	D6	39
42	D6	40
43	D7	1
43	D7	2
43	D7	3
43	D7	4
43	D7	5
43	D7	6
43	D7	7
43	D7	8
43	D7	9
43	D7	10
43	D7	11
43	D7	12
43	D7	13
43	D7	14
43	D7	15
43	D7	16
43	D7	17
43	D7	18
43	D7	19
43	D7	20
43	D7	21
43	D7	22
43	D7	23
43	D7	24
43	D7	25
43	D7	26
43	D7	27
43	D7	28
43	D7	29
43	D7	30
43	D7	31
43	D7	32
43	D7	33
43	D7	34
43	D7	35
43	D7	36
43	D7	37
43	D7	38
43	D7	39
43	D7	40
44	D8	1
44	D8	2
44	D8	3
44	D8	4
44	D8	5
44	D8	6
44	D8	7
44	D8	8
44	D8	9
44	D8	10
44	D8	11
44	D8	12
44	D8	13
44	D8	14
44	D8	15
44	D8	16
44	D8	17
44	D8	18
44	D8	19
44	D8	20
44	D8	21
44	D8	22
44	D8	23
44	D8	24
44	D8	25
44	D8	26
44	D8	27
44	D8	28
44	D8	29
44	D8	30
44	D8	31
44	D8	32
44	D8	33
44	D8	34
44	D8	35
44	D8	36
44	D8	37
44	D8	38
44	D8	39
44	D8	40
45	D9	1
45	D9	2
45	D9	3
45	D9	4
45	D9	5
45	D9	6
45	D9	7
45	D9	8
45	D9	9
45	D9	10
45	D9	11
45	D9	12
45	D9	13
45	D9	14
45	D9	15
45	D9	16
45	D9	17
45	D9	18
45	D9	19
45	D9	20
45	D9	21
45	D9	22
45	D9	23
45	D9	24
45	D9	25
45	D9	26
45	D9	27
45	D9	28
45	D9	29
45	D9	30
45	D9	31
45	D9	32
45	D9	33
45	D9	34
45	D9	35
45	D9	36
45	D9	37
45	D9	38
45	D9	39
45	D9	40
46	D10	1
46	D10	2
46	D10	3
46	D10	4
46	D10	5
46	D10	6
46	D10	7
46	D10	8
46	D10	9
46	D10	10
46	D10	11
46	D10	12
46	D10	13
46	D10	14
46	D10	15
46	D10	16
46	D10	17
46	D10	18
46	D10	19
46	D10	20
46	D10	21
46	D10	22
46	D10	23
46	D10	24
46	D10	25
46	D10	26
46	D10	27
46	D10	28
46	D10	29
46	D10	30
46	D10	31
46	D10	32
46	D10	33
46	D10	34
46	D10	35
46	D10	36
46	D10	37
46	D10	38
46	D10	39
46	D10	40
47	D11	1
47	D11	2
47	D11	3
47	D11	4
47	D11	5
47	D11	6
47	D11	7
47	D11	8
47	D11	9
47	D11	10
47	D11	11
47	D11	12
47	D11	13
47	D11	14
47	D11	15
47	D11	16
47	D11	17
47	D11	18
47	D11	19
47	D11	20
47	D11	21
47	D11	22
47	D11	23
47	D11	24
47	D11	25
47	D11	26
47	D11	27
47	D11	28
47	D11	29
47	D11	30
47	D11	31
47	D11	32
47	D11	33
47	D11	34
47	D11	35
47	D11	36
47	D11	37
47	D11	38
47	D11	39
47	D11	40
48	D12	1
48	D12	2
48	D12	3
48	D12	4
48	D12	5
48	D12	6
48	D12	7
48	D12	8
48	D12	9
48	D12	10
48	D12	11
48	D12	12
48	D12	13
48	D12	14
48	D12	15
48	D12	16
48	D12	17
48	D12	18
48	D12	19
48	D12	20
48	D12	21
48	D12	22
48	D12	23
48	D12	24
48	D12	25
48	D12	26
48	D12	27
48	D12	28
48	D12	29
48	D12	30
48	D12	31
48	D12	32
48	D12	33
48	D12	34
48	D12	35
48	D12	36
48	D12	37
48	D12	38
48	D12	39
48	D12	40
49	E1	1
49	E1	2
49	E1	3
49	E1	4
49	E1	5
49	E1	6
49	E1	7
49	E1	8
49	E1	9
49	E1	10
49	E1	11
49	E1	12
49	E1	13
49	E1	14
49	E1	15
49	E1	16
49	E1	17
49	E1	18
49	E1	19
49	E1	20
49	E1	21
49	E1	22
49	E1	23
49	E1	24
49	E1	25
49	E1	26
49	E1	27
49	E1	28
49	E1	29
49	E1	30
49	E1	31
49	E1	32
49	E1	33
[truncated: 1,887 more rows]

## Sheet: Results
Block Type	96-Well 0.2-mL Block
Calibration Background is expired	No
Calibration Background performed on	02-16-2023
Calibration Pure Dye ABY is expired	No
Calibration Pure Dye ABY performed on	02-16-2023
Calibration Pure Dye CY5 is expired	No
Calibration Pure Dye CY5 performed on	02-16-2023
Calibration Pure Dye FAM is expired	No
Calibration Pure Dye FAM performed on	02-16-2023
Calibration Pure Dye JUN is expired	No
Calibration Pure Dye JUN performed on	02-16-2023
Calibration Pure Dye MUSTANG PURPLE is expired	No
Calibration Pure Dye MUSTANG PURPLE performed on	02-16-2023
Calibration Pure Dye NED is expired	No
Calibration Pure Dye NED performed on	02-16-2023
Calibration Pure Dye ROX is expired	No
Calibration Pure Dye ROX performed on	02-16-2023
Calibration Pure Dye SYBR is expired	No
Calibration Pure Dye SYBR performed on	02-16-2023
Calibration Pure Dye TAMRA is expired	No
Calibration Pure Dye TAMRA performed on	02-16-2023
Calibration Pure Dye VIC is expired	No
Calibration Pure Dye VIC performed on	02-16-2023
Calibration ROI is expired	No
Calibration ROI performed on	02-16-2023
Calibration Uniformity is expired	No
Calibration Uniformity performed on	02-16-2023
Chemistry	SYBR_GREEN
Date Created	2023-05-11 08:34:30 AM PDT
Experiment Barcode
Experiment Comment
Experiment File Name	D:\Users\INSTR-USER\experiments\Bedalov\Smiles\2023-05-10_150508 Carmina ChEH time 0 rDNA.eds
Experiment Name	2023-05-10_150508 Carmina ChEH time 0 rDNA
Experiment Run End Time	2023-05-10 16:51:54 PM PDT
Experiment Type	Standard Curve
Instrument Name	272520179
Instrument Serial Number	272520179
Instrument Type	QuantStudio™ 5 System
Passive Reference	ROX
Post-read Stage/Step
Pre-read Stage/Step
Quantification Cycle Method	Ct
Signal Smoothing On	true
Stage where Melt Analysis is performed	Stage3
Stage/ Cycle where Ct Analysis is performed	Stage2, Step3
User Name
Well	Well Position	Omit	Sample Name	Target Name	Task	Reporter	Quencher	CT	Ct Mean	Ct SD	Quantity	Quantity Mean	Quantity SD	Y-Intercept	R(superscript 2)	Slope	Efficiency	Automatic Ct Threshold	Ct Threshold	Automatic Baseline	Baseline Start	Baseline End	Amp Status	Comments	Cq Conf	CQCONF	NOAMP	EXPFAIL	Tm1	Tm2	Tm3	Tm4
1	A1	FALSE	16747	BUL2	UNKNOWN	SYBR	None	18.2565	18.2786	0.0469839								TRUE	0.410635	TRUE	3	12	Amp		0.987058	N	N	N	81.2157
2	A2	FALSE	16747	BUL2	UNKNOWN	SYBR	None	18.2467	18.2786	0.0469839								TRUE	0.410635	TRUE	3	12	Amp		0.986662	N	N	N	81.3631
3	A3	FALSE	16747	BUL2	UNKNOWN	SYBR	None	18.3326	18.2786	0.0469839								TRUE	0.410635	TRUE	3	12	Amp		0.98581	N	N	N	81.3475
4	A4	FALSE	16747	RNA37	UNKNOWN	SYBR	None	13.3715	13.4008	0.0311964								TRUE	0.451172	TRUE	3	7	Amp		0.986542	N	N	N	81.2002
5	A5	FALSE	16747	RNA37	UNKNOWN	SYBR	None	13.4336	13.4008	0.0311964								TRUE	0.451172	TRUE	3	7	Amp		0.989043	N	N	N	80.9024
6	A6	FALSE	16747	RNA37	UNKNOWN	SYBR	None	13.3974	13.4008	0.0311964								TRUE	0.451172	TRUE	3	8	Amp		0.988327	N	N	N	80.9024
7	A7	FALSE	16769	BUL2	UNKNOWN	SYBR	None	19.3905	19.4066	0.0174893								TRUE	0.410635	TRUE	3	13	Amp		0.987964	N	N	N	81.3795
8	A8	FALSE	16769	BUL2	UNKNOWN	SYBR	None	19.4041	19.4066	0.0174893								TRUE	0.410635	TRUE	3	13	Amp		0.98948	N	N	N	81.3795
9	A9	FALSE	16769	BUL2	UNKNOWN	SYBR	None	19.4252	19.4066	0.0174893								TRUE	0.410635	TRUE	3	13	Amp		0.989218	N	N	N	81.3591
10	A10	FALSE	16769	RNA37	UNKNOWN	SYBR	None	14.4736	14.515	0.0403073								TRUE	0.451172	TRUE	3	8	Amp		0.986215	N	N	N	81.2119
11	A11	FALSE	16769	RNA37	UNKNOWN	SYBR	None	14.5541	14.515	0.0403073								TRUE	0.451172	TRUE	3	8	Amp		0.989175	N	N	N	81.0627
12	A12	FALSE	16769	RNA37	UNKNOWN	SYBR	None	14.5174	14.515	0.0403073								TRUE	0.451172	TRUE	3	9	Amp		0.990128	N	N	N	81.0627
13	B1	FALSE	17256	BUL2	UNKNOWN	SYBR	None	21.0681	20.9813	0.0806256								TRUE	0.410635	TRUE	3	15	Amp		0.987192	N	N	N	81.2157
14	B2	FALSE	17256	BUL2	UNKNOWN	SYBR	None	20.9087	20.9813	0.0806256								TRUE	0.410635	TRUE	3	14	Amp		0.987862	N	N	N	81.2157
15	B3	FALSE	17256	BUL2	UNKNOWN	SYBR	None	20.9672	20.9813	0.0806256								TRUE	0.410635	TRUE	3	14	Amp		0.975552	N	N	N	81.2002
16	B4	FALSE	17256	RNA37	UNKNOWN	SYBR	None	17.2111	17.1672	0.0561765								TRUE	0.451172	TRUE	3	11	Amp		0.985955	N	N	N	81.053
17	B5	FALSE	17256	RNA37	UNKNOWN	SYBR	None	17.1865	17.1672	0.0561765								TRUE	0.451172	TRUE	3	11	Amp		0.986661	N	N	N	80.9024
18	B6	FALSE	17256	RNA37	UNKNOWN	SYBR	None	17.1039	17.1672	0.0561765								TRUE	0.451172	TRUE	3	11	Amp		0.986218	N	N	N	80.9024
19	B7	FALSE	17257	BUL2	UNKNOWN	SYBR	None	20.2256	20.2945	0.107165								TRUE	0.410635	TRUE	3	14	Amp		0.988101	N	N	N	81.2321
20	B8	FALSE	17257	BUL2	UNKNOWN	SYBR	None	20.4179	20.2945	0.107165								TRUE	0.410635	TRUE	3	14	Amp		0.988887	N	N	N	81.3795
21	B9	FALSE	17257	BUL2	UNKNOWN	SYBR	None	20.2399	20.2945	0.107165								TRUE	0.410635	TRUE	3	13	Amp		0.984314	N	N	N	81.2119
22	B10	FALSE	17257	RNA37	UNKNOWN	SYBR	None	18.5203	18.473	0.0441427								TRUE	0.451172	TRUE	3	12	Amp		0.988785	N	N	N	81.0646
23	B11	FALSE	17257	RNA37	UNKNOWN	SYBR	None	18.433	18.473	0.0441427								TRUE	0.451172	TRUE	3	12	Amp		0.988113	N	N	N	81.0627
24	B12	FALSE	17257	RNA37	UNKNOWN	SYBR	None	18.4656	18.473	0.0441427								TRUE	0.451172	TRUE	3	12	Amp		0.98629	N	N	N	81.0627
25	C1	FALSE	17458	BUL2	UNKNOWN	SYBR	None	18.5138	18.4256	0.079997								TRUE	0.410635	TRUE	3	13	Amp		0.987499	N	N	N	81.0684
26	C2	FALSE	17458	BUL2	UNKNOWN	SYBR	None	18.4053	18.4256	0.079997								TRUE	0.410635	TRUE	3	12	Amp		0.985913	N	N	N	81.2157
27	C3	FALSE	17458	BUL2	UNKNOWN	SYBR	None	18.3577	18.4256	0.079997								TRUE	0.410635	TRUE	3	12	Amp		0.986088	N	N	N	81.053
28	C4	FALSE	17458	RNA37	UNKNOWN	SYBR	None	13.621	13.5698	0.0549081								TRUE	0.451172	TRUE	3	8	Amp		0.989156	N	N	N	80.7586
29	C5	FALSE	17458	RNA37	UNKNOWN	SYBR	None	13.5118	13.5698	0.0549081								TRUE	0.451172	TRUE	3	7	Amp		0.989024	N	N	N	80.7552
30	C6	FALSE	17458	RNA37	UNKNOWN	SYBR	None	13.5766	13.5698	0.0549081								TRUE	0.451172	TRUE	3	7	Amp		0.988064	N	N	N	80.7552
31	C7	FALSE	17459	BUL2	UNKNOWN	SYBR	None	18.4339	18.3949	0.0369459								TRUE	0.410635	TRUE	3	12	Amp		0.98848	N	N	N	81.2321
32	C8	FALSE	17459	BUL2	UNKNOWN	SYBR	None	18.3905	18.3949	0.0369459								TRUE	0.410635	TRUE	3	12	Amp		0.989643	N	N	N	81.2321
33	C9	FALSE	17459	BUL2	UNKNOWN	SYBR	None	18.3604	18.3949	0.0369459								TRUE	0.410635	TRUE	3	12	Amp		0.989166	N	N	N	81.0646
34	C10	FALSE	17459	RNA37	UNKNOWN	SYBR	None	11.2257	11.1094	0.10083								TRUE	0.451172	TRUE	3	6	Amp		0.98705	N	N	N	80.77
35	C11	FALSE	17459	RNA37	UNKNOWN	SYBR	None	11.056	11.1094	0.10083								TRUE	0.451172	TRUE	3	5	Amp		0.986042	N	N	N	81.0627
36	C12	FALSE	17459	RNA37	UNKNOWN	SYBR	None	11.0464	11.1094	0.10083								TRUE	0.451172	TRUE	3	5	Amp		0.987767	N	N	N	80.9154
37	D1	FALSE	H2O	BUL2	UNKNOWN	SYBR	None	38.4991	38.4991									TRUE	0.410635	TRUE	3	32	Amp		0.637735	Y	N	N	74.8808
38	D2	FALSE	H2O	RNA37	UNKNOWN	SYBR	None	Undetermined										TRUE	0.451172	TRUE	3	39	No Amp		0	Y	Y	Y	62.0637
39	D3	FALSE	H2O																				N/A			N	N	N

## Sheet: Sheet1
						strain	Sample	Target	CT	Ct Median	Ct Mean	Ct SD	Target	CT	Ct Median	Ct Mean	Ct SD	2^-ΔCt	% relative expression	relative expression
						WT	14141	PDA1	19.763	19.693	19.7117	0.0450037	C-PRO	20.391	20.465	20.4623	0.0700381	0.585605	100	1
									19.693					20.465
									19.679					20.531
						sir2	16316	PDA1	19.701	19.736	19.7537	0.0633745	C-PRO	16.201	16.205	16.214	0.0191572	11.5594	1973.93	19.7393
									19.736					16.236
									19.824					16.205
						sir2 fun30	16727	PDA1	19.719	19.742	20.6717	1.63019	C-PRO	16.9	16.999	17.022	0.134978	6.69461	1143.2	11.432
									22.554					17.167
									19.742					16.999
						fun30	16711	PDA1	19.068	19.058	19.05	0.0230651	C-PRO	17.874	17.822	17.8173	0.0591383	2.35545	402.224	4.02224
									19.058					17.822
									19.024					17.756
														Subtract indiv CT of C-PRO from median of PDA1			2^-ΔCt	Average	Relative to WT
						WT	14141	PDA1	19.763	19.693	C-PRO	20.391		0.698			0.616426	0.58715	1.04479
									19.693			20.465		0.772			0.585605		0.992551
									19.679			20.531		0.838			0.559419		0.948167
						sir2	16316	PDA1	19.701	19.736	C-PRO	16.201		-3.535			11.5915	11.4882	19.6467
									19.736			16.236		-3.5			11.3137		19.1758
									19.824			16.205		-3.531			11.5594		19.5923
						sir2 fun30	16727	PDA1	19.719	19.742	C-PRO	16.9		-2.842			7.17013	6.60782	12.1528
									22.554			17.167		-2.575			5.95871		10.0995
									19.742			16.999		-2.743			6.69461		11.3468
						fun30	16711	PDA1	19.068	19.058	C-PRO	17.874		-1.184			2.27206	2.3644	3.85095
									19.058			17.822		-1.236			2.35545		3.99228
									19.024			17.756		-1.302			2.4657		4.17916

## Sheet: Figure 5 figure supplement 6 so
WT	sir2	sir2 fun30	fun30		WT	sir2	sir2 fun30	fun30
1.04479	19.6467	12.1528	3.85095		1.04479	20.3736	50.0694	4.23604
0.992551	19.1758	10.0995	3.99228		0.992551	19.8853	41.61	4.39151
0.948167	19.5923	11.3468	4.17916		0.948167	20.3172	46.7488	4.59708
					0.995169	20.192	46.1427	4.40821
					0.0483647	0.26714	4.26216	0.181096
							Normalized to rDNA size

## Sheet: Melt Curve Raw Data
Block Type	96-Well 0.2-mL Block
Calibration Background is expired	No
Calibration Background performed on	02-16-2023
Calibration Pure Dye ABY is expired	No
Calibration Pure Dye ABY performed on	02-16-2023
Calibration Pure Dye CY5 is expired	No
Calibration Pure Dye CY5 performed on	02-16-2023
Calibration Pure Dye FAM is expired	No
Calibration Pure Dye FAM performed on	02-16-2023
Calibration Pure Dye JUN is expired	No
Calibration Pure Dye JUN performed on	02-16-2023
Calibration Pure Dye MUSTANG PURPLE is expired	No
Calibration Pure Dye MUSTANG PURPLE performed on	02-16-2023
Calibration Pure Dye NED is expired	No
Calibration Pure Dye NED performed on	02-16-2023
Calibration Pure Dye ROX is expired	No
Calibration Pure Dye ROX performed on	02-16-2023
Calibration Pure Dye SYBR is expired	No
Calibration Pure Dye SYBR performed on	02-16-2023
Calibration Pure Dye TAMRA is expired	No
Calibration Pure Dye TAMRA performed on	02-16-2023
Calibration Pure Dye VIC is expired	No
Calibration Pure Dye VIC performed on	02-16-2023
Calibration ROI is expired	No
Calibration ROI performed on	02-16-2023
Calibration Uniformity is expired	No
Calibration Uniformity performed on	02-16-2023
Chemistry	SYBR_GREEN
Date Created	2023-05-11 08:34:30 AM PDT
Experiment Barcode
Experiment Comment
Experiment File Name	D:\Users\INSTR-USER\experiments\Bedalov\Smiles\2023-05-10_150508 Carmina ChEH time 0 rDNA.eds
Experiment Name	2023-05-10_150508 Carmina ChEH time 0 rDNA
Experiment Run End Time	2023-05-10 16:51:54 PM PDT
Experiment Type	Standard Curve
Instrument Name	272520179
Instrument Serial Number	272520179
Instrument Type	QuantStudio™ 5 System
Passive Reference	ROX
Post-read Stage/Step
Pre-read Stage/Step
Quantification Cycle Method	Ct
Signal Smoothing On	true
Stage where Melt Analysis is performed	Stage3
Stage/ Cycle where Ct Analysis is performed	Stage2, Step3
User Name
Well	Well Position	Reading	Temperature	Fluorescence	Derivative	Target Name
1	A1	1	60.0012	905425	21680.7	BUL2
1	A1	2	60.2958	899051	21861.9	BUL2
1	A1	3	60.5905	893399	22071.6	BUL2
1	A1	4	60.8851	887789	22300.8	BUL2
1	A1	5	61.1798	881802	22536	BUL2
1	A1	6	61.4744	875892	22753.7	BUL2
1	A1	7	61.7691	868692	22923.3	BUL2
1	A1	8	62.0637	860321	23019.9	BUL2
1	A1	9	62.3584	853184	23040.3	BUL2
1	A1	10	62.653	846917	23007.8	BUL2
1	A1	11	62.9477	838694	22961.3	BUL2
1	A1	12	63.2423	832064	22936.9	BUL2
1	A1	13	63.537	826361	22951.5	BUL2
1	A1	14	63.8316	817882	22997.6	BUL2
1	A1	15	64.1263	811542	23050.2	BUL2
1	A1	16	64.4209	802946	23080.9	BUL2
1	A1	17	64.7155	797991	23071.1	BUL2
1	A1	18	65.0102	788984	23018.5	BUL2
1	A1	19	65.3048	781068	22934.6	BUL2
1	A1	20	65.5995	776660	22836.5	BUL2
1	A1	21	65.8941	768392	22736.4	BUL2
1	A1	22	66.1888	761155	22636.4	BUL2
1	A1	23	66.4834	754453	22531.6	BUL2
1	A1	24	66.7781	748334	22418.1	BUL2
1	A1	25	67.0727	739764	22301.7	BUL2
1	A1	26	67.3674	733345	22197.9	BUL2
1	A1	27	67.662	728095	22123.9	BUL2
1	A1	28	67.9567	720961	22086.4	BUL2
1	A1	29	68.2513	714253	22073.9	BUL2
1	A1	30	68.5459	706793	22057.9	BUL2
1	A1	31	68.8406	701442	22006.1	BUL2
1	A1	32	69.1352	693691	21898.5	BUL2
1	A1	33	69.4299	686053	21742.5	BUL2
1	A1	34	69.7245	679781	21572.1	BUL2
1	A1	35	70.0192	673730	21433.5	BUL2
1	A1	36	70.3138	668369	21360.6	BUL2
1	A1	37	70.6085	661960	21357.1	BUL2
1	A1	38	70.9031	655167	21396.3	BUL2
1	A1	39	71.1978	647551	21437.7	BUL2
1	A1	40	71.4924	641834	21450.7	BUL2
1	A1	41	71.7871	634067	21425.1	BUL2
1	A1	42	72.0817	628882	21366.5	BUL2
1	A1	43	72.3764	621305	21281.7	BUL2
1	A1	44	72.671	615910	21172.7	BUL2
1	A1	45	72.9656	608205	21033.7	BUL2
1	A1	46	73.2603	601757	20860.9	BUL2
1	A1	47	73.5549	595429	20661.2	BUL2
1	A1	48	73.8496	589899	20451.6	BUL2
1	A1	49	74.1442	582984	20253.1	BUL2
1	A1	50	74.4389	577102	20080.2	BUL2
1	A1	51	74.7335	570952	19936.7	BUL2
1	A1	52	75.0282	565497	19818.3	BUL2
1	A1	53	75.3228	557730	19720.4	BUL2
1	A1	54	75.6175	552842	19647.3	BUL2
1	A1	55	75.9121	546466	19616.5	BUL2
1	A1	56	76.2068	541194	19657.3	BUL2
1	A1	57	76.5014	534726	19807.8	BUL2
1	A1	58	76.7961	529018	20116.5	BUL2
1	A1	59	77.0907	523349	20653.1	BUL2
1	A1	60	77.3853	515652	21524.6	BUL2
1	A1	61	77.68	511127	22884.5	BUL2
1	A1	62	77.9746	502531	24997.3	BUL2
1	A1	63	78.2693	497281	28216.5	BUL2
1	A1	64	78.5639	488596	33008.2	BUL2
1	A1	65	78.8586	478566	39938.8	BUL2
1	A1	66	79.1532	467137	49607.1	BUL2
1	A1	67	79.4479	452678	62476.9	BUL2
1	A1	68	79.7425	433225	78590.4	BUL2
1	A1	69	80.0372	408397	97218.5	BUL2
1	A1	70	80.3318	373376	116602	BUL2
1	A1	71	80.6264	317979	134001	BUL2
1	A1	72	80.9211	242457	146190	BUL2
1	A1	73	81.2157	165607	150350	BUL2
1	A1	74	81.5104	102212	145023	BUL2
1	A1	75	81.805	61292.7	130706	BUL2
1	A1	76	82.0997	42890.2	109772	BUL2
1	A1	77	82.3943	36505.7	85732.2	BUL2
1	A1	78	82.689	35672.4	62168.1	BUL2
1	A1	79	82.9836	34749.9	41806.8	BUL2
1	A1	80	83.2783	34902.3	26056.1	BUL2
1	A1	81	83.5729	35302.2	14953.6	BUL2
1	A1	82	83.8676	34864.1	7884.65	BUL2
1	A1	83	84.1622	35019.5	3835.01	BUL2
1	A1	84	84.4569	34306.3	1732.12	BUL2
1	A1	85	84.7515	34635.9	735.391	BUL2
1	A1	86	85.0461	33748.6	288.449	BUL2
1	A1	87	85.3408	33071.1	79.6367	BUL2
1	A1	88	85.6354	34296.3	-31.0605	BUL2
1	A1	89	85.9301	33548.4	-85.377	BUL2
1	A1	90	86.2247	34930.5	-85.5059	BUL2
1	A1	91	86.5194	32902.8	-31.209	BUL2
1	A1	92	86.814	32372.9	66.2637	BUL2
1	A1	93	87.1087	33478.2	187.246	BUL2
1	A1	94	87.4033	32702.2	310.982	BUL2
1	A1	95	87.698	33240.5	417.482	BUL2
1	A1	96	87.9926	30517	485.197	BUL2
1	A1	97	88.2873	31018.3	493.496	BUL2
1	A1	98	88.5819	31028.9	434.045	BUL2
1	A1	99	88.8765	31002.8	322.547	BUL2
1	A1	100	89.1712	31184.8	197.326	BUL2
1	A1	101	89.4658	31947.6	100.877	BUL2
1	A1	102	89.7605	30460.8	55.9746	BUL2
1	A1	103	90.0551	29581.6	54.0176	BUL2
1	A1	104	90.3498	30660	63.8398	BUL2
1	A1	105	90.6444	29563.2	53.1895	BUL2
1	A1	106	90.9391	30137.2	6.75391	BUL2
1	A1	107	91.2337	29837.9	-70.1094	BUL2
1	A1	108	91.5284	30021.1	-160.293	BUL2
1	A1	109	91.823	29335.2	-246.33	BUL2
1	A1	110	92.1177	29946.5	-315.846	BUL2
1	A1	111	92.4123	29479.7	-360.285	BUL2
1	A1	112	92.707	30314.5	-372.459	BUL2
1	A1	113	93.0016	29495.3	-348.076	BUL2
1	A1	114	93.2962	29824.5	-291.002	BUL2
1	A1	115	93.5909	29302.3	-217.174	BUL2
1	A1	116	93.8855	28822.1	-151.787	BUL2
1	A1	117	94.1802	28044.9	-119.322	BUL2
1	A1	118	94.4748	29101.5	-131.957	BUL2
1	A1	119	94.7695	29236.9	-183.951	BUL2
2	A2	1	60.0012	835290	20033.9	BUL2
2	A2	2	60.2958	830248	20164.1	BUL2
2	A2	3	60.5905	827202	20347.8	BUL2
2	A2	4	60.8851	820894	20567.1	BUL2
2	A2	5	61.1798	815171	20796.3	BUL2
2	A2	6	61.4744	808860	21009.3	BUL2
2	A2	7	61.7691	801606	21185.6	BUL2
2	A2	8	62.0637	796142	21311.5	BUL2
2	A2	9	62.3584	788254	21378.9	BUL2
2	A2	10	62.653	782712	21383.6	BUL2
2	A2	11	62.9477	775274	21326.5	BUL2
2	A2	12	63.2423	768616	21218.2	BUL2
2	A2	13	63.537	761709	21084.2	BUL2
2	A2	14	63.8316	754865	20960.2	BUL2
2	A2	15	64.1263	748777	20882.4	BUL2
2	A2	16	64.4209	743117	20872.5	BUL2
2	A2	17	64.7155	736395	20928.5	BUL2
2	A2	18	65.0102	730399	21026.2	BUL2
2	A2	19	65.3048	722925	21129.7	BUL2
2	A2	20	65.5995	716857	21204.5	BUL2
2	A2	21	65.8941	709611	21226.8	BUL2
2	A2	22	66.1888	703791	21186.4	BUL2
2	A2	23	66.4834	696379	21086.4	BUL2
2	A2	24	66.7781	690078	20941.3	BUL2
2	A2	25	67.0727	683193	20773.5	BUL2
2	A2	26	67.3674	677233	20606.5	BUL2
2	A2	27	67.662	671623	20457.8	BUL2
2	A2	28	67.9567	665580	20334.2	BUL2
2	A2	29	68.2513	658840	20231.5	BUL2
2	A2	30	68.5459	651986	20140.9	BUL2
2	A2	31	68.8406	647485	20054	BUL2
2	A2	32	69.1352	640378	19967.3	BUL2
2	A2	33	69.4299	634240	19882.3	BUL2
2	A2	34	69.7245	628074	19803.7	BUL2
2	A2	35	70.0192	622614	19735.2	BUL2
2	A2	36	70.3138	616095	19674.3	BUL2
2	A2	37	70.6085	611578	19610.4	BUL2
2	A2	38	70.9031	604318	19528.1	BUL2
2	A2	39	71.1978	597879	19415.1	BUL2
2	A2	40	71.4924	592611	19270.9	BUL2
2	A2	41	71.7871	586795	19105.4	BUL2
2	A2	42	72.0817	580490	18933.5	BUL2
2	A2	43	72.3764	575111	18792.8	BUL2
2	A2	44	72.671	569090	18698	BUL2
2	A2	45	72.9656	564393	18647.1	BUL2
2	A2	46	73.2603	558536	18621.7	BUL2
2	A2	47	73.5549	552113	18596.2	BUL2
2	A2	48	73.8496	545837	18551.3	BUL2
2	A2	49	74.1442	540834	18481.6	BUL2
2	A2	50	74.4389	535283	18394.9	BUL2
2	A2	51	74.7335	529611	18302.8	BUL2
2	A2	52	75.0282	523664	18213.2	BUL2
2	A2	53	75.3228	518561	18127.8	BUL2
2	A2	54	75.6175	512174	18049.1	BUL2
2	A2	55	75.9121	507001	17986.8	BUL2
2	A2	56	76.2068	501833	17961.7	BUL2
2	A2	57	76.5014	496755	18006.6	BUL2
2	A2	58	76.7961	490552	18167.4	BUL2
2	A2	59	77.0907	485799	18508	BUL2
2	A2	60	77.3853	479758	19121.2	BUL2
2	A2	61	77.68	474231	20056.4	BUL2
2	A2	62	77.9746	469247	21538.2	BUL2
2	A2	63	78.2693	461865	23817.2	BUL2
2	A2	64	78.5639	455154	27233.7	BUL2
2	A2	65	78.8586	446615	32228.2	BUL2
2	A2	66	79.1532	438312	39311	BUL2
2	A2	67	79.4479	425776	48958.1	BUL2
2	A2	68	79.7425	409452	61405.1	BUL2
2	A2	69	80.0372	389142	76358.2	BUL2
2	A2	70	80.3318	362735	92716.3	BUL2
2	A2	71	80.6264	322317	108473	BUL2
2	A2	72	80.9211	257815	120969	BUL2
2	A2	73	81.2157	185219	127537	BUL2
2	A2	74	81.5104	119546	126353	BUL2
2	A2	75	81.805	74736.3	117126	BUL2
2	A2	76	82.0997	51181.7	101295	BUL2
2	A2	77	82.3943	42543.9	81591.6	BUL2
2	A2	78	82.689	40886.4	61179.2	BUL2
2	A2	79	82.9836	40416.2	42750.9	BUL2
2	A2	80	83.2783	40333.3	27951.5	BUL2
2	A2	81	83.5729	40354.5	17090.9	BUL2
2	A2	82	83.8676	39960.9	9462.22	BUL2
2	A2	83	84.1622	39847.7	4937.88	BUL2
2	A2	84	84.4569	39066.2	2488.59	BUL2
2	A2	85	84.7515	39488.2	1264.08	BUL2
2	A2	86	85.0461	38485	681.938	BUL2
2	A2	87	85.3408	38904	402.221	BUL2
2	A2	88	85.6354	39381.2	255.312	BUL2
2	A2	89	85.9301	38102.7	169.762	BUL2
2	A2	90	86.2247	38681.4	121.047	BUL2
2	A2	91	86.5194	38531.4	102.488	BUL2
2	A2	92	86.814	38593.7	111.236	BUL2
2	A2	93	87.1087	38136	142.086	BUL2
2	A2	94	87.4033	37848.3	185.811	BUL2
2	A2	95	87.698	37755.7	230.85	BUL2
2	A2	96	87.9926	37662.9	266.775	BUL2
2	A2	97	88.2873	37784.3	287.35	BUL2
2	A2	98	88.5819	36741.3	291.764	BUL2
2	A2	99	88.8765	36968.5	284.166	BUL2
2	A2	100	89.1712	37186.1	271.705	BUL2
2	A2	101	89.4658	37212.1	261.117	BUL2
2	A2	102	89.7605	36734.8	254.768	BUL2
2	A2	103	90.0551	35570.8	249.162	BUL2
2	A2	104	90.3498	36703.5	238.283	BUL2
2	A2	105	90.6444	36161.8	219.662	BUL2
2	A2	106	90.9391	36029.2	197.701	BUL2
2	A2	107	91.2337	36155.2	180.199	BUL2
2	A2	108	91.5284	36210.6	170.398	BUL2
2	A2	109	91.823	34884.6	161.598	BUL2
2	A2	110	92.1177	35818.8	139.885	BUL2
2	A2	111	92.4123	35020.1	94.3926	BUL2
2	A2	112	92.707	35194.2	28.4941	BUL2
2	A2	113	93.0016	35567	-36.4609	BUL2
2	A2	114	93.2962	35819.9	-69.2949	BUL2
2	A2	115	93.5909	36314.6	-46.3516	BUL2
2	A2	116	93.8855	34659	32.3066	BUL2
2	A2	117	94.1802	33791.4	139.365	BUL2
2	A2	118	94.4748	34779.3	233.674	BUL2
2	A2	119	94.7695	34336.7	282.555	BUL2
3	A3	1	60.0015	907711	22585	BUL2
3	A3	2	60.2959	903074	22835.8	BUL2
3	A3	3	60.5904	897600	23101.3	BUL2
3	A3	4	60.8848	891232	23349.6	BUL2
3	A3	5	61.1792	884196	23563.7	BUL2
3	A3	6	61.4736	877849	23741.9	BUL2
3	A3	7	61.7681	872038	23889	BUL2
3	A3	8	62.0625	862876	24007.7	BUL2
3	A3	9	62.3569	857505	24097.1	BUL2
3	A3	10	62.6513	849333	24156.9	BUL2
3	A3	11	62.9458	841642	24191.6	BUL2
3	A3	12	63.2402	835098	24210.4	BUL2
3	A3	13	63.5346	827344	24220.2	BUL2
3	A3	14	63.8291	819971	24218.2	BUL2
3	A3	15	64.1235	813382	24192.8	BUL2
3	A3	16	64.4179	805740	24130.4	BUL2
3	A3	17	64.7123	798123	24029	BUL2
3	A3	18	65.0068	790536	23905	BUL2
3	A3	19	65.3012	783080	23786.6	BUL2
3	A3	20	65.5956	777435	23698.4	BUL2
3	A3	21	65.89	770514	23646.2	BUL2
3	A3	22	66.1845	762805	23615.2	BUL2
3	A3	23	66.4789	755434	23581.9	BUL2
3	A3	24	66.7733	748341	23529.3	BUL2
3	A3	25	67.0677	741442	23454.3	BUL2
3	A3	26	67.3622	734401	23363.7	BUL2
3	A3	27	67.6566	728036	23263.3	BUL2
3	A3	28	67.951	720655	23150.3	BUL2
3	A3	29	68.2455	714156	23014.8	BUL2
3	A3	30	68.5399	707444	22849.1	BUL2
3	A3	31	68.8343	699511	22656.4	BUL2
3	A3	32	69.1287	692844	22453.4	BUL2
3	A3	33	69.4232	687828	22262.3	BUL2
3	A3	34	69.7176	679623	22098.7	BUL2
3	A3	35	70.012	674521	21961.8	BUL2
3	A3	36	70.3064	667559	21836.6	BUL2
3	A3	37	70.6009	660570	21703.5	BUL2
3	A3	38	70.8953	654822	21553.1	BUL2
3	A3	39	71.1897	647392	21393	BUL2
3	A3	40	71.4842	641512	21249.8	BUL2
3	A3	41	71.7786	634843	21150	BUL2
3	A3	42	72.073	629865	21106	BUL2
3	A3	43	72.3674	622315	21114.9	BUL2
3	A3	44	72.6619	616704	21156.2	BUL2
3	A3	45	72.9563	609654	21201.5	BUL2
3	A3	46	73.2507	603429	21225.3	BUL2
3	A3	47	73.5451	596693	21212.2	BUL2
3	A3	48	73.8396	590692	21156.7	BUL2
3	A3	49	74.134	583984	21060	BUL2
3	A3	50	74.4284	577436	20925.2	BUL2
3	A3	51	74.7229	571503	20756.7	BUL2
3	A3	52	75.0173	564651	20560.8	BUL2
3	A3	53	75.3117	559174	20350.2	BUL2
3	A3	54	75.6061	552190	20147.7	BUL2
3	A3	55	75.9006	546792	19986.8	BUL2
3	A3	56	76.195	540640	19908.1	BUL2
3	A3	57	76.4894	535338	19951.6	BUL2
3	A3	58	76.7838	530000	20153.8	BUL2
3	A3	59	77.0783	523630	20555	BUL2
3	A3	60	77.3727	517088	21220	BUL2
3	A3	61	77.6671	510268	22311.7	BUL2
3	A3	62	77.9615	504851	24013.1	BUL2
3	A3	63	78.256	498473	26628.2	BUL2
3	A3	64	78.5504	490791	30579	BUL2
3	A3	65	78.8448	482476	36401.5	BUL2
3	A3	66	79.1393	472761	44714.3	BUL2
3	A3	67	79.4337	461172	56114.6	BUL2
3	A3	68	79.7281	446502	70960.7	BUL2
3	A3	69	80.0225	425665	89045.3	BUL2
3	A3	70	80.317	400314	109250	BUL2
3	A3	71	80.6114	363674	129366	BUL2
3	A3	72	80.9058	306321	146289	BUL2
3	A3	73	81.2002	233138	156680	BUL2
3	A3	74	81.4947	158346	157947	BUL2
3	A3	75	81.7891	98689	149164	BUL2
3	A3	76	82.0835	61216.7	131501	BUL2
3	A3	77	82.378	43600.7	107915	BUL2
3	A3	78	82.6724	38645	82239.3	BUL2
3	A3	79	82.9668	37201.3	58059.9	BUL2
3	A3	80	83.2612	37001.2	37861.2	BUL2
3	A3	81	83.5557	36979.9	22700.1	BUL2
3	A3	82	83.8501	36361.2	12801.4	BUL2
3	A3	83	84.1445	36340.2	6720.21	BUL2
3	A3	84	84.4389	36037.8	3281.69	BUL2
3	A3	85	84.7334	35608.5	1489.75	BUL2
3	A3	86	85.0278	35616.4	617.391	BUL2
3	A3	87	85.3222	35847.6	213.82	BUL2
3	A3	88	85.6167	35094.9	38.1543	BUL2
3	A3	89	85.9111	35400.4	-21.8809	BUL2
3	A3	90	86.2055	35583.6	-16.1172	BUL2
3	A3	91	86.4999	35042	26.0859	BUL2
3	A3	92	86.7944	34613.7	76.9336	BUL2
3	A3	93	87.0888	34531.8	109.508	BUL2
3	A3	94	87.3832	33409.9	106.793	BUL2
3	A3	95	87.6776	34000.9	69.3086	BUL2
3	A3	96	87.9721	35065.8	13.1016	BUL2
3	A3	97	88.2665	33953.4	-41.4199	BUL2
3	A3	98	88.5609	33418.7	-80.4902	BUL2
3	A3	99	88.8553	33226.9	-99.1426	BUL2
3	A3	100	89.1498	33522.8	-95.1406	BUL2
3	A3	101	89.4442	34442.8	-64.0391	BUL2
3	A3	102	89.7386	33574.1	-1.90234	BUL2
3	A3	103	90.0331	32596.8	87.875	BUL2
3	A3	104	90.3275	32524.7	192.395	BUL2
3	A3	105	90.6219	32635.6	294.611	BUL2
3	A3	106	90.9163	32613.7	379.941	BUL2
3	A3	107	91.2108	31943.8	437.246	BUL2
3	A3	108	91.5052	31303.5	455.543	BUL2
3	A3	109	91.7996	30781.9	423.756	BUL2
3	A3	110	92.094	30779.9	337.188	BUL2
3	A3	111	92.3885	30899.4	205.936	BUL2
3	A3	112	92.6829	30925.1	56.6191	BUL2
3	A3	113	92.9773	30569.7	-76.3184	BUL2
3	A3	114	93.2718	31287.1	-165.418	BUL2
3	A3	115	93.5662	30958.6	-202.523	BUL2
3	A3	116	93.8606	30212.4	-201.73	BUL2
3	A3	117	94.155	29843.2	-191.371	BUL2
3	A3	118	94.4495	30292.9	-199.58	BUL2
3	A3	119	94.7439	30181	-241.527	BUL2
4	A4	1	60.0015	886525	21235	RNA37
4	A4	2	60.2959	880919	21411.8	RNA37
4	A4	3	60.5904	875802	21628.3	RNA37
4	A4	4	60.8848	870405	21872.7	RNA37
4	A4	5	61.1792	864499	22127.8	RNA37
4	A4	6	61.4736	858531	22370	RNA37
4	A4	7	61.7681	852011	22572.3	RNA37
4	A4	8	62.0625	843617	22713.8	RNA37
4	A4	9	62.3569	836859	22789	RNA37
4	A4	10	62.6513	831125	22809.4	RNA37
4	A4	11	62.9458	822232	22796.9	RNA37
4	A4	12	63.2402	816298	22771.4	RNA37
4	A4	13	63.5346	809561	22742	RNA37
4	A4	14	63.8291	802577	22705.4	RNA37
4	A4	15	64.1235	794781	22652.2	RNA37
4	A4	16	64.4179	788368	22577.2	RNA37
4	A4	17	64.7123	780978	22483.4	RNA37
4	A4	18	65.0068	774697	22382.6	RNA37
4	A4	19	65.3012	767298	22287.8	RNA37
4	A4	20	65.5956	761045	22207.9	RNA37
4	A4	21	65.89	754521	22142.5	RNA37
4	A4	22	66.1845	747088	22083.1	RNA37
4	A4	23	66.4789	740941	22017.1	RNA37
4	A4	24	66.7733	733778	21934.3	RNA37
4	A4	25	67.0677	727411	21832.1	RNA37
4	A4	26	67.3622	720204	21717.6	RNA37
4	A4	27	67.6566	714090	21604.8	RNA37
4	A4	28	67.951	707884	21508.1	RNA37
4	A4	29	68.2455	701441	21436.3	RNA37
4	A4	30	68.5399	694662	21389	RNA37
4	A4	31	68.8343	688830	21356.8	RNA37
4	A4	32	69.1287	681509	21326.1	RNA37
4	A4	33	69.4232	676012	21283	RNA37
4	A4	34	69.7176	668456	21216.6	RNA37
4	A4	35	70.012	662731	21122.5	RNA37
4	A4	36	70.3064	656898	21003.5	RNA37
4	A4	37	70.6009	649145	20870.7	RNA37
4	A4	38	70.8953	643553	20739.9	RNA37
4	A4	39	71.1897	638001	20626.9	RNA37
4	A4	40	71.4842	631260	20540.9	RNA37
4	A4	41	71.7786	624951	20481	RNA37
4	A4	42	72.073	618560	20436.4	RNA37
4	A4	43	72.3674	613331	20391.8	RNA37
4	A4	44	72.6619	605942	20334.5	RNA37
4	A4	45	72.9563	599566	20260.4	RNA37
4	A4	46	73.2507	593783	20175.4	RNA37
4	A4	47	73.5451	588289	20090.5	RNA37
4	A4	48	73.8396	581670	20015.5	RNA37
4	A4	49	74.134	575173	19953.3	RNA37
4	A4	50	74.4284	569760	19898.1	RNA37
4	A4	51	74.7229	563620	19838.3	RNA37
4	A4	52	75.0173	557376	19763.3	RNA37
4	A4	53	75.3117	550883	19672.3	RNA37
4	A4	54	75.6061	544727	19580.8	RNA37
4	A4	55	75.9006	539258	19521	RNA37
4	A4	56	76.195	533948	19535.7	RNA37
4	A4	57	76.4894	527869	19672.6	RNA37
4	A4	58	76.7838	522296	19985.9	RNA37
4	A4	59	77.0783	515766	20549.5	RNA37
4	A4	60	77.3727	509966	21474.2	RNA37
4	A4	61	77.6671	503655	22938.7	RNA37
4	A4	62	77.9615	497430	25200.6	RNA37
4	A4	63	78.256	490773	28611.9	RNA37
4	A4	64	78.5504	481785	33622.1	RNA37
4	A4	65	78.8448	473408	40751.6	RNA37
4	A4	66	79.1393	461233	50505.5	RNA37
4	A4	67	79.4337	447491	63195.5	RNA37
4	A4	68	79.7281	428923	78676.8	RNA37
4	A4	69	80.0225	403637	96072	RNA37
4	A4	70	80.317	369287	113623	RNA37
4	A4	71	80.6114	316799	128830	RNA37
4	A4	72	80.9058	249961	138942	RNA37
4	A4	73	81.2002	182454	141705	RNA37
4	A4	74	81.4947	123569	136094	RNA37
4	A4	75	81.7891	80727.2	122711	RNA37
4	A4	76	82.0835	56203.2	103659	RNA37
4	A4	77	82.378	45621.7	81920.7	RNA37
4	A4	78	82.6724	42450.2	60522	RNA37
4	A4	79	82.9668	41242.4	41799.9	RNA37
4	A4	80	83.2612	40218.5	27021.8	RNA37
4	A4	81	83.5557	40088.5	16392.3	RNA37
4	A4	82	83.8501	39876.6	9395.31	RNA37
4	A4	83	84.1445	39602.7	5182.57	RNA37
4	A4	84	84.4389	39829.1	2856.9	RNA37
4	A4	85	84.7334	39435.2	1681.89	RNA37
4	A4	86	85.0278	39066.3	1138.01	RNA37
4	A4	87	85.3222	38733.9	900.686	RNA37
4	A4	88	85.6167	38390.8	789.891	RNA37
4	A4	89	85.9111	37992.8	719.934	RNA37
4	A4	90	86.2055	38514.4	659.551	RNA37
4	A4	91	86.4999	37742.5	603.34	RNA37
4	A4	92	86.7944	37629.2	554.088	RNA37
4	A4	93	87.0888	37813.2	515.295	RNA37
4	A4	94	87.3832	37135	490.885	RNA37
4	A4	95	87.6776	37718.5	487.037	RNA37
4	A4	96	87.9721	37124.1	511.553	RNA37
4	A4	97	88.2665	37336.1	569.346	RNA37
4	A4	98	88.5609	37165.2	656.658	RNA37
4	A4	99	88.8553	36290.4	758.355	RNA37
4	A4	100	89.1498	36245	850.883	RNA37
4	A4	101	89.4442	35643.5	910.236	RNA37
4	A4	102	89.7386	35432.4	920.838	RNA37
4	A4	103	90.0331	35060.1	880.863	RNA37
4	A4	104	90.3275	35223.9	801.434	RNA37
4	A4	105	90.6219	34701.2	700.492	RNA37
4	A4	106	90.9163	35101.9	594.797	RNA37
4	A4	107	91.2108	34707.8	494.336	RNA37
4	A4	108	91.5052	34369	401.994	RNA37
4	A4	109	91.7996	34208.5	318.057	RNA37
4	A4	110	92.094	35133.6	245.84	RNA37
4	A4	111	92.3885	33970.6	193.752	RNA37
4	A4	112	92.6829	35120.8	171.717	RNA37
4	A4	113	92.9773	34395.9	184.152	RNA37
4	A4	114	93.2718	34346.3	224.518	RNA37
4	A4	115	93.5662	34245.4	275.512	RNA37
4	A4	116	93.8606	33726.8	315.465	RNA37
4	A4	117	94.155	33709.8	327.59	RNA37
4	A4	118	94.4495	33654.4	306.822	RNA37
4	A4	119	94.7439	34055.7	260.646	RNA37
5	A5	1	60.0008	850452	21354.4	RNA37
5	A5	2	60.2952	844949	21583.6	RNA37
5	A5	3	60.5896	839735	21787.2	RNA37
5	A5	4	60.884	833567	21942.7	RNA37
5	A5	5	61.1784	827343	22058.3	RNA37
5	A5	6	61.4727	820784	22161.5	RNA37
5	A5	7	61.7671	815801	22277.6	RNA37
5	A5	8	62.0615	809128	22412.7	RNA37
5	A5	9	62.3559	801659	22552.3	RNA37
5	A5	10	62.6503	795390	22673.5	RNA37
5	A5	11	62.9447	787861	22758.7	RNA37
5	A5	12	63.2391	781576	22802.6	RNA37
5	A5	13	63.5335	774446	22808.5	RNA37
5	A5	14	63.8279	767662	22782.8	RNA37
5	A5	15	64.1222	760197	22730	RNA37
5	A5	16	64.4166	754529	22651.6	RNA37
5	A5	17	64.711	746954	22549.7	RNA37
5	A5	18	65.0054	740099	22429.3	RNA37
5	A5	19	65.2998	733527	22298.9	RNA37
5	A5	20	65.5942	726954	22166.8	RNA37
5	A5	21	65.8886	720673	22037.5	RNA37
5	A5	22	66.183	714302	21911.6	RNA37
5	A5	23	66.4774	706507	21789.5	RNA37
5	A5	24	66.7718	700972	21675.3	RNA37
5	A5	25	67.0661	694358	21578.3	RNA37
5	A5	26	67.3605	688184	21509.2	RNA37
5	A5	27	67.6549	681553	21473.4	RNA37
5	A5	28	67.9493	675559	21466.7	RNA37
5	A5	29	68.2437	669465	21473.8	RNA37
5	A5	30	68.5381	662552	21472.1	RNA37
5	A5	31	68.8325	656756	21440.4	RNA37
5	A5	32	69.1269	649522	21365.9	RNA37
5	A5	33	69.4212	643142	21249.1	RNA37
5	A5	34	69.7156	637238	21099.5	RNA37
5	A5	35	70.01	630727	20928.4	RNA37
5	A5	36	70.3044	625575	20743	RNA37
5	A5	37	70.5988	618461	20547.1	RNA37
5	A5	38	70.8932	612151	20347.7	RNA37
5	A5	39	71.1876	606311	20160.5	RNA37
5	A5	40	71.482	600871	20020.5	RNA37
5	A5	41	71.7764	594167	19930	RNA37
5	A5	42	72.0708	589052	19895.4	RNA37
5	A5	43	72.3651	582440	19906.9	RNA37
5	A5	44	72.6595	577242	19941.3	RNA37
5	A5	45	72.9539	570569	19969	RNA37
5	A5	46	73.2483	564229	19966.8	RNA37
5	A5	47	73.5427	558741	19925	RNA37
5	A5	48	73.8371	551834	19850.5	RNA37
5	A5	49	74.1315	546241	19759.7	RNA37
5	A5	50	74.4259	540765	19667.7	RNA37
5	A5	51	74.7203	534584	19580.5	RNA37
5	A5	52	75.0146	528967	19495	RNA37
5	A5	53	75.309	522197	19409.6	RNA37
5	A5	54	75.6034	516244	19335.8	RNA37
5	A5	55	75.8978	511281	19304.9	RNA37
5	A5	56	76.1922	505498	19365.7	RNA37
5	A5	57	76.4866	500076	19581.7	RNA37
5	A5	58	76.781	493887	20032.6	RNA37
5	A5	59	77.0754	488883	20896.7	RNA37
5	A5	60	77.3698	481439	22329.3	RNA37
5	A5	61	77.6641	476236	24574.4	RNA37
5	A5	62	77.9585	470144	27984.3	RNA37
5	A5	63	78.2529	462277	33017.9	RNA37
5	A5	64	78.5473	453425	40225.3	RNA37
5	A5	65	78.8417	442843	50178.5	RNA37
5	A5	66	79.1361	429368	63304.8	RNA37
5	A5	67	79.4305	413702	79610.3	RNA37
5	A5	68	79.7249	392512	98354.4	RNA37
5	A5	69	80.0193	361508	117826	RNA37
5	A5	70	80.3136	315318	135407	RNA37
5	A5	71	80.608	254542	148042	RNA37
5	A5	72	80.9024	186744	153034	RNA37
5	A5	73	81.1968	128411	148895	RNA37
5	A5	74	81.4912	82558.8	135890	RNA37
5	A5	75	81.7856	53993.9	116022	RNA37
5	A5	76	82.08	40984.1	92449.3	RNA37
5	A5	77	82.3744	36400.4	68574.2	RNA37
5	A5	78	82.6688	36005	47190.5	RNA37
5	A5	79	82.9632	34518.1	29965.5	RNA37
5	A5	80	83.2575	34710.2	17626.7	RNA37
5	A5	81	83.5519	33822.5	9995.38	RNA37
5	A5	82	83.8463	34715.1	5338.32	RNA37
5	A5	83	84.1407	34094.9	2735.49	RNA37
5	A5	84	84.4351	33424.1	1404.21	RNA37
5	A5	85	84.7295	33667	782.684	RNA37
5	A5	86	85.0239	33394.1	518.643	RNA37
5	A5	87	85.3183	32924.4	415.391	RNA37
5	A5	88	85.6126	33035.2	373.246	RNA37
5	A5	89	85.907	32570.9	345.25	RNA37
5	A5	90	86.2014	31977	311.182	RNA37
5	A5	91	86.4958	31888.5	265.555	RNA37
5	A5	92	86.7902	32293.6	212.016	RNA37
5	A5	93	87.0846	32230.6	158.801	RNA37
5	A5	94	87.379	31211.3	114.447	RNA37
5	A5	95	87.6734	31892	85.4629	RNA37
5	A5	96	87.9678	31143.4	76.5195	RNA37
5	A5	97	88.2621	31886.6	90.6016	RNA37
5	A5	98	88.5565	31424.7	126.838	RNA37
5	A5	99	88.8509	31175.5	177.373	RNA37
5	A5	100	89.1453	30314.1	227.811	RNA37
5	A5	101	89.4397	30771	263.637	RNA37
5	A5	102	89.7341	30350	279.57	RNA37
5	A5	103	90.0285	29744.1	284.904	RNA37
5	A5	104	90.3229	30393.8	299.336	RNA37
5	A5	105	90.6173	30560.4	340.189	RNA37
5	A5	106	90.9117	29600.7	408.348	RNA37
5	A5	107	91.206	28985.7	482.662	RNA37
5	A5	108	91.5004	28995.6	528.246	RNA37
5	A5	109	91.7948	27495.7	514.871	RNA37
5	A5	110	92.0892	28722.8	434.324	RNA37
5	A5	111	92.3836	28237	305.256	RNA37
5	A5	112	92.678	28358.4	162.633	RNA37
5	A5	113	92.9724	28134.1	39.0352	RNA37
5	A5	114	93.2668	28720.3	-50.2031	RNA37
5	A5	115	93.5611	27313	-109.715	RNA37
5	A5	116	93.8555	27692.2	-155.207	RNA37
5	A5	117	94.1499	28418.8	-200.811	RNA37
5	A5	118	94.4443	27641	-251.471	RNA37
5	A5	119	94.7387	28331.8	-304.07	RNA37
6	A6	1	60.0008	895856	21115.7	RNA37
6	A6	2	60.2952	891242	21362.8	RNA37
6	A6	3	60.5896	885967	21633.6	RNA37
6	A6	4	60.884	879688	21897.6	RNA37
6	A6	5	61.1784	874537	22136.5	RNA37
6	A6	6	61.4727	867187	22346.9	RNA37
6	A6	7	61.7671	859859	22535.9	RNA37
6	A6	8	62.0615	853706	22711.9	RNA37
6	A6	9	62.3559	846872	22876.1	RNA37
6	A6	10	62.6503	840282	23020.7	RNA37
6	A6	11	62.9447	831803	23133.5	RNA37
6	A6	12	63.2391	825074	23204.1	RNA37
6	A6	13	63.5335	817859	23227.6	RNA37
6	A6	14	63.8279	810801	23204.7	RNA37
6	A6	15	64.1222	803214	23141.2	RNA37
6	A6	16	64.4166	796036	23048.4	RNA37
6	A6	17	64.711	788949	22943.2	RNA37
6	A6	18	65.0054	781458	22844	RNA37
6	A6	19	65.2998	775329	22763.6	RNA37
6	A6	20	65.5942	768169	22703.2	RNA37
6	A6	21	65.8886	761215	22652.6	RNA37
6	A6	22	66.183	753757	22596.2	RNA37
6	A6	23	66.4774	747341	22522.7	RNA37
6	A6	24	66.7718	739682	22430.5	RNA37
6	A6	25	67.0661	732767	22327.6	RNA37
6	A6	26	67.3605	726800	22223.7	RNA37
6	A6	27	67.6549	719720	22124	RNA37
6	A6	28	67.9493	712864	22025.2	RNA37
6	A6	29	68.2437	706504	21919.7	RNA37
6	A6	30	68.5381	699266	21802.3	RNA37
6	A6	31	68.8325	692996	21677.1	RNA37
6	A6	32	69.1269	685502	21556.9	RNA37
6	A6	33	69.4212	680002	21458.9	RNA37
6	A6	34	69.7156	673492	21396	RNA37
6	A6	35	70.01	666316	21370	RNA37
6	A6	36	70.3044	660548	21368.7	RNA37
6	A6	37	70.5988	653848	21369.8	RNA37
6	A6	38	70.8932	647354	21346.9	RNA37
6	A6	39	71.1876	640269	21279.5	RNA37
6	A6	40	71.482	634080	21161.3	RNA37
6	A6	41	71.7764	626362	21013.6	RNA37
6	A6	42	72.0708	620893	20849.9	RNA37
6	A6	43	72.3651	614298	20692.2	RNA37
6	A6	44	72.6595	608272	20555.3	RNA37
6	A6	45	72.9539	601806	20442.4	RNA37
6	A6	46	73.2483	595170	20349.9	RNA37
6	A6	47	73.5427	589330	20272.6	RNA37
6	A6	48	73.8371	582488	20206.4	RNA37
6	A6	49	74.1315	576820	20147	RNA37
6	A6	50	74.4259	570333	20086.7	RNA37
6	A6	51	74.7203	564723	20015.1	RNA37
6	A6	52	75.0146	557058	19926.9	RNA37
6	A6	53	75.309	551410	19830	RNA37
6	A6	54	75.6034	545010	19751.1	RNA37
6	A6	55	75.8978	540134	19732.3	RNA37
6	A6	56	76.1922	533572	19824.6	RNA37
6	A6	57	76.4866	527747	20088.1	RNA37
6	A6	58	76.781	521738	20600	RNA37
6	A6	59	77.0754	515051	21496.1	RNA37
6	A6	60	77.3698	509864	23000.8	RNA37
6	A6	61	77.6641	502156	25330.7	RNA37
6	A6	62	77.9585	495853	28840.9	RNA37
6	A6	63	78.2529	488065	33992.1	RNA37
6	A6	64	78.5473	477990	41332.7	RNA37
6	A6	65	78.8417	467039	51417.8	RNA37
6	A6	66	79.1361	452734	64630.9	RNA37
6	A6	67	79.4305	435459	80903.4	RNA37
6	A6	68	79.7249	412325	99406.1	RNA37
6	A6	69	80.0193	378193	118361	RNA37
6	A6	70	80.3136	328187	135147	RNA37
6	A6	71	80.608	263328	146797	RNA37
6	A6	72	80.9024	194632	150784	RNA37
6	A6	73	81.1968	133617	145824	RNA37
6	A6	74	81.4912	86816	132362	RNA37
6	A6	75	81.7856	59860.5	112489	RNA37
6	A6	76	82.08	46752.7	89337.1	RNA37
6	A6	77	82.3744	42925.8	66183.2	RNA37
6	A6	78	82.6688	40988.5	45643.7	RNA37
6	A6	79	82.9632	39863.7	29218	RNA37
6	A6	80	83.2575	39629.9	17538.9	RNA37
6	A6	81	83.5519	39728.6	10138.6	RNA37
6	A6	82	83.8463	39205.2	5612.37	RNA37
6	A6	83	84.1407	39101.5	3060.98	RNA37
6	A6	84	84.4351	39009.1	1729.4	RNA37
6	A6	85	84.7295	38412.3	1078.96	RNA37
6	A6	86	85.0239	38186.1	773.793	RNA37
6	A6	87	85.3183	38382.2	630.238	RNA37
6	A6	88	85.6126	37756.4	561.938	RNA37
6	A6	89	85.907	37824.9	535.154	RNA37
6	A6	90	86.2014	37861.8	537.922	RNA37
6	A6	91	86.4958	37213.2	562.014	RNA37
6	A6	92	86.7902	37115.3	595.6	RNA37
6	A6	93	87.0846	36853.4	623.76	RNA37
6	A6	94	87.379	36393.7	633.211	RNA37
6	A6	95	87.6734	36232.8	617.389	RNA37
6	A6	96	87.9678	36282.3	578.824	RNA37
6	A6	97	88.2621	35724	527.818	RNA37
6	A6	98	88.5565	36062.4	478.166	RNA37
6	A6	99	88.8509	35754.4	441.979	RNA37
6	A6	100	89.1453	35764.3	426.293	RNA37
6	A6	101	89.4397	35382.3	433.367	RNA37
6	A6	102	89.7341	35033.5	464.066	RNA37
6	A6	103	90.0285	34763.2	520.859	RNA37
6	A6	104	90.3229	35683.2	606.031	RNA37
6	A6	105	90.6173	34849.7	714.799	RNA37
6	A6	106	90.9117	34054.2	828.902	RNA37
6	A6	107	91.206	33056.6	918.133	RNA37
6	A6	108	91.5004	33398.2	951.799	RNA37
6	A6	109	91.7948	32735	913.508	RNA37
6	A6	110	92.0892	32649.2	809.527	RNA37
6	A6	111	92.3836	32921.1	665.775	RNA37
6	A6	112	92.678	32180.7	516.736	RNA37
6	A6	113	92.9724	32612.3	392.955	RNA37
6	A6	114	93.2668	33020.6	312.059	RNA37
6	A6	115	93.5611	32251.1	274.996	RNA37
6	A6	116	93.8555	31884.7	267.82	RNA37
6	A6	117	94.1499	31960.1	268.66	RNA37
6	A6	118	94.4443	31758.6	257.494	RNA37
6	A6	119	94.7387	31948.3	223.967	RNA37
7	A7	1	60.0011	875220	21850.4	BUL2
7	A7	2	60.296	870085	22055.8	BUL2
7	A7	3	60.5909	864930	22269.7	BUL2
7	A7	4	60.8857	858585	22459.2	BUL2
7	A7	5	61.1806	852085	22609.2	BUL2
7	A7	6	61.4755	844775	22722.7	BUL2
7	A7	7	61.7704	838966	22809.4	BUL2
7	A7	8	62.0652	831915	22873	BUL2
7	A7	9	62.3601	824757	22908.8	BUL2
7	A7	10	62.655	817516	22911.1	BUL2
7	A7	11	62.9499	810118	22885.3	BUL2
7	A7	12	63.2447	802761	22848.8	BUL2
7	A7	13	63.5396	795524	22822.6	BUL2
7	A7	14	63.8345	789504	22817	BUL2
7	A7	15	64.1293	782764	22823.7	BUL2
7	A7	16	64.4242	774831	22823.5	BUL2
7	A7	17	64.7191	767463	22801.1	BUL2
7	A7	18	65.014	760203	22758	BUL2
7	A7	19	65.3089	753860	22710.9	BUL2
7	A7	20	65.6037	746715	22677.6	BUL2
7	A7	21	65.8986	740519	22664.7	BUL2
7	A7	22	66.1935	733124	22660.9	BUL2
7	A7	23	66.4883	725468	22644.7	BUL2
7	A7	24	66.7832	718988	22595.8	BUL2
7	A7	25	67.0781	711745	22504.5	BUL2
7	A7	26	67.373	704822	22374.2	BUL2
7	A7	27	67.6679	698526	22218	BUL2
7	A7	28	67.9627	690784	22053.2	BUL2
7	A7	29	68.2576	685412	21893.8	BUL2
7	A7	30	68.5525	678249	21748.5	BUL2
7	A7	31	68.8474	671683	21620	BUL2
7	A7	32	69.1422	665400	21509.3	BUL2
7	A7	33	69.4371	657949	21418.4	BUL2
7	A7	34	69.732	652270	21349.4	BUL2
7	A7	35	70.0269	645957	21300.6	BUL2
7	A7	36	70.3217	639919	21262.3	BUL2
7	A7	37	70.6166	632533	21218.2	BUL2
7	A7	38	70.9115	626193	21152.5	BUL2
7	A7	39	71.2064	620230	21058.1	BUL2
7	A7	40	71.5012	612584	20940	BUL2
7	A7	41	71.7961	607050	20808.6	BUL2
7	A7	42	72.091	600997	20674.8	BUL2
7	A7	43	72.3859	594545	20540.7	BUL2
7	A7	44	72.6807	587783	20400.6	BUL2
7	A7	45	72.9756	581414	20250.6	BUL2
7	A7	46	73.2705	575431	20096.9	BUL2
7	A7	47	73.5654	569427	19956.7	BUL2
7	A7	48	73.8602	563272	19849.7	BUL2
7	A7	49	74.1551	557797	19784.3	BUL2
7	A7	50	74.45	551404	19749.1	BUL2
7	A7	51	74.7449	545394	19715.2	BUL2
7	A7	52	75.0397	538988	19650.2	BUL2
7	A7	53	75.3346	531624	19537.4	BUL2
7	A7	54	75.6295	526747	19389.4	BUL2
7	A7	55	75.9244	521310	19248.9	BUL2
7	A7	56	76.2192	515146	19176.2	BUL2
7	A7	57	76.5141	509719	19233.8	BUL2
7	A7	58	76.809	504370	19479.7	BUL2
7	A7	59	77.1039	498066	19972.5	BUL2
7	A7	60	77.3987	492140	20790.3	BUL2
7	A7	61	77.6936	485513	22038	BUL2
7	A7	62	77.9885	478945	23916.8	BUL2
7	A7	63	78.2834	472294	26711.9	BUL2
7	A7	64	78.5782	463811	30810.2	BUL2
7	A7	65	78.8731	454603	36696.1	BUL2
7	A7	66	79.168	442733	44904.1	BUL2
7	A7	67	79.4629	428796	55897.6	BUL2
7	A7	68	79.7577	409681	69847.6	BUL2
7	A7	69	80.0526	386177	86336.1	BUL2
7	A7	70	80.3475	351573	104084	BUL2
7	A7	71	80.6424	301954	120881	BUL2
7	A7	72	80.9372	232420	133885	BUL2
7	A7	73	81.2321	159701	140310	BUL2
7	A7	74	81.527	98324.2	138303	BUL2
7	A7	75	81.8219	59499	127656	BUL2
7	A7	76	82.1167	41390.6	109979	BUL2
7	A7	77	82.4116	35869.1	88230.3	BUL2
7	A7	78	82.7065	34835	65804.5	BUL2
7	A7	79	83.0014	33944.6	45582.9	BUL2
7	A7	80	83.2962	33877.9	29322.2	BUL2
7	A7	81	83.5911	33879.7	17485	BUL2
7	A7	82	83.886	33439.7	9624.04	BUL2
7	A7	83	84.1809	34354.9	4942.74	BUL2
7	A7	84	84.4757	33620.3	2417.07	BUL2
7	A7	85	84.7706	33190.7	1188.06	BUL2
7	A7	86	85.0655	32887.6	649.939	BUL2
7	A7	87	85.3604	32794.1	433.566	BUL2
7	A7	88	85.6552	32623.8	346.502	BUL2
7	A7	89	85.9501	32656.8	307.814	BUL2
7	A7	90	86.245	32756.5	293.998	BUL2
7	A7	91	86.5399	32011.5	300.816	BUL2
7	A7	92	86.8347	31987.5	322.326	BUL2
7	A7	93	87.1296	31775.7	345.35	BUL2
7	A7	94	87.4245	31197.8	354.402	BUL2
7	A7	95	87.7194	31536.2	339.627	BUL2
7	A7	96	88.0142	31244.9	301.457	BUL2
7	A7	97	88.3091	31115.3	249.488	BUL2
7	A7	98	88.604	31196.6	197.324	BUL2
7	A7	99	88.8989	30873.9	157.398	BUL2
7	A7	100	89.1937	30816.8	138.594	BUL2
7	A7	101	89.4886	30826.8	146.615	BUL2
7	A7	102	89.7835	30968	185.062	BUL2
7	A7	103	90.0784	30023.5	254.994	BUL2
7	A7	104	90.3732	30590.5	352.791	BUL2
7	A7	105	90.6681	29492.6	467.934	BUL2
7	A7	106	90.963	29618.3	582.654	BUL2
7	A7	107	91.2579	28767.5	674.533	BUL2
7	A7	108	91.5527	28714.7	721.795	BUL2
7	A7	109	91.8476	27596.5	709.871	BUL2
7	A7	110	92.1425	28917	637.027	BUL2
7	A7	111	92.4374	27985.4	516.178	BUL2
7	A7	112	92.7322	27861.9	371.764	BUL2
7	A7	113	93.0271	28251.8	232.742	BUL2
7	A7	114	93.322	28183.3	124.418	BUL2
7	A7	115	93.6169	28246	61.7148	BUL2
7	A7	116	93.9117	28096.8	45.0371	BUL2
7	A7	117	94.2066	27067.8	60.0625	BUL2
7	A7	118	94.5015	27068.6	82.7129	BUL2
7	A7	119	94.7964	27502.2	88.7207	BUL2
8	A8	1	60.0011	917246	22480.6	BUL2
8	A8	2	60.296	912191	22759.1	BUL2
8	A8	3	60.5909	906496	23035.5	BUL2
8	A8	4	60.8857	898496	23280.2	BUL2
8	A8	5	61.1806	893475	23481.6	BUL2
8	A8	6	61.4755	886785	23642.3	BUL2
8	A8	7	61.7704	879535	23771.6	BUL2
8	A8	8	62.0652	872358	23880.3	BUL2
8	A8	9	62.3601	863921	23980.3	BUL2
8	A8	10	62.655	857283	24083	BUL2
8	A8	11	62.9499	850886	24195.2	BUL2
8	A8	12	63.2447	842141	24313.5	BUL2
8	A8	13	63.5396	835128	24423.7	BUL2
8	A8	14	63.8345	827863	24503.8	BUL2
8	A8	15	64.1293	819675	24533.2	BUL2
8	A8	16	64.4242	811786	24499.9	BUL2
8	A8	17	64.7191	805000	24405.7	BUL2
8	A8	18	65.014	796629	24265.6	BUL2
8	A8	19	65.3089	789377	24102.4	BUL2
8	A8	20	65.6037	782484	23937.8	BUL2
8	A8	21	65.8986	775498	23785.6	BUL2
8	A8	22	66.1935	767604	23648.5	BUL2
8	A8	23	66.4883	760979	23521.1	BUL2
8	A8	24	66.7832	753137	23395.7	BUL2
8	A8	25	67.0781	746556	23269.5	BUL2
8	A8	26	67.373	739294	23146.9	BUL2
8	A8	27	67.6679	732575	23039.1	BUL2
8	A8	28	67.9627	725000	22958	BUL2
8	A8	29	68.2576	719433	22910.6	BUL2
8	A8	30	68.5525	712084	22894.2	BUL2
8	A8	31	68.8474	705024	22896.6	BUL2
8	A8	32	69.1422	697948	22899.6	BUL2
8	A8	33	69.4371	690690	22883.7	BUL2
8	A8	34	69.732	684622	22830.8	BUL2
8	A8	35	70.0269	677404	22727.5	BUL2
8	A8	36	70.3217	670347	22570.5	BUL2
8	A8	37	70.6166	662802	22372.2	BUL2
8	A8	38	70.9115	656615	22161	BUL2
8	A8	39	71.2064	650502	21972.2	BUL2
8	A8	40	71.5012	643698	21833.5	BUL2
8	A8	41	71.7961	637788	21749.5	BUL2
8	A8	42	72.091	630573	21711.5	BUL2
8	A8	43	72.3859	623999	21692.5	BUL2
8	A8	44	72.6807	616695	21665.7	BUL2
8	A8	45	72.9756	610562	21611.3	BUL2
8	A8	46	73.2705	604800	21517.1	BUL2
8	A8	47	73.5654	597352	21375.8	BUL2
8	A8	48	73.8602	590675	21187	BUL2
8	A8	49	74.1551	583676	20962.8	BUL2
8	A8	50	74.45	578122	20729.8	BUL2
8	A8	51	74.7449	572246	20521.2	BUL2
8	A8	52	75.0397	566075	20365.5	BUL2
8	A8	53	75.3346	559924	20276.5	BUL2
8	A8	54	75.6295	552732	20255.1	BUL2
8	A8	55	75.9244	548135	20297.9	BUL2
8	A8	56	76.2192	540982	20408.9	BUL2
8	A8	57	76.5141	534779	20605.6	BUL2
8	A8	58	76.809	529604	20923.3	BUL2
8	A8	59	77.1039	522583	21421	BUL2
8	A8	60	77.3987	515862	22178.1	BUL2
8	A8	61	77.6936	509561	23323.9	BUL2
8	A8	62	77.9885	502374	25087.1	BUL2
8	A8	63	78.2834	495467	27766.2	BUL2
8	A8	64	78.5782	487597	31756	BUL2
8	A8	65	78.8731	477210	37542.9	BUL2
8	A8	66	79.168	465546	45667.8	BUL2
8	A8	67	79.4629	450631	56619.3	BUL2
8	A8	68	79.7577	432598	70626.7	BUL2
8	A8	69	80.0526	407256	87360.3	BUL2
8	A8	70	80.3475	374944	105636	BUL2
8	A8	71	80.6424	324253	123299	BUL2
8	A8	72	80.9372	253584	137474	BUL2
8	A8	73	81.2321	177659	145224	BUL2
8	A8	74	81.527	111467	144453	BUL2
8	A8	75	81.8219	66799.5	134686	BUL2
8	A8	76	82.1167	45776	117331	BUL2
8	A8	77	82.4116	38306.4	95281.5	BUL2
8	A8	78	82.7065	36533.8	72022.7	BUL2
8	A8	79	83.0014	34939.9	50638.5	BUL2
8	A8	80	83.2962	34863.1	33125.2	BUL2
8	A8	81	83.5911	35987.2	20136	BUL2
8	A8	82	83.886	35371.1	11135.1	BUL2
8	A8	83	84.1809	35188.1	5671.86	BUL2
8	A8	84	84.4757	35404.1	2668.09	BUL2
8	A8	85	84.7706	34946.6	1185.8	BUL2
8	A8	86	85.0655	34621.2	545.316	BUL2
8	A8	87	85.3604	35039.1	320.156	BUL2
8	A8	88	85.6552	34273.5	274.553	BUL2
8	A8	89	85.9501	33917.5	292.547	BUL2
8	A8	90	86.245	34009.7	322.234	BUL2
8	A8	91	86.5399	33598	340.477	BUL2
8	A8	92	86.8347	33149.3	334.561	BUL2
8	A8	93	87.1296	33139	295.877	BUL2
8	A8	94	87.4245	32651.1	221.354	BUL2
8	A8	95	87.7194	33009.6	118.295	BUL2
8	A8	96	88.0142	32732.2	7.47266	BUL2
8	A8	97	88.3091	33481.1	-80.2578	BUL2
8	A8	98	88.604	33445.9	-114.822	BUL2
8	A8	99	88.8989	32646.3	-80.8574	BUL2
8	A8	100	89.1937	32652.4	13.5977	BUL2
8	A8	101	89.4886	31900.6	140.195	BUL2
8	A8	102	89.7835	31673.2	264.785	BUL2
8	A8	103	90.0784	31494.3	364.766	BUL2
8	A8	104	90.3732	32303.7	437.662	BUL2
8	A8	105	90.6681	31122.1	495.186	BUL2
8	A8	106	90.963	30865.7	547.4	BUL2
8	A8	107	91.2579	29862.8	589.248	BUL2
8	A8	108	91.5527	29947.7	599.994	BUL2
8	A8	109	91.8476	29874	556.123	BUL2
8	A8	110	92.1425	29291.5	448.379	BUL2
8	A8	111	92.4374	29860.4	291.193	BUL2
8	A8	112	92.7322	30089.9	118.533	BUL2
8	A8	113	93.0271	29934.1	-31.1113	BUL2
8	A8	114	93.322	29941.6	-132.111	BUL2
8	A8	115	93.6169	29136.5	-182.314	BUL2
8	A8	116	93.9117	29341.7	-201.545	BUL2
8	A8	117	94.2066	29309.8	-219.283	BUL2
8	A8	118	94.5015	29662.9	-259.1	BUL2
8	A8	119	94.7964	29370	-328.947	BUL2
9	A9	1	60.0015	897974	21931.8	BUL2
9	A9	2	60.2961	893462	22173.2	BUL2
9	A9	3	60.5907	886569	22418.5	BUL2
9	A9	4	60.8853	880245	22642.6	BUL2
9	A9	5	61.1799	875493	22837	BUL2
9	A9	6	61.4744	867763	23004.1	BUL2
9	A9	7	61.769	861514	23147.5	BUL2
9	A9	8	62.0636	854118	23266.9	BUL2
9	A9	9	62.3582	847522	23358.5	BUL2
9	A9	10	62.6528	839174	23421.3	BUL2
9	A9	11	62.9474	833595	23459.4	BUL2
9	A9	12	63.242	824942	23479.3	BUL2
9	A9	13	63.5366	817973	23483.1	BUL2
9	A9	14	63.8311	812160	23464.3	BUL2
9	A9	15	64.1257	803777	23410.4	BUL2
9	A9	16	64.4203	795991	23310.3	BUL2
9	A9	17	64.7149	789988	23165.6	BUL2
9	A9	18	65.0095	782310	22994.9	BUL2
9	A9	19	65.3041	774980	22829.8	BUL2
9	A9	20	65.5987	768108	22701.8	BUL2
9	A9	21	65.8933	762386	22626.5	BUL2
9	A9	22	66.1879	755252	22595.9	BUL2
9	A9	23	66.4824	748509	22581.8	BUL2
9	A9	24	66.777	740415	22550.7	BUL2
9	A9	25	67.0716	733966	22478.8	BUL2
9	A9	26	67.3662	727586	22358.3	BUL2
9	A9	27	67.6608	720565	22197.1	BUL2
9	A9	28	67.9554	714078	22013.4	BUL2
9	A9	29	68.25	706869	21830.5	BUL2
9	A9	30	68.5446	700784	21672.9	BUL2
9	A9	31	68.8391	694382	21560.3	BUL2
9	A9	32	69.1337	687817	21501.3	BUL2
9	A9	33	69.4283	681311	21487.2	BUL2
9	A9	34	69.7229	675087	21492.1	BUL2
9	A9	35	70.0175	668776	21481.3	BUL2
9	A9	36	70.3121	661347	21425.1	BUL2
9	A9	37	70.6067	655218	21310.8	BUL2
9	A9	38	70.9013	647984	21148	BUL2
9	A9	39	71.1959	642240	20962.2	BUL2
9	A9	40	71.4904	636658	20788.8	BUL2
9	A9	41	71.785	629388	20649.4	BUL2
9	A9	42	72.0796	622798	20542	BUL2
9	A9	43	72.3742	617261	20462.8	BUL2
9	A9	44	72.6688	611389	20400.3	BUL2
9	A9	45	72.9634	603982	20342	BUL2
9	A9	46	73.258	598384	20280.4	BUL2
9	A9	47	73.5526	591385	20216.3	BUL2
9	A9	48	73.8471	585953	20156	BUL2
9	A9	49	74.1417	579702	20102.7	BUL2
9	A9	50	74.4363	573924	20049.8	BUL2
9	A9	51	74.7309	567157	19982	BUL2
9	A9	52	75.0255	560936	19886.6	BUL2
9	A9	53	75.3201	553881	19765.6	BUL2
9	A9	54	75.6147	548590	19640.7	BUL2
9	A9	55	75.9093	543703	19546.1	BUL2
9	A9	56	76.2038	536700	19516.1	BUL2
9	A9	57	76.4984	531540	19578	BUL2
9	A9	58	76.793	525370	19760.3	BUL2
9	A9	59	77.0876	518796	20111.2	BUL2
9	A9	60	77.3822	513228	20721.1	BUL2
9	A9	61	77.6768	507092	21825.8	BUL2
9	A9	62	77.9714	500991	23633	BUL2
9	A9	63	78.266	494519	26454.8	BUL2
9	A9	64	78.5606	486709	30709.8	BUL2
9	A9	65	78.8551	478725	36912.8	BUL2
9	A9	66	79.1497	468170	45646.4	BUL2
9	A9	67	79.4443	455291	57460.5	BUL2
9	A9	68	79.7389	438572	72659.8	BUL2
9	A9	69	80.0335	417996	90981.2	BUL2
9	A9	70	80.3281	390603	111253	BUL2
9	A9	71	80.6227	349992	131226	BUL2
9	A9	72	80.9173	290173	147778	BUL2
9	A9	73	81.2119	216229	157599	BUL2
9	A9	74	81.5064	143915	158168	BUL2
9	A9	75	81.801	88788.1	148671	BUL2
9	A9	76	82.0956	56427.9	130395	BUL2
9	A9	77	82.3902	42391.8	106385	BUL2
9	A9	78	82.6848	39331.1	80507.2	BUL2
9	A9	79	82.9794	37349	56327.1	BUL2
9	A9	80	83.274	37670.1	36268.8	BUL2
9	A9	81	83.5686	38207.4	21315.4	BUL2
9	A9	82	83.8631	37661.6	12078.7	BUL2
9	A9	83	84.1577	36363.2	6429.24	BUL2
9	A9	84	84.4523	36447.3	3248.87	BUL2
9	A9	85	84.7469	36793.1	1591.73	BUL2
9	A9	86	85.0415	36016.5	781.482	BUL2
9	A9	87	85.3361	37011.3	406.283	BUL2
9	A9	88	85.6307	35990.9	245.119	BUL2
9	A9	89	85.9253	36189.8	186.965	BUL2
9	A9	90	86.2198	36027.7	174.08	BUL2
9	A9	91	86.5144	35303.5	173.805	BUL2
9	A9	92	86.809	35590.3	169.045	BUL2
9	A9	93	87.1036	35704.6	155.336	BUL2
9	A9	94	87.3982	35319.8	137.18	BUL2
9	A9	95	87.6928	35226	122.395	BUL2
9	A9	96	87.9874	35132.2	116.875	BUL2
9	A9	97	88.282	35263.5	122.348	BUL2
9	A9	98	88.5766	34478.5	137.119	BUL2
9	A9	99	88.8711	35071.5	158.043	BUL2
9	A9	100	89.1657	34382.7	181.73	BUL2
9	A9	101	89.4603	34810.4	204.787	BUL2
9	A9	102	89.7549	33765.2	224.09	BUL2
9	A9	103	90.0495	34227.5	238.42	BUL2
9	A9	104	90.3441	33817.1	251.09	BUL2
9	A9	105	90.6387	33969.9	271.459	BUL2
9	A9	106	90.9333	33426.3	312.859	BUL2
9	A9	107	91.2278	33594.6	385.982	BUL2
9	A9	108	91.5224	33956.8	490.172	BUL2
9	A9	109	91.817	32209.1	607.895	BUL2
9	A9	110	92.1116	31826	707.629	BUL2
9	A9	111	92.4062	31884.3	756.088	BUL2
9	A9	112	92.7008	30937.1	733.854	BUL2
9	A9	113	92.9954	31760.1	644.836	BUL2
9	A9	114	93.29	31678.9	513.355	BUL2
9	A9	115	93.5846	30768.8	371.535	BUL2
9	A9	116	93.8791	30906.3	246.203	BUL2
9	A9	117	94.1737	30981.6	152.658	BUL2
9	A9	118	94.4683	31278.1	95.6758	BUL2
9	A9	119	94.7629	31796	72.7012	BUL2
10	A10	1	60.0015	982247	23919.6	RNA37
10	A10	2	60.2961	975647	24097	RNA37
10	A10	3	60.5907	970199	24304.7	RNA37
10	A10	4	60.8853	963017	24523.9	RNA37
10	A10	5	61.1799	958058	24739.2	RNA37
10	A10	6	61.4744	950271	24938.3	RNA37
10	A10	7	61.769	941895	25110.4	RNA37
10	A10	8	62.0636	933700	25244.5	RNA37
10	A10	9	62.3582	927957	25330.6	RNA37
10	A10	10	62.6528	919733	25362.9	RNA37
10	A10	11	62.9474	910413	25344.9	RNA37
10	A10	12	63.242	903088	25290.6	RNA37
10	A10	13	63.5366	895804	25220.1	RNA37
10	A10	14	63.8311	887754	25149.7	RNA37
10	A10	15	64.1257	880200	25084.4	RNA37
10	A10	16	64.4203	872961	25019.7	RNA37
10	A10	17	64.7149	864939	24948.3	RNA37
10	A10	18	65.0095	856205	24869	RNA37
10	A10	19	65.3041	849700	24787.8	RNA37
10	A10	20	65.5987	842463	24711.7	RNA37
10	A10	21	65.8933	834730	24642.7	RNA37
10	A10	22	66.1879	827052	24575.9	RNA37
10	A10	23	66.4824	819021	24503.1	RNA37
10	A10	24	66.777	812168	24418	RNA37
10	A10	25	67.0716	804830	24318	RNA37
10	A10	26	67.3662	797131	24206.1	RNA37
10	A10	27	67.6608	789906	24089.6	RNA37
10	A10	28	67.9554	782759	23979.2	RNA37
10	A10	29	68.25	775694	23884.9	RNA37
10	A10	30	68.5446	768143	23809.6	RNA37
10	A10	31	68.8391	761844	23745.6	RNA37
10	A10	32	69.1337	754508	23678.2	RNA37
10	A10	33	69.4283	746389	23593.2	RNA37
10	A10	34	69.7229	739334	23486.4	RNA37
10	A10	35	70.0175	732253	23363.3	RNA37
10	A10	36	70.3121	726447	23234.4	RNA37
10	A10	37	70.6067	718849	23107.8	RNA37
10	A10	38	70.9013	711933	22986	RNA37
10	A10	39	71.1959	703837	22871	RNA37
10	A10	40	71.4904	698748	22766.8	RNA37
10	A10	41	71.785	690853	22681.4	RNA37
10	A10	42	72.0796	683792	22620.8	RNA37
10	A10	43	72.3742	677809	22584.2	RNA37
10	A10	44	72.6688	670188	22563.1	RNA37
10	A10	45	72.9634	663377	22543.1	RNA37
10	A10	46	73.258	656566	22508.3	RNA37
10	A10	47	73.5526	649967	22446	RNA37
10	A10	48	73.8471	642229	22349.8	RNA37
10	A10	49	74.1417	635861	22221.9	RNA37
10	A10	50	74.4363	629326	22070.8	RNA37
10	A10	51	74.7309	621827	21908.5	RNA37
10	A10	52	75.0255	616380	21747.8	RNA37
10	A10	53	75.3201	608754	21603.1	RNA37
10	A10	54	75.6147	602197	21493.8	RNA37
10	A10	55	75.9093	596710	21449.1	RNA37
10	A10	56	76.2038	589156	21510.8	RNA37
10	A10	57	76.4984	583480	21733.4	RNA37
10	A10	58	76.793	577446	22182.3	RNA37
10	A10	59	77.0876	570751	22938.4	RNA37
10	A10	60	77.3822	563614	24109.8	RNA37
10	A10	61	77.6768	556556	25870	RNA37
10	A10	62	77.9714	548375	28484.7	RNA37
10	A10	63	78.266	540435	32344	RNA37
10	A10	64	78.5606	531753	37970.1	RNA37
10	A10	65	78.8551	521419	45978.4	RNA37
10	A10	66	79.1497	507453	56964.2	RNA37
10	A10	67	79.4443	491044	71289.5	RNA37
10	A10	68	79.7389	469538	88782.4	RNA37
10	A10	69	80.0335	441416	108428	RNA37
10	A10	70	80.3281	398500	128209	RNA37
10	A10	71	80.6227	337368	145276	RNA37
10	A10	72	80.9173	260975	156517	RNA37
10	A10	73	81.2119	187337	159409	RNA37
10	A10	74	81.5064	123750	152841	RNA37
10	A10	75	81.801	79370.1	137551	RNA37
10	A10	76	82.0956	55731.3	115954	RNA37
10	A10	77	82.3902	46699.1	91427.4	RNA37
10	A10	78	82.6848	43182.1	67364.4	RNA37
10	A10	79	82.9794	41307.8	46358.4	RNA37
10	A10	80	83.274	40316.9	29799.2	RNA37
10	A10	81	83.5686	40482.1	17895.7	RNA37
10	A10	82	83.8631	41567.7	10065.5	RNA37
10	A10	83	84.1577	40809.4	5356.62	RNA37
10	A10	84	84.4523	40090.8	2761.61	RNA37
10	A10	85	84.7469	39970	1450.15	RNA37
10	A10	86	85.0415	39719.3	838.098	RNA37
10	A10	87	85.3361	40016.2	567.408	RNA37
10	A10	88	85.6307	39581.7	447.146	RNA37
10	A10	89	85.9253	38823.9	390.393	RNA37
10	A10	90	86.2198	39572.3	364.879	RNA37
10	A10	91	86.5144	38973.4	361.658	RNA37
10	A10	92	86.809	38690.8	378.562	RNA37
10	A10	93	87.1036	38161.5	413.15	RNA37
10	A10	94	87.3982	38948.5	460.627	RNA37
10	A10	95	87.6928	37967.2	514.033	RNA37
10	A10	96	87.9874	37282.1	565.514	RNA37
10	A10	97	88.282	37287.1	608.133	RNA37
10	A10	98	88.5766	37809.8	637.391	RNA37
10	A10	99	88.8711	36777.5	651.24	RNA37
10	A10	100	89.1657	36172.1	649.018	RNA37
10	A10	101	89.4603	36758.1	630.959	RNA37
10	A10	102	89.7549	35479.4	599.277	RNA37
10	A10	103	90.0495	36135.4	558.809	RNA37
10	A10	104	90.3441	36412.2	514.637	RNA37
10	A10	105	90.6387	35162	467.381	RNA37
10	A10	106	90.9333	34778.8	410.904	RNA37
10	A10	107	91.2278	35127.8	336.17	RNA37
10	A10	108	91.5224	35268.2	239.422	RNA37
10	A10	109	91.817	34707.1	128.072	RNA37
10	A10	110	92.1116	35510.2	19.459	RNA37
10	A10	111	92.4062	34881.9	-66.3711	RNA37
10	A10	112	92.7008	35124.2	-114.434	RNA37
10	A10	113	92.9954	34997.2	-119.148	RNA37
10	A10	114	93.29	35506.2	-85.0664	RNA37
10	A10	115	93.5846	34726.2	-25.748	RNA37
10	A10	116	93.8791	34282	38.9082	RNA37
10	A10	117	94.1737	34754.5	87.8027	RNA37
10	A10	118	94.4683	34531.8	105.775	RNA37
10	A10	119	94.7629	33805.9	89.3105	RNA37
11	A11	1	60.0015	985324	23183.2	RNA37
11	A11	2	60.2961	979182	23404.5	RNA37
11	A11	3	60.5906	973320	23617.1	RNA37
11	A11	4	60.8852	965579	23800.4	RNA37
11	A11	5	61.1797	959537	23954.1	RNA37
11	A11	6	61.4743	953529	24091.5	RNA37
11	A11	7	61.7689	945003	24224.1	RNA37
11	A11	8	62.0634	938264	24355.5	RNA37
11	A11	9	62.358	929920	24479.1	RNA37
11	A11	10	62.6526	923552	24585.5	RNA37
11	A11	11	62.9471	914371	24666.6	RNA37
11	A11	12	63.2417	907795	24716.3	RNA37
11	A11	13	63.5362	899175	24729.1	RNA37
11	A11	14	63.8308	892406	24701.1	RNA37
11	A11	15	64.1254	884621	24633.9	RNA37
11	A11	16	64.4199	875160	24538.1	RNA37
11	A11	17	64.7145	868649	24431	RNA37
11	A11	18	65.0091	862116	24329.6	RNA37
11	A11	19	65.3036	853906	24241.4	RNA37
11	A11	20	65.5982	846125	24161.8	RNA37
11	A11	21	65.8927	839694	24079	RNA37
11	A11	22	66.1873	830987	23984.1	RNA37
11	A11	23	66.4819	824168	23877.4	RNA37
11	A11	24	66.7764	816451	23768.2	RNA37
11	A11	25	67.071	809446	23669.1	RNA37
11	A11	26	67.3655	802490	23586.8	RNA37
11	A11	27	67.6601	795555	23516.6	RNA37
11	A11	28	67.9547	787414	23443.3	RNA37
11	A11	29	68.2492	781750	23349.4	RNA37
11	A11	30	68.5438	773596	23227.6	RNA37
11	A11	31	68.8384	765692	23088.5	RNA37
11	A11	32	69.1329	759012	22960	RNA37
11	A11	33	69.4275	753321	22874.1	RNA37
11	A11	34	69.722	745256	22848.8	RNA37
11	A11	35	70.0166	739503	22876.1	RNA37
11	A11	36	70.3112	732428	22923.4	RNA37
11	A11	37	70.6057	724820	22949.2	RNA37
11	A11	38	70.9003	717493	22923	RNA37
11	A11	39	71.1949	709806	22837.8	RNA37
11	A11	40	71.4894	703623	22707.9	RNA37
11	A11	41	71.784	697145	22560	RNA37
11	A11	42	72.0785	689311	22417.5	RNA37
11	A11	43	72.3731	682567	22294.1	RNA37
11	A11	44	72.6677	675815	22192.4	RNA37
11	A11	45	72.9622	669436	22107.7	RNA37
11	A11	46	73.2568	662533	22030.8	RNA37
11	A11	47	73.5514	655588	21953.4	RNA37
11	A11	48	73.8459	648081	21871.6	RNA37
11	A11	49	74.1405	641952	21786.2	RNA37
11	A11	50	74.435	635478	21698.9	RNA37
11	A11	51	74.7296	628819	21608.7	RNA37
11	A11	52	75.0242	621889	21514	RNA37
11	A11	53	75.3187	614487	21421.2	RNA37
11	A11	54	75.6133	607438	21354.7	RNA37
11	A11	55	75.9079	603523	21359.6	RNA37
11	A11	56	76.2024	595197	21496.9	RNA37
11	A11	57	76.497	588725	21836.1	RNA37
11	A11	58	76.7915	583634	22452.6	RNA37
11	A11	59	77.0861	576152	23431	RNA37
11	A11	60	77.3807	569546	24899.8	RNA37
11	A11	61	77.6752	560435	27065.5	RNA37
11	A11	62	77.9698	553871	30237	RNA37
11	A11	63	78.2643	544232	34852.5	RNA37
11	A11	64	78.5589	535557	41471.8	RNA37
11	A11	65	78.8535	523163	50711.4	RNA37
11	A11	66	79.148	507617	63093.7	RNA37
11	A11	67	79.4426	488819	78791.4	RNA37
11	A11	68	79.7372	465500	97302.2	RNA37
11	A11	69	80.0317	432015	117175	RNA37
11	A11	70	80.3263	381249	135967	RNA37
11	A11	71	80.6208	310935	150600	RNA37
11	A11	72	80.9154	232400	158097	RNA37
11	A11	73	81.21	160480	156487	RNA37
11	A11	74	81.5045	103119	145509	RNA37
11	A11	75	81.7991	69163.6	126773	RNA37
11	A11	76	82.0937	52901.9	103299	RNA37
11	A11	77	82.3882	46321.6	78626.7	RNA37
11	A11	78	82.6828	45076	55865.2	RNA37
11	A11	79	82.9773	43945.4	37051.6	RNA37
11	A11	80	83.2719	43779	22966.1	RNA37
11	A11	81	83.5665	44077.6	13244.6	RNA37
11	A11	82	83.861	43600	7179.32	RNA37
11	A11	83	84.1556	43246.1	3719.1	RNA37
11	A11	84	84.4501	43041.4	1920.82	RNA37
11	A11	85	84.7447	43313.1	1079.71	RNA37
11	A11	86	85.0393	42897.5	734.234	RNA37
11	A11	87	85.3338	42783	611.133	RNA37
11	A11	88	85.6284	41417.4	561.703	RNA37
11	A11	89	85.923	41768.3	514.189	RNA37
11	A11	90	86.2175	41500.1	444.961	RNA37
11	A11	91	86.5121	41570.2	360.732	RNA37
11	A11	92	86.8066	41215	285.27	RNA37
11	A11	93	87.1012	41288.8	247.541	RNA37
11	A11	94	87.3958	41288.1	271.15	RNA37
11	A11	95	87.6903	41923.3	365.418	RNA37
11	A11	96	87.9849	40003.9	519.223	RNA37
11	A11	97	88.2794	40900.5	700.752	RNA37
11	A11	98	88.574	39262.4	865.666	RNA37
11	A11	99	88.8686	38933.2	972.201	RNA37
11	A11	100	89.1631	38011.9	996.639	RNA37
11	A11	101	89.4577	39224.3	940.727	RNA37
11	A11	102	89.7523	37642.1	826.982	RNA37
11	A11	103	90.0468	38480.8	685.305	RNA37
11	A11	104	90.3414	37581.3	539.617	RNA37
11	A11	105	90.6359	37192.9	401.863	RNA37
11	A11	106	90.9305	37875	274.461	RNA37
11	A11	107	91.2251	37935	156.648	RNA37
11	A11	108	91.5196	36950.5	49.8398	RNA37
11	A11	109	91.8142	36973.4	-40.0098	RNA37
11	A11	110	92.1088	38312.1	-102.799	RNA37
11	A11	111	92.4033	37452.4	-127.576	RNA37
11	A11	112	92.6979	37518.6	-108.582	RNA37
11	A11	113	92.9924	37503.5	-51.543	RNA37
11	A11	114	93.287	36985.1	24.5605	RNA37
11	A11	115	93.5816	36650.5	93.291	RNA37
11	A11	116	93.8761	36904.6	131.686	RNA37
11	A11	117	94.1707	35792.7	130.193	RNA37
11	A11	118	94.4653	37523.5	95.7188	RNA37
11	A11	119	94.7598	36694.2	46.3477	RNA37
12	A12	1	60.0015	1.09023e+06	25835.5	RNA37
12	A12	2	60.2961	1.08328e+06	26208.2	RNA37
12	A12	3	60.5906	1076371	26546.6	RNA37
12	A12	4	60.8852	1.06695e+06	26812.4	RNA37
12	A12	5	61.1797	1.06162e+06	27001.3	RNA37
12	A12	6	61.4743	1.05386e+06	27135.5	RNA37
12	A12	7	61.7689	1.04459e+06	27245	RNA37
12	A12	8	62.0634	1.03723e+06	27352.8	RNA37
12	A12	9	62.358	1.02793e+06	27472.4	RNA37
12	A12	10	62.6526	1020812	27610.6	RNA37
12	A12	11	62.9471	1.01128e+06	27771.7	RNA37
12	A12	12	63.2417	1.00357e+06	27955.2	RNA37
12	A12	13	63.5362	994507	28148.4	RNA37
12	A12	14	63.8308	985766	28321.1	RNA37
12	A12	15	64.1254	978236	28427.2	RNA37
12	A12	16	64.4199	969033	28421.1	RNA37
12	A12	17	64.7145	959073	28282	RNA37
12	A12	18	65.0091	949610	28029.8	RNA37
12	A12	19	65.3036	941811	27722.7	RNA37
12	A12	20	65.5982	934786	27432.7	RNA37
12	A12	21	65.8927	925947	27216.5	RNA37
12	A12	22	66.1873	917139	27096.6	RNA37
12	A12	23	66.4819	910959	27061.8	RNA37
12	A12	24	66.7764	900861	27080.1	RNA37
12	A12	25	67.071	892778	27114.4	RNA37
12	A12	26	67.3655	884746	27130.9	RNA37
12	A12	27	67.6601	877424	27101.2	RNA37
12	A12	28	67.9547	869194	27006.5	RNA37
12	A12	29	68.2492	859202	26845.2	RNA37
12	A12	30	68.5438	851918	26637.9	RNA37
12	A12	31	68.8384	844335	26423	RNA37
12	A12	32	69.1329	835178	26237	RNA37
12	A12	33	69.4275	829121	26092.3	RNA37
12	A12	34	69.722	822100	25966.6	RNA37
12	A12	35	70.0166	811935	25817.1	RNA37
12	A12	36	70.3112	804763	25610.4	RNA37
12	A12	37	70.6057	796288	25350	RNA37
12	A12	38	70.9003	789054	25081.6	RNA37
12	A12	39	71.1949	781703	24870.9	RNA37
12	A12	40	71.4894	775441	24773.3	RNA37
12	A12	41	71.784	766601	24777.2	RNA37
12	A12	42	72.0785	761030	24838.3	RNA37
12	A12	43	72.3731	751740	24886.8	RNA37
12	A12	44	72.6677	743112	24856.4	RNA37
12	A12	45	72.9622	735479	24721.7	RNA37
12	A12	46	73.2568	728087	24496	RNA37
12	A12	47	73.5514	722025	24224.6	RNA37
12	A12	48	73.8459	713362	23963.4	RNA37
12	A12	49	74.1405	705371	23759.3	RNA37
12	A12	50	74.435	700085	23637.8	RNA37
12	A12	51	74.7296	693054	23599.2	RNA37
12	A12	52	75.0242	684307	23620.6	RNA37
12	A12	53	75.3187	677787	23670	RNA37
12	A12	54	75.6133	670142	23725.1	RNA37
12	A12	55	75.9079	661881	23791.9	RNA37
12	A12	56	76.2024	656021	23912	RNA37
12	A12	57	76.497	648038	24161.8	RNA37
12	A12	58	76.7915	641484	24645.3	RNA37
12	A12	59	77.0861	634443	25538.3	RNA37
12	A12	60	77.3807	626395	27019.5	RNA37
12	A12	61	77.6752	618378	29318.9	RNA37
12	A12	62	77.9698	610423	32784.5	RNA37
12	A12	63	78.2643	601069	37899.7	RNA37
12	A12	64	78.5589	590044	45298.2	RNA37
12	A12	65	78.8535	578747	55727.2	RNA37
12	A12	66	79.148	562384	69912.5	RNA37
12	A12	67	79.4426	542410	88280.4	RNA37
12	A12	68	79.7372	518849	110551	RNA37
12	A12	69	80.0317	486646	135321	RNA37
12	A12	70	80.3263	437257	159878	RNA37
12	A12	71	80.6208	362783	180472	RNA37
12	A12	72	80.9154	272773	193136	RNA37
12	A12	73	81.21	189072	194843	RNA37
12	A12	74	81.5045	119188	184542	RNA37
12	A12	75	81.7991	72444.4	163602	RNA37
12	A12	76	82.0937	49440.8	135443	RNA37
12	A12	77	82.3882	40291.1	104504	RNA37
12	A12	78	82.6828	38284.9	74993.7	RNA37
12	A12	79	82.9773	38053.3	49913	RNA37
12	A12	80	83.2719	36744	30654.9	RNA37
12	A12	81	83.5665	35220	17696.9	RNA37
12	A12	82	83.861	35566	9617.89	RNA37
12	A12	83	84.1556	35310.6	4813.13	RNA37
12	A12	84	84.4501	35052	2155.58	RNA37
12	A12	85	84.7447	36265.6	789.145	RNA37
12	A12	86	85.0393	35512.7	147.387	RNA37
12	A12	87	85.3338	35088.2	-110.402	RNA37
12	A12	88	85.6284	35040.7	-176.064	RNA37
12	A12	89	85.923	34523.3	-151.094	RNA37
12	A12	90	86.2175	35407	-86.3281	RNA37
12	A12	91	86.5121	33913	-10.8301	RNA37
12	A12	92	86.8066	35172.7	48.7617	RNA37
12	A12	93	87.1012	32903.2	63.7812	RNA37
12	A12	94	87.3958	32340.4	15.502	RNA37
12	A12	95	87.6903	33018.5	-87.4492	RNA37
12	A12	96	87.9849	34592	-204.758	RNA37
12	A12	97	88.2794	34089.9	-283.686	RNA37
12	A12	98	88.574	33361.6	-292.217	RNA37
12	A12	99	88.8686	33579.8	-241.805	RNA37
12	A12	100	89.1631	31300.5	-180.762	RNA37
12	A12	101	89.4577	32557.5	-161.662	RNA37
12	A12	102	89.7523	32190.8	-206.088	RNA37
12	A12	103	90.0468	32839.6	-291.387	RNA37
12	A12	104	90.3414	33226.4	-367.041	RNA37
12	A12	105	90.6359	32264.8	-387.576	RNA37
12	A12	106	90.9305	32830.1	-339.783	RNA37
12	A12	107	91.2251	31927.5	-248.469	RNA37
12	A12	108	91.5196	31254.5	-160.043	RNA37
12	A12	109	91.8142	30758.9	-115.791	RNA37
12	A12	110	92.1088	32430.4	-130.809	RNA37
12	A12	111	92.4033	30561.1	-189.094	RNA37
12	A12	112	92.6979	31802.7	-255.131	RNA37
12	A12	113	92.9924	31639.2	-293.262	RNA37
12	A12	114	93.287	30734.8	-283.646	RNA37
12	A12	115	93.5816	31281.2	-227.455	RNA37
12	A12	116	93.8761	30358.4	-141.334	RNA37
12	A12	117	94.1707	30321.5	-46.4512	RNA37
12	A12	118	94.4653	30971.2	41.2344	RNA37
12	A12	119	94.7598	29880.6	115.244	RNA37
13	B1	1	60.0012	866473	21426.6	BUL2
13	B1	2	60.2958	860485	21581.9	BUL2
13	B1	3	60.5905	855085	21755.1	BUL2
13	B1	4	60.8851	849884	21922.2	BUL2
13	B1	5	61.1798	843214	22062.8	BUL2
13	B1	6	61.4744	838112	22164.5	BUL2
13	B1	7	61.7691	829155	22226.4	BUL2
13	B1	8	62.0637	822557	22260.4	BUL2
13	B1	9	62.3584	816597	22284.9	BUL2
13	B1	10	62.653	809760	22316.5	BUL2
13	B1	11	62.9477	803041	22359.5	BUL2
13	B1	12	63.2423	795359	22403.5	BUL2
13	B1	13	63.537	789033	22426.8	BUL2
13	B1	14	63.8316	782045	22406.7	BUL2
13	B1	15	64.1263	775147	22331.6	BUL2
13	B1	16	64.4209	767142	22211.7	BUL2
13	B1	17	64.7155	760254	22078.3	BUL2
13	B1	18	65.0102	754441	21970.2	BUL2
13	B1	19	65.3048	747569	21912.5	BUL2
13	B1	20	65.5995	741907	21901.1	BUL2
13	B1	21	65.8941	735614	21904.6	BUL2
13	B1	22	66.1888	726412	21882.7	BUL2
13	B1	23	66.4834	720451	21809.9	BUL2
13	B1	24	66.7781	714501	21690.2	BUL2
13	B1	25	67.0727	706841	21554.1	BUL2
13	B1	26	67.3674	700921	21441.4	BUL2
13	B1	27	67.662	694694	21380.2	BUL2
13	B1	28	67.9567	689171	21372.4	BUL2
13	B1	29	68.2513	682372	21393.2	BUL2
13	B1	30	68.5459	675596	21405.1	BUL2
13	B1	31	68.8406	668604	21377.3	BUL2
13	B1	32	69.1352	661515	21301	BUL2
13	B1	33	69.4299	655664	21187.5	BUL2
13	B1	34	69.7245	650006	21056.5	BUL2
13	B1	35	70.0192	642638	20920.8	BUL2
13	B1	36	70.3138	637768	20780.4	BUL2
13	B1	37	70.6085	630563	20630	BUL2
13	B1	38	70.9031	623617	20469.5	BUL2
13	B1	39	71.1978	617736	20311	BUL2
13	B1	40	71.4924	613191	20169.7	BUL2
13	B1	41	71.7871	605968	20059	BUL2
13	B1	42	72.0817	600075	19986.4	BUL2
13	B1	43	72.3764	594100	19936.1	BUL2
13	B1	44	72.671	587703	19884.1	BUL2
13	B1	45	72.9656	582092	19809.2	BUL2
13	B1	46	73.2603	575666	19702.4	BUL2
13	B1	47	73.5549	568875	19570.5	BUL2
13	B1	48	73.8496	564030	19432.6	BUL2
13	B1	49	74.1442	558134	19310.3	BUL2
13	B1	50	74.4389	552303	19216.6	BUL2
13	B1	51	74.7335	546195	19149.8	BUL2
13	B1	52	75.0282	540088	19096.1	BUL2
13	B1	53	75.3228	535390	19041.1	BUL2
13	B1	54	75.6175	527932	18985.3	BUL2
13	B1	55	75.9121	522300	18953.7	BUL2
13	B1	56	76.2068	516775	18995.9	BUL2
13	B1	57	76.5014	512836	19174.4	BUL2
13	B1	58	76.7961	506370	19552.9	BUL2
13	B1	59	77.0907	500670	20197.7	BUL2
13	B1	60	77.3853	493604	21125.2	BUL2
13	B1	61	77.68	487274	22515.2	BUL2
13	B1	62	77.9746	481316	24584.6	BUL2
13	B1	63	78.2693	474561	27644.9	BUL2
13	B1	64	78.5639	466143	32102.5	BUL2
13	B1	65	78.8586	456529	38437	BUL2
13	B1	66	79.1532	445341	47140.9	BUL2
13	B1	67	79.4479	429931	58584.7	BUL2
13	B1	68	79.7425	410508	72784.8	BUL2
13	B1	69	80.0372	386245	89106.7	BUL2
13	B1	70	80.3318	354199	106029	BUL2
13	B1	71	80.6264	304469	121158	BUL2
13	B1	72	80.9211	232587	131649	BUL2
13	B1	73	81.2157	158240	134989	BUL2
13	B1	74	81.5104	98720.8	129877	BUL2
13	B1	75	81.805	61612.5	116780	BUL2
13	B1	76	82.0997	46006.7	97866.1	BUL2
13	B1	77	82.3943	42363.5	76323.5	BUL2
13	B1	78	82.689	40531	55370.2	BUL2
13	B1	79	82.9836	38946.1	37408.3	BUL2
13	B1	80	83.2783	40576.7	23623.7	BUL2
13	B1	81	83.5729	39052.5	13580.8	BUL2
13	B1	82	83.8676	39700.9	7104.72	BUL2
13	B1	83	84.1622	40156	3424.65	BUL2
13	B1	84	84.4569	39586	1545	BUL2
13	B1	85	84.7515	39300.8	692.633	BUL2
13	B1	86	85.0461	39039.2	348.432	BUL2
13	B1	87	85.3408	38335.6	206.617	BUL2
13	B1	88	85.6354	37938	115.389	BUL2
13	B1	89	85.9301	38665.1	22.7148	BUL2
13	B1	90	86.2247	38320	-68.1035	BUL2
13	B1	91	86.5194	38580.8	-133.508	BUL2
13	B1	92	86.814	38318.5	-154.096	BUL2
13	B1	93	87.1087	38163.4	-126.383	BUL2
13	B1	94	87.4033	37773.4	-63.0586	BUL2
13	B1	95	87.698	37922.9	13.4609	BUL2
13	B1	96	87.9926	37464.8	78.7422	BUL2
13	B1	97	88.2873	37426.3	112.359	BUL2
13	B1	98	88.5819	36109	102.301	BUL2
13	B1	99	88.8765	37400.3	48.0586	BUL2
13	B1	100	89.1712	36969.7	-38.5977	BUL2
13	B1	101	89.4658	36617.5	-136.832	BUL2
13	B1	102	89.7605	37097.8	-223.344	BUL2
13	B1	103	90.0551	36981.9	-279.064	BUL2
13	B1	104	90.3498	36612	-292.916	BUL2
13	B1	105	90.6444	36822.4	-262.818	BUL2
13	B1	106	90.9391	36925.1	-196.104	BUL2
13	B1	107	91.2337	37077.3	-110.207	BUL2
13	B1	108	91.5284	35366.7	-30.6855	BUL2
13	B1	109	91.823	35342.5	16.7949	BUL2
13	B1	110	92.1177	35806.6	18.7188	BUL2
13	B1	111	92.4123	36533.1	-17.9922	BUL2
13	B1	112	92.707	35558.4	-69.1699	BUL2
13	B1	113	93.0016	35730.1	-107.312	BUL2
13	B1	114	93.2962	35375.5	-116.018	BUL2
13	B1	115	93.5909	35241.3	-95.1758	BUL2
13	B1	116	93.8855	35734	-55.6914	BUL2
13	B1	117	94.1802	34800	-10.4941	BUL2
13	B1	118	94.4748	34964.3	31.2324	BUL2
13	B1	119	94.7695	34738.4	65.207	BUL2
14	B2	1	60.0012	843226	20795	BUL2
14	B2	2	60.2958	838381	20934.7	BUL2
14	B2	3	60.5905	831795	21094.4	BUL2
14	B2	4	60.8851	826502	21278.3	BUL2
14	B2	5	61.1798	822045	21493.8	BUL2
14	B2	6	61.4744	815265	21736.3	BUL2
14	B2	7	61.7691	808468	21983.4	BUL2
14	B2	8	62.0637	802869	22199.2	BUL2
14	B2	9	62.3584	794180	22349.9	BUL2
14	B2	10	62.653	788087	22416.3	BUL2
14	B2	11	62.9477	781120	22400.5	BUL2
14	B2	12	63.2423	774524	22322.9	BUL2
14	B2	13	63.537	766641	22215	BUL2
14	B2	14	63.8316	760281	22110	BUL2
14	B2	15	64.1263	754626	22034	BUL2
14	B2	16	64.4209	746568	22000.7	BUL2
14	B2	17	64.7155	741409	22008.3	BUL2
14	B2	18	65.0102	733356	22040.9	BUL2
14	B2	19	65.3048	727464	22072.4	BUL2
14	B2	20	65.5995	720933	22074	BUL2
14	B2	21	65.8941	714014	22023.4	BUL2
14	B2	22	66.1888	706511	21913.5	BUL2
14	B2	23	66.4834	699487	21757	BUL2
14	B2	24	66.7781	693883	21580.2	BUL2
14	B2	25	67.0727	687750	21412.1	BUL2
14	B2	26	67.3674	680694	21273.2	BUL2
14	B2	27	67.662	674749	21170.6	BUL2
14	B2	28	67.9567	668020	21096.6	BUL2
14	B2	29	68.2513	662398	21031.1	BUL2
14	B2	30	68.5459	655836	20944.7	BUL2
14	B2	31	68.8406	650040	20808.7	BUL2
14	B2	32	69.1352	642219	20609	BUL2
14	B2	33	69.4299	635961	20358.3	BUL2
14	B2	34	69.7245	630343	20094.4	BUL2
14	B2	35	70.0192	624650	19865.8	BUL2
14	B2	36	70.3138	619633	19709.1	BUL2
14	B2	37	70.6085	613136	19636	BUL2
14	B2	38	70.9031	607544	19629.8	BUL2
14	B2	39	71.1978	601250	19663.2	BUL2
14	B2	40	71.4924	595132	19715.5	BUL2
14	B2	41	71.7871	589271	19768.1	BUL2
14	B2	42	72.0817	583467	19806.6	BUL2
14	B2	43	72.3764	576902	19814.2	BUL2
14	B2	44	72.671	571743	19769.3	BUL2
14	B2	45	72.9656	563896	19654.5	BUL2
14	B2	46	73.2603	558930	19475.1	BUL2
14	B2	47	73.5549	552683	19245.2	BUL2
14	B2	48	73.8496	546576	19001.9	BUL2
14	B2	49	74.1442	541306	18786.9	BUL2
14	B2	50	74.4389	536539	18629.2	BUL2
14	B2	51	74.7335	530470	18534.7	BUL2
14	B2	52	75.0282	524716	18489.5	BUL2
14	B2	53	75.3228	517986	18472	BUL2
14	B2	54	75.6175	513651	18469.4	BUL2
14	B2	55	75.9121	507094	18485.6	BUL2
14	B2	56	76.2068	502540	18542.6	BUL2
14	B2	57	76.5014	496888	18679.8	BUL2
14	B2	58	76.7961	489700	18957	BUL2
14	B2	59	77.0907	485364	19461	BUL2
14	B2	60	77.3853	480427	20345.2	BUL2
14	B2	61	77.68	473205	21775.6	BUL2
14	B2	62	77.9746	467943	23967.9	BUL2
14	B2	63	78.2693	460129	27218.9	BUL2
14	B2	64	78.5639	452437	31915.3	BUL2
14	B2	65	78.8586	443885	38534.7	BUL2
14	B2	66	79.1532	432932	47601.9	BUL2
14	B2	67	79.4479	417850	59558.3	BUL2
14	B2	68	79.7425	399686	74522.6	BUL2
14	B2	69	80.0372	377378	91964.5	BUL2
14	B2	70	80.3318	348643	110418	BUL2
14	B2	71	80.6264	302688	127432	BUL2
14	B2	72	80.9211	235451	139943	BUL2
14	B2	73	81.2157	163838	145075	BUL2
14	B2	74	81.5104	102344	141111	BUL2
14	B2	75	81.805	61082.8	128197	BUL2
14	B2	76	82.0997	43300	108406	BUL2
14	B2	77	82.3943	38440.6	85099.2	BUL2
14	B2	78	82.689	37132.2	61872.2	BUL2
14	B2	79	82.9836	36109.6	41564.5	BUL2
14	B2	80	83.2783	36440.6	25713.2	BUL2
14	B2	81	83.5729	35170.3	14797.3	BUL2
14	B2	82	83.8676	36135	8009.42	BUL2
14	B2	83	84.1622	35533.6	4061.07	BUL2
14	B2	84	84.4569	35216.3	1961.84	BUL2
14	B2	85	84.7515	34998.4	939.17	BUL2
14	B2	86	85.0461	35443.3	481.436	BUL2
14	B2	87	85.3408	34748.8	290.924	BUL2
14	B2	88	85.6354	34905.8	211.732	BUL2
14	B2	89	85.9301	34295.5	169.791	BUL2
14	B2	90	86.2247	34161.7	135.451	BUL2
14	B2	91	86.5194	34324.1	103.262	BUL2
14	B2	92	86.814	34557.2	79.3965	BUL2
14	B2	93	87.1087	34285.4	71.2246	BUL2
14	B2	94	87.4033	33524.7	79.3418	BUL2
14	B2	95	87.698	33769.5	95.0312	BUL2
14	B2	96	87.9926	34157.5	104.176	BUL2
14	B2	97	88.2873	33012.8	95.1289	BUL2
14	B2	98	88.5819	32903.5	66.0547	BUL2
14	B2	99	88.8765	33586.6	27.6484	BUL2
14	B2	100	89.1712	33825.9	-1.11914	BUL2
14	B2	101	89.4658	33346.9	-3.1875	BUL2
14	B2	102	89.7605	33173.8	25.8789	BUL2
14	B2	103	90.0551	32470.1	73.9414	BUL2
14	B2	104	90.3498	32797.7	118.592	BUL2
14	B2	105	90.6444	32360	139.83	BUL2
14	B2	106	90.9391	32519.5	130.467	BUL2
14	B2	107	91.2337	32267.8	97.9238	BUL2
14	B2	108	91.5284	32268.3	57.4922	BUL2
14	B2	109	91.823	32552.2	22.4629	BUL2
14	B2	110	92.1177	32084.1	-2.54688	BUL2
14	B2	111	92.4123	31484.6	-21.5938	BUL2
14	B2	112	92.707	32050.8	-41.4961	BUL2
14	B2	113	93.0016	31632.9	-64.6816	BUL2
14	B2	114	93.2962	32364.7	-86.6094	BUL2
14	B2	115	93.5909	31841.8	-100.02	BUL2
14	B2	116	93.8855	31431.8	-102.48	BUL2
14	B2	117	94.1802	31281.3	-100.424	BUL2
14	B2	118	94.4748	31995.5	-105.736	BUL2
14	B2	119	94.7695	31003.5	-127.74	BUL2
15	B3	1	60.0015	827637	20064.8	BUL2
15	B3	2	60.2959	822784	20268.9	BUL2
15	B3	3	60.5904	818585	20484.2	BUL2
15	B3	4	60.8848	811923	20685.8	BUL2
15	B3	5	61.1792	807061	20860.1	BUL2
15	B3	6	61.4736	801112	21006.4	BUL2
15	B3	7	61.7681	794309	21132.1	BUL2
15	B3	8	62.0625	788440	21245.6	BUL2
15	B3	9	62.3569	781006	21351	BUL2
15	B3	10	62.6513	776594	21446.2	BUL2
15	B3	11	62.9458	768033	21525.4	BUL2
15	B3	12	63.2402	762858	21582.1	BUL2
15	B3	13	63.5346	754657	21610.9	BUL2
15	B3	14	63.8291	749296	21607.9	BUL2
15	B3	15	64.1235	742384	21569.3	BUL2
15	B3	16	64.4179	735738	21493.8	BUL2
15	B3	17	64.7123	729137	21387	BUL2
15	B3	18	65.0068	722174	21264.4	BUL2
15	B3	19	65.3012	715717	21146.8	BUL2
15	B3	20	65.5956	710803	21051.4	BUL2
15	B3	21	65.89	702899	20981.8	BUL2
15	B3	22	66.1845	697940	20927	BUL2
15	B3	23	66.4789	691484	20869.2	BUL2
15	B3	24	66.7733	683846	20796.5	BUL2
15	B3	25	67.0677	677477	20709.2	BUL2
15	B3	26	67.3622	672678	20617.1	BUL2
15	B3	27	67.6566	666497	20530.3	BUL2
15	B3	28	67.951	659790	20452.1	BUL2
15	B3	29	68.2455	653589	20379.7	BUL2
15	B3	30	68.5399	648003	20309	BUL2
15	B3	31	68.8343	641519	20240.3	BUL2
15	B3	32	69.1287	635248	20178.3	BUL2
15	B3	33	69.4232	630108	20127.8	BUL2
15	B3	34	69.7176	623387	20089.7	BUL2
15	B3	35	70.012	617632	20059.1	BUL2
15	B3	36	70.3064	611909	20027.1	BUL2
15	B3	37	70.6009	605861	19985.8	BUL2
15	B3	38	70.8953	599525	19934.2	BUL2
15	B3	39	71.1897	593784	19880.4	BUL2
15	B3	40	71.4842	587243	19836.7	BUL2
15	B3	41	71.7786	582021	19814.7	BUL2
15	B3	42	72.073	576212	19812.7	BUL2
15	B3	43	72.3674	570224	19815.3	BUL2
15	B3	44	72.6619	563468	19802.2	BUL2
15	B3	45	72.9563	557739	19761.4	BUL2
15	B3	46	73.2507	551022	19695.7	BUL2
15	B3	47	73.5451	545912	19618.6	BUL2
15	B3	48	73.8396	540604	19542	BUL2
15	B3	49	74.134	534057	19466.6	BUL2
15	B3	50	74.4284	527730	19381.5	BUL2
15	B3	51	74.7229	522591	19273.5	BUL2
15	B3	52	75.0173	515780	19138.6	BUL2
15	B3	53	75.3117	510342	18987.6	BUL2
15	B3	54	75.6061	504917	18844.9	BUL2
15	B3	55	75.9006	499313	18742.6	BUL2
15	B3	56	76.195	493959	18716.9	BUL2
15	B3	57	76.4894	488083	18807.7	BUL2
15	B3	58	76.7838	482521	19063.8	BUL2
15	B3	59	77.0783	477486	19549.4	BUL2
15	B3	60	77.3727	472378	20342.5	BUL2
15	B3	61	77.6671	464971	21566.1	BUL2
15	B3	62	77.9615	459259	23415	BUL2
15	B3	63	78.256	452922	26152.8	BUL2
15	B3	64	78.5504	445444	30132.5	BUL2
15	B3	65	78.8448	437131	35791	BUL2
15	B3	66	79.1393	427335	43608.5	BUL2
15	B3	67	79.4337	414078	54001.7	BUL2
15	B3	68	79.7281	397781	67126.2	BUL2
15	B3	69	80.0225	377153	82596.2	BUL2
15	B3	70	80.317	352383	99217.9	BUL2
15	B3	71	80.6114	314441	114907	BUL2
15	B3	72	80.9058	255029	126965	BUL2
15	B3	73	81.2002	186476	132741	BUL2
15	B3	74	81.4947	121722	130496	BUL2
15	B3	75	81.7891	73303.6	120082	BUL2
15	B3	76	82.0835	48312.9	103103	BUL2
15	B3	77	82.378	39592.1	82429.2	BUL2
15	B3	78	82.6724	36901.7	61298.6	BUL2
15	B3	79	82.9668	35592.8	42406.7	BUL2
15	B3	80	83.2612	35165.9	27343.4	BUL2
15	B3	81	83.5557	34712.1	16428.8	BUL2
15	B3	82	83.8501	35103	9185.5	BUL2
15	B3	83	84.1445	35147.4	4886.58	BUL2
15	B3	84	84.4389	34386.1	2550.94	BUL2
15	B3	85	84.7334	33719.6	1375.05	BUL2
15	B3	86	85.0278	34011.1	808.629	BUL2
15	B3	87	85.3222	33464.7	530.418	BUL2
15	B3	88	85.6167	33923.5	382.148	BUL2
15	B3	89	85.9111	33443.1	299.322	BUL2
15	B3	90	86.2055	33744.4	258.33	BUL2
15	B3	91	86.4999	33199.2	245.658	BUL2
15	B3	92	86.7944	32979.5	247.021	BUL2
15	B3	93	87.0888	33100.8	249.262	BUL2
15	B3	94	87.3832	32357.8	246.324	BUL2
15	B3	95	87.6776	33101.3	241.783	BUL2
15	B3	96	87.9721	32883.8	244.807	BUL2
15	B3	97	88.2665	32264.1	261.758	BUL2
15	B3	98	88.5609	32792.6	289.52	BUL2
15	B3	99	88.8553	32260.9	315.773	BUL2
15	B3	100	89.1498	30773.9	326.811	BUL2
15	B3	101	89.4442	32324.4	317.086	BUL2
15	B3	102	89.7386	31975.3	293.105	BUL2
15	B3	103	90.0331	31720.8	268.475	BUL2
15	B3	104	90.3275	31375.5	254.408	BUL2
15	B3	105	90.6219	31142	253.336	BUL2
15	B3	106	90.9163	31345.2	259.461	BUL2
15	B3	107	91.2108	31097.6	263.758	BUL2
15	B3	108	91.5052	30883.3	258.205	BUL2
15	B3	109	91.7996	30624.9	237.197	BUL2
15	B3	110	92.094	30948	197.982	BUL2
15	B3	111	92.3885	29809.5	142.311	BUL2
15	B3	112	92.6829	30856.6	78.2949	BUL2
15	B3	113	92.9773	30730.5	19.4746	BUL2
15	B3	114	93.2718	30862.5	-20.5273	BUL2
15	B3	115	93.5662	30181.7	-34.918	BUL2
15	B3	116	93.8606	30481.9	-27.3457	BUL2
15	B3	117	94.155	30210.9	-9.3418	BUL2
15	B3	118	94.4495	30982.1	6.39844	BUL2
15	B3	119	94.7439	29735.6	12.041	BUL2
16	B4	1	60.0015	895535	22559.8	RNA37
16	B4	2	60.2959	889426	22712.8	RNA37
16	B4	3	60.5904	884692	22881.5	RNA37
16	B4	4	60.8848	878336	23039.7	RNA37
16	B4	5	61.1792	871782	23174.5	RNA37
16	B4	6	61.4736	865364	23287.2	RNA37
16	B4	7	61.7681	858057	23384.9	RNA37
16	B4	8	62.0625	850853	23468.7	RNA37
16	B4	9	62.3569	843760	23527.6	RNA37
16	B4	10	62.6513	838348	23542.5	RNA37
16	B4	11	62.9458	828885	23501.3	RNA37
16	B4	12	63.2402	821715	23410.4	RNA37
16	B4	13	63.5346	814229	23296.1	RNA37
16	B4	14	63.8291	807657	23189.3	RNA37
16	B4	15	64.1235	801489	23109.2	RNA37
16	B4	16	64.4179	794126	23055.9	RNA37
16	B4	17	64.7123	786535	23017.5	RNA37
16	B4	18	65.0068	779340	22983.4	RNA37
16	B4	19	65.3012	772234	22949.9	RNA37
16	B4	20	65.5956	766243	22916.7	RNA37
16	B4	21	65.89	759024	22878.3	RNA37
16	B4	22	66.1845	751605	22820.2	RNA37
16	B4	23	66.4789	744704	22725.5	RNA37
16	B4	24	66.7733	737874	22586.8	RNA37
16	B4	25	67.0677	730568	22414.4	RNA37
16	B4	26	67.3622	723575	22236	RNA37
16	B4	27	67.6566	717577	22084	RNA37
16	B4	28	67.951	710608	21979.5	RNA37
16	B4	29	68.2455	705829	21920.9	RNA37
16	B4	30	68.5399	697643	21886.6	RNA37
16	B4	31	68.8343	691173	21850.1	RNA37
16	B4	32	69.1287	683962	21796.5	RNA37
16	B4	33	69.4232	678205	21727.7	RNA37
16	B4	34	69.7176	670841	21656.5	RNA37
16	B4	35	70.012	665214	21590.5	RNA37
16	B4	36	70.3064	659191	21523.1	RNA37
16	B4	37	70.6009	652036	21435.8	RNA37
16	B4	38	70.8953	645317	21311.7	RNA37
16	B4	39	71.1897	638529	21149.8	RNA37
16	B4	40	71.4842	632112	20972	RNA37
16	B4	41	71.7786	626431	20802.7	RNA37
16	B4	42	72.073	619955	20662.8	RNA37
16	B4	43	72.3674	613655	20559.1	RNA37
16	B4	44	72.6619	607967	20485.1	RNA37
16	B4	45	72.9563	600833	20431.2	RNA37
16	B4	46	73.2507	594453	20394.1	RNA37
16	B4	47	73.5451	588557	20377.2	RNA37
16	B4	48	73.8396	583108	20380.8	RNA37
16	B4	49	74.134	576887	20393.8	RNA37
16	B4	50	74.4284	569862	20393.5	RNA37
16	B4	51	74.7229	563605	20358.6	RNA37
16	B4	52	75.0173	556691	20284.6	RNA37
16	B4	53	75.3117	551208	20192.3	RNA37
16	B4	54	75.6061	544820	20123.2	RNA37
16	B4	55	75.9006	538894	20126	RNA37
16	B4	56	76.195	534227	20247	RNA37
16	B4	57	76.4894	526891	20532.1	RNA37
16	B4	58	76.7838	520314	21042.2	RNA37
16	B4	59	77.0783	515115	21895.2	RNA37
16	B4	60	77.3727	508393	23239.6	RNA37
16	B4	61	77.6671	501793	25302.9	RNA37
16	B4	62	77.9615	494881	28397.4	RNA37
16	B4	63	78.256	486579	32922.2	RNA37
16	B4	64	78.5504	477735	39352.9	RNA37
16	B4	65	78.8448	466928	48188.3	RNA37
16	B4	66	79.1393	452772	59824.2	RNA37
16	B4	67	79.4337	435467	74337.9	RNA37
16	B4	68	79.7281	413093	91213.4	RNA37
16	B4	69	80.0225	383119	109112	RNA37
16	B4	70	80.317	340297	125847	RNA37
16	B4	71	80.6114	281659	138687	RNA37
16	B4	72	80.9058	210457	145008	RNA37
16	B4	73	81.2002	147170	143084	RNA37
16	B4	74	81.4947	95469	132709	RNA37
16	B4	75	81.7891	62705.4	115358	RNA37
16	B4	76	82.0835	46548.3	93773.4	RNA37
16	B4	77	82.378	41742.1	71166.2	RNA37
16	B4	78	82.6724	39583.2	50360.4	RNA37
16	B4	79	82.9668	38411.5	33200.3	RNA37
16	B4	80	83.2612	38532.6	20402.9	RNA37
16	B4	81	83.5557	38521	11911	RNA37
16	B4	82	83.8501	38093.3	6626.49	RNA37
16	B4	83	84.1445	38222.3	3609.16	RNA37
16	B4	84	84.4389	37446.8	2019.62	RNA37
16	B4	85	84.7334	37032.1	1237.1	RNA37
16	B4	86	85.0278	37530.6	868.082	RNA37
16	B4	87	85.3222	36429.6	696.6	RNA37
16	B4	88	85.6167	37596.9	618.881	RNA37
16	B4	89	85.9111	36766.9	588.445	RNA37
16	B4	90	86.2055	35902.2	582.688	RNA37
16	B4	91	86.4999	36342.3	589.223	RNA37
16	B4	92	86.7944	36091.4	602.783	RNA37
16	B4	93	87.0888	36417.5	622.594	RNA37
16	B4	94	87.3832	35668.7	646.186	RNA37
16	B4	95	87.6776	35397.9	662.85	RNA37
16	B4	96	87.9721	35024.4	652.363	RNA37
16	B4	97	88.2665	34951	591.035	RNA37
16	B4	98	88.5609	35033.8	462.934	RNA37
16	B4	99	88.8553	34380.5	271.225	RNA37
16	B4	100	89.1498	33442.4	44.1094	RNA37
16	B4	101	89.4442	36846.5	-170.008	RNA37
16	B4	102	89.7386	36074.3	-319.576	RNA37
16	B4	103	90.0331	35578.2	-372.58	RNA37
16	B4	104	90.3275	35998.4	-331.588	RNA37
16	B4	105	90.6219	35307.1	-230.814	RNA37
16	B4	106	90.9163	35856.7	-116.791	RNA37
16	B4	107	91.2108	35389.2	-25.3887	RNA37
16	B4	108	91.5052	35423.6	31.4199	RNA37
16	B4	109	91.7996	35737.7	64.2617	RNA37
16	B4	110	92.094	35691.9	94.9004	RNA37
16	B4	111	92.3885	35593.2	142.633	RNA37
16	B4	112	92.6829	35724.4	215.059	RNA37
16	B4	113	92.9773	35112.8	306.594	RNA37
16	B4	114	93.2718	34821.2	404.328	RNA37
16	B4	115	93.5662	34622.3	497.174	RNA37
16	B4	116	93.8606	35068.9	582.289	RNA37
16	B4	117	94.155	34831.8	664.77	RNA37
16	B4	118	94.4495	34313.8	751.635	RNA37
16	B4	119	94.7439	33891.6	845.574	RNA37
17	B5	1	60.0008	905040	22368.1	RNA37
17	B5	2	60.2952	899080	22615.3	RNA37
17	B5	3	60.5896	894996	22887.3	RNA37
17	B5	4	60.884	887707	23157.9	RNA37
17	B5	5	61.1784	881508	23407.7	RNA37
17	B5	6	61.4727	875193	23625.5	RNA37
17	B5	7	61.7671	868239	23802.9	RNA37
17	B5	8	62.0615	860691	23930.6	RNA37
17	B5	9	62.3559	853122	24001.8	RNA37
17	B5	10	62.6503	846877	24018.8	RNA37
17	B5	11	62.9447	838085	23996.7	RNA37
17	B5	12	63.2391	831299	23961.1	RNA37
17	B5	13	63.5335	824375	23938.4	RNA37
17	B5	14	63.8279	816398	23942.5	RNA37
17	B5	15	64.1222	810340	23965.8	RNA37
17	B5	16	64.4166	802613	23982.9	RNA37
17	B5	17	64.711	795453	23963.3	RNA37
17	B5	18	65.0054	786946	23887.1	RNA37
17	B5	19	65.2998	780594	23755.2	RNA37
17	B5	20	65.5942	772984	23584.6	RNA37
17	B5	21	65.8886	766133	23398.3	RNA37
17	B5	22	66.183	759291	23214.9	RNA37
17	B5	23	66.4774	752433	23045.2	RNA37
17	B5	24	66.7718	744474	22896.4	RNA37
17	B5	25	67.0661	738430	22776.6	RNA37
17	B5	26	67.3605	731295	22693.9	RNA37
17	B5	27	67.6549	725330	22652	RNA37
17	B5	28	67.9493	717952	22644.8	RNA37
17	B5	29	68.2437	711263	22653.4	RNA37
17	B5	30	68.5381	704624	22651.6	RNA37
17	B5	31	68.8325	698002	22613.2	RNA37
17	B5	32	69.1269	690466	22523.4	RNA37
17	B5	33	69.4212	683436	22382.9	RNA37
17	B5	34	69.7156	676972	22208.5	RNA37
17	B5	35	70.01	670474	22025.6	RNA37
17	B5	36	70.3044	664533	21857.7	RNA37
17	B5	37	70.5988	657271	21722.4	RNA37
17	B5	38	70.8932	651021	21628.1	RNA37
17	B5	39	71.1876	643900	21574.1	RNA37
17	B5	40	71.482	638937	21549.4	RNA37
17	B5	41	71.7764	631414	21533.1	RNA37
17	B5	42	72.0708	624551	21500	RNA37
17	B5	43	72.3651	618121	21435.2	RNA37
17	B5	44	72.6595	611394	21339.4	RNA37
17	B5	45	72.9539	604377	21218.1	RNA37
17	B5	46	73.2483	598975	21087	RNA37
17	B5	47	73.5427	592502	20956.2	RNA37
17	B5	48	73.8371	585811	20826.2	RNA37
17	B5	49	74.1315	579342	20690.2	RNA37
[truncated: 2,569 more rows]

## Sheet: Melt Curve Result
Block Type	96-Well 0.2-mL Block
Calibration Background is expired	No
Calibration Background performed on	02-16-2023
Calibration Pure Dye ABY is expired	No
Calibration Pure Dye ABY performed on	02-16-2023
Calibration Pure Dye CY5 is expired	No
Calibration Pure Dye CY5 performed on	02-16-2023
Calibration Pure Dye FAM is expired	No
Calibration Pure Dye FAM performed on	02-16-2023
Calibration Pure Dye JUN is expired	No
Calibration Pure Dye JUN performed on	02-16-2023
Calibration Pure Dye MUSTANG PURPLE is expired	No
Calibration Pure Dye MUSTANG PURPLE performed on	02-16-2023
Calibration Pure Dye NED is expired	No
Calibration Pure Dye NED performed on	02-16-2023
Calibration Pure Dye ROX is expired	No
Calibration Pure Dye ROX performed on	02-16-2023
Calibration Pure Dye SYBR is expired	No
Calibration Pure Dye SYBR performed on	02-16-2023
Calibration Pure Dye TAMRA is expired	No
Calibration Pure Dye TAMRA performed on	02-16-2023
Calibration Pure Dye VIC is expired	No
Calibration Pure Dye VIC performed on	02-16-2023
Calibration ROI is expired	No
Calibration ROI performed on	02-16-2023
Calibration Uniformity is expired	No
Calibration Uniformity performed on	02-16-2023
Chemistry	SYBR_GREEN
Date Created	2023-05-11 08:34:30 AM PDT
Experiment Barcode
Experiment Comment
Experiment File Name	D:\Users\INSTR-USER\experiments\Bedalov\Smiles\2023-05-10_150508 Carmina ChEH time 0 rDNA.eds
Experiment Name	2023-05-10_150508 Carmina ChEH time 0 rDNA
Experiment Run End Time	2023-05-10 16:51:54 PM PDT
Experiment Type	Standard Curve
Instrument Name	272520179
Instrument Serial Number	272520179
Instrument Type	QuantStudio™ 5 System
Passive Reference	ROX
Post-read Stage/Step
Pre-read Stage/Step
Quantification Cycle Method	Ct
Signal Smoothing On	true
Stage where Melt Analysis is performed	Stage3
Stage/ Cycle where Ct Analysis is performed	Stage2, Step3
User Name
Well	Well Position	Sample	Target Name	Tm	Melt Peak Height
1	A1	16747	BUL2	81.2157	150350
2	A2	16747	BUL2	81.3631	127974
3	A3	16747	BUL2	81.3475	158559
4	A4	16747	RNA37	81.2002	141705
5	A5	16747	RNA37	80.9024	153034
6	A6	16747	RNA37	80.9024	150784
7	A7	16769	BUL2	81.3795	140417
8	A8	16769	BUL2	81.3795	145978
9	A9	16769	BUL2	81.3591	159138
10	A10	16769	RNA37	81.2119	159409
11	A11	16769	RNA37	81.0627	158492
12	A12	16769	RNA37	81.0627	195481
13	B1	17256	BUL2	81.2157	134989
14	B2	17256	BUL2	81.2157	145075
15	B3	17256	BUL2	81.2002	132741
16	B4	17256	RNA37	81.053	145130
17	B5	17256	RNA37	80.9024	158690
18	B6	17256	RNA37	80.9024	126686
19	B7	17257	BUL2	81.2321	144075
20	B8	17257	BUL2	81.3795	126168
21	B9	17257	BUL2	81.2119	150370
22	B10	17257	RNA37	81.0646	151135
23	B11	17257	RNA37	81.0627	143905
24	B12	17257	RNA37	81.0627	151655
25	C1	17458	BUL2	81.0684	147863
26	C2	17458	BUL2	81.2157	146096
27	C3	17458	BUL2	81.053	139184
28	C4	17458	RNA37	80.7586	144902
29	C5	17458	RNA37	80.7552	139197
30	C6	17458	RNA37	80.7552	133452
31	C7	17459	BUL2	81.2321	138594
32	C8	17459	BUL2	81.2321	135240
33	C9	17459	BUL2	81.0646	146284
34	C10	17459	RNA37	80.77	152335
35	C11	17459	RNA37	81.0627	148321
36	C12	17459	RNA37	80.9154	171930
37	D1	H2O	BUL2	74.8808	10252.4
38	D2	H2O	RNA37	62.0637	1687.35
