# Supplementary material for: Sir2 and Fun30 regulate ribosomal DNA replication timing via MCM helicase positioning and nucleosome occupancy
Source: eLife. 2025 Jan 20;13:RP97438. doi: 10.7554/eLife.97438 (PMC11745493; doi:10.7554/eLife.97438)
Supplement: Figure 6—source data 1. [file elife-97438-fig6-data1.zip › Figure_6_Source Data 1/Figure6A_SourceData.txt]

chr	coord	WT	sir2	sir2_fun30	fun30
chrXII	458750	5	1	0	0
chrXII	458751	3	0	0	0
chrXII	458752	7	0	1	0
chrXII	458753	19	12	0	1
chrXII	458754	3	2	0	1
chrXII	458755	12	7	0	0
chrXII	458756	8	7	0	0
chrXII	458757	7	1	1	0
chrXII	458758	1	1	0	2
chrXII	458759	4	2	0	0
chrXII	458760	3	1	0	0
chrXII	458761	9	3	1	0
chrXII	458762	7	2	0	0
chrXII	458763	2	1	0	1
chrXII	458764	8	2	1	0
chrXII	458765	4	1	0	0
chrXII	458766	4	3	1	0
chrXII	458767	17	16	0	0
chrXII	458768	6	0	0	0
chrXII	458769	2	0	0	3
chrXII	458770	3	3	0	0
chrXII	458771	1	1	0	0
chrXII	458772	3	1	0	0
chrXII	458773	8	6	0	0
chrXII	458774	6	1	0	0
chrXII	458775	1	0	0	0
chrXII	458776	1	2	0	0
chrXII	458777	2	0	0	0
chrXII	458778	0	2	0	1
chrXII	458779	17	8	0	0
chrXII	458780	6	2	0	0
chrXII	458781	0	0	0	0
chrXII	458782	3	2	0	0
chrXII	458783	1	1	0	0
chrXII	458784	2	0	0	0
chrXII	458785	7	3	0	0
chrXII	458786	4	1	0	0
chrXII	458787	7	0	0	0
chrXII	458788	6	5	0	1
chrXII	458789	21	2	0	2
chrXII	458790	7	2	0	0
chrXII	458791	8	5	0	0
chrXII	458792	7	4	0	1
chrXII	458793	9	10	0	0
chrXII	458794	26	13	1	4
chrXII	458795	13	8	2	3
chrXII	458796	6	8	0	1
chrXII	458797	19	13	1	1
chrXII	458798	11	8	1	2
chrXII	458799	15	20	0	5
chrXII	458800	28	16	0	0
chrXII	458801	24	23	1	1
chrXII	458802	42	33	1	10
chrXII	458803	63	47	2	5
chrXII	458804	59	56	2	4
chrXII	458805	63	50	3	11
chrXII	458806	53	43	4	8
chrXII	458807	42	48	5	7
chrXII	458808	69	66	2	7
chrXII	458809	144	111	5	11
chrXII	458810	262	197	8	35
chrXII	458811	86	101	9	18
chrXII	458812	51	26	6	8
chrXII	458813	299	320	8	8
chrXII	458814	242	268	22	33
chrXII	458815	142	156	31	36
chrXII	458816	48	45	2	4
chrXII	458817	40	58	0	3
chrXII	458818	101	100	131	96
chrXII	458819	1316	963	88	78
chrXII	458820	22	12	22	31
chrXII	458821	74	95	0	1
chrXII	458822	356	342	18	21
chrXII	458823	135	126	7	6
chrXII	458824	162	162	14	11
chrXII	458825	416	720	21	22
chrXII	458826	1184	1049	37	40
chrXII	458827	34	54	2	2
chrXII	458828	11	17	0	2
chrXII	458829	48	50	69	48
chrXII	458830	5270	7412	224	178
chrXII	458831	714	1007	134	197
chrXII	458832	91	96	3	13
chrXII	458833	227	217	9	7
chrXII	458834	223	252	11	9
chrXII	458835	198	203	10	6
chrXII	458836	238	208	1	4
chrXII	458837	245	272	7	6
chrXII	458838	191	196	12	14
chrXII	458839	495	454	41	55
chrXII	458840	3756	3875	113	133
chrXII	458841	119	71	1	12
chrXII	458842	263	341	1	1
chrXII	458843	124	99	3	1
chrXII	458844	115	100	3	11
chrXII	458845	29	23	1	4
chrXII	458846	158	137	2	4
chrXII	458847	56	69	6	13
chrXII	458848	114	153	0	4
chrXII	458849	659	705	17	19
chrXII	458850	537	645	17	26
chrXII	458851	22	18	1	3
chrXII	458852	41	31	0	1
chrXII	458853	72	78	2	8
chrXII	458854	49	58	1	6
chrXII	458855	42	32	0	1
chrXII	458856	39	26	3	3
chrXII	458857	15	17	1	2
chrXII	458858	40	26	1	6
chrXII	458859	23	14	0	1
chrXII	458860	104	69	2	7
chrXII	458861	12	4	0	1
chrXII	458862	55	40	4	5
chrXII	458863	39	28	1	2
chrXII	458864	157	65	6	13
chrXII	458865	189	82	10	11
chrXII	458866	73	37	0	0
chrXII	458867	15	9	0	1
chrXII	458868	12	14	1	1
chrXII	458869	17	18	0	0
chrXII	458870	4	5	0	0
chrXII	458871	21	11	2	3
chrXII	458872	9	6	0	0
chrXII	458873	3	3	0	0
chrXII	458874	2	4	0	0
chrXII	458875	0	0	0	0
chrXII	458876	1	3	0	0
chrXII	458877	2	3	0	0
chrXII	458878	1	0	0	0
chrXII	458879	5	4	1	0
chrXII	458880	3	1	0	0
chrXII	458881	4	0	0	0
chrXII	458882	7	3	0	1
chrXII	458883	3	4	0	0
chrXII	458884	6	3	0	0
chrXII	458885	6	2	0	0
chrXII	458886	4	2	0	0
chrXII	458887	2	1	0	0
chrXII	458888	2	0	0	0
chrXII	458889	1	2	1	1
chrXII	458890	0	3	0	0
chrXII	458891	0	0	0	1
chrXII	458892	0	0	0	0
chrXII	458893	2	0	0	0
chrXII	458894	2	3	0	0
chrXII	458895	0	0	0	0
chrXII	458896	4	5	0	0
chrXII	458897	2	1	1	1
chrXII	458898	7	2	0	0
chrXII	458899	3	1	0	1
chrXII	458900	20	18	1	0
chrXII	458901	2	1	0	0
chrXII	458902	38	15	0	3
chrXII	458903	6	3	0	1
chrXII	458904	4	2	0	0
chrXII	458905	8	2	0	0
chrXII	458906	22	18	0	0
chrXII	458907	7	7	0	0
chrXII	458908	2	3	0	0
chrXII	458909	7	1	0	0
chrXII	458910	16	16	0	0
chrXII	458911	21	25	0	0
chrXII	458912	8	5	0	0
chrXII	458913	6	4	0	0
chrXII	458914	1	3	0	1
chrXII	458915	16	7	1	1
chrXII	458916	3	5	0	0
chrXII	458917	4	1	2	1
chrXII	458918	6	4	0	1
chrXII	458919	54	34	0	0
chrXII	458920	3	2	0	0
chrXII	458921	23	10	1	0
chrXII	458922	5	1	0	0
chrXII	458923	6	5	0	1
chrXII	458924	12	7	1	1
chrXII	458925	3	2	0	0
chrXII	458926	27	15	0	0
chrXII	458927	14	8	0	0
chrXII	458928	9	4	0	0
chrXII	458929	32	13	0	0
chrXII	458930	73	30	1	0
chrXII	458931	14	7	1	1
chrXII	458932	38	27	0	1
chrXII	458933	80	30	0	1
chrXII	458934	58	24	1	1
chrXII	458935	35	10	0	0
chrXII	458936	66	24	0	1
chrXII	458937	37	13	0	0
chrXII	458938	27	8	0	0
chrXII	458939	10	1	0	0
chrXII	458940	26	4	0	0
chrXII	458941	22	11	0	0
chrXII	458942	18	3	1	0
chrXII	458943	35	5	0	1
chrXII	458944	4	1	0	0
chrXII	458945	13	7	0	0
chrXII	458946	3	2	0	0
chrXII	458947	77	31	0	0
chrXII	458948	40	18	0	1
chrXII	458949	5	3	0	0
chrXII	458950	8	3	0	0
chrXII	458951	3	3	0	0
chrXII	458952	3	1	0	0
chrXII	458953	32	9	0	0
chrXII	458954	2	1	0	0
chrXII	458955	26	12	0	0
chrXII	458956	14	5	0	0
chrXII	458957	6	1	0	1
chrXII	458958	5	8	0	0
chrXII	458959	39	23	0	3
chrXII	458960	11	10	0	0
chrXII	458961	5	1	0	0
chrXII	458962	19	15	1	2
chrXII	458963	4	3	0	1
chrXII	458964	16	9	1	2
chrXII	458965	3	2	0	0
chrXII	458966	9	9	0	0
chrXII	458967	34	25	0	0
chrXII	458968	6	2	0	0
chrXII	458969	7	6	0	2
chrXII	458970	44	33	1	4
chrXII	458971	52	62	2	8
chrXII	458972	2	5	2	6
chrXII	458973	23	24	0	0
chrXII	458974	87	82	0	2
chrXII	458975	5	3	0	0
chrXII	458976	22	22	1	3
chrXII	458977	6	3	0	4
chrXII	458978	16	14	0	0
chrXII	458979	4	15	0	0
chrXII	458980	15	27	2	1
chrXII	458981	2	9	0	0
chrXII	458982	2	4	1	0
chrXII	458983	12	13	3	3
chrXII	458984	8	10	1	0
chrXII	458985	0	6	2	0
chrXII	458986	19	18	2	6
chrXII	458987	24	54	1	6
chrXII	458988	7	14	4	7
chrXII	458989	45	93	10	5
chrXII	458990	43	100	12	14
chrXII	458991	33	53	5	1
chrXII	458992	58	150	6	4
chrXII	458993	111	352	22	7
chrXII	458994	29	82	24	15
chrXII	458995	114	476	62	19
chrXII	458996	12	53	16	12
chrXII	458997	176	399	5	11
chrXII	458998	109	276	99	45
chrXII	458999	319	959	3	3
chrXII	459000	21	46	1	2
chrXII	459001	37	105	10	3
chrXII	459002	12	50	6	6
chrXII	459003	17	51	11	8
chrXII	459004	61	152	5	2
chrXII	459005	49	58	1	3
chrXII	459006	76	112	2	0
chrXII	459007	215	421	3	2
chrXII	459008	264	528	15	11
chrXII	459009	52	96	6	2
chrXII	459010	46	72	1	2
chrXII	459011	21	38	1	0
chrXII	459012	30	49	3	5
chrXII	459013	14	10	5	0
chrXII	459014	13	17	0	1
chrXII	459015	6	8	0	1
chrXII	459016	14	14	1	3
chrXII	459017	61	106	2	2
chrXII	459018	56	95	1	0
chrXII	459019	6	7	2	0
chrXII	459020	14	4	0	1
chrXII	459021	7	7	2	1
chrXII	459022	34	63	1	4
chrXII	459023	43	55	0	0
chrXII	459024	2	2	1	0
chrXII	459025	11	24	1	0
chrXII	459026	18	60	1	2
chrXII	459027	16	45	1	1
chrXII	459028	24	35	2	1
chrXII	459029	7	11	0	1
chrXII	459030	13	38	0	1
chrXII	459031	7	6	0	1
chrXII	459032	9	8	0	0
chrXII	459033	3	2	0	1
chrXII	459034	2	1	0	0
chrXII	459035	7	3	0	0
chrXII	459036	10	3	1	0
chrXII	459037	38	22	1	2
chrXII	459038	20	6	0	2
chrXII	459039	8	3	1	0
chrXII	459040	17	7	0	1
chrXII	459041	10	12	0	1
chrXII	459042	24	13	0	0
chrXII	459043	0	1	0	0
chrXII	459044	22	7	0	0
chrXII	459045	0	1	0	2
chrXII	459046	9	1	0	0
chrXII	459047	4	4	0	1
chrXII	459048	2	0	0	2
chrXII	459049	5	0	0	2
chrXII	459050	4	3	0	1
chrXII	459051	2	1	0	0
chrXII	459052	18	5	0	3
chrXII	459053	9	3	1	7
chrXII	459054	1	0	1	0
chrXII	459055	13	10	0	1
chrXII	459056	3	3	0	0
chrXII	459057	2	1	0	0
chrXII	459058	1	1	0	0
chrXII	459059	1	2	0	0
chrXII	459060	0	1	1	1
chrXII	459061	0	0	0	0
chrXII	459062	3	3	0	0
chrXII	459063	4	1	0	1
chrXII	459064	1	0	0	0
chrXII	459065	5	1	0	3
chrXII	459066	25	5	0	22
chrXII	459067	3	3	0	5
chrXII	459068	2	2	0	3
chrXII	459069	24	6	0	0
chrXII	459070	4	3	0	0
chrXII	459071	0	0	0	0
chrXII	459072	4	0	0	0
chrXII	459073	46	25	0	2
chrXII	459074	18	13	0	0
chrXII	459075	4	3	0	2
chrXII	459076	10	5	1	3
chrXII	459077	5	1	0	2
chrXII	459078	13	3	0	0
chrXII	459079	18	12	0	0
chrXII	459080	5	1	1	0
chrXII	459081	3	2	0	4
chrXII	459082	12	9	0	1
chrXII	459083	6	3	0	0
chrXII	459084	6	11	0	3
chrXII	459085	5	7	1	4
chrXII	459086	4	1	0	0
chrXII	459087	2	3	1	0
chrXII	459088	2	0	0	0
chrXII	459089	7	8	0	0
chrXII	459090	4	11	0	0
chrXII	459091	4	7	0	1
chrXII	459092	6	11	0	0
chrXII	459093	6	14	0	6
chrXII	459094	4	13	0	1
chrXII	459095	10	8	1	1
chrXII	459096	15	25	1	0
chrXII	459097	11	26	0	4
chrXII	459098	11	9	0	0
chrXII	459099	1	4	0	0
chrXII	459100	1	3	1	0
chrXII	459101	36	73	1	2
chrXII	459102	5	13	0	1
chrXII	459103	22	39	0	1
chrXII	459104	23	66	2	3
chrXII	459105	33	92	1	3
chrXII	459106	8	18	0	1
chrXII	459107	7	14	1	3
chrXII	459108	12	9	1	1
chrXII	459109	3	8	1	0
chrXII	459110	11	12	0	0
chrXII	459111	6	25	0	1
chrXII	459112	3	12	0	2
chrXII	459113	4	8	0	0
chrXII	459114	3	13	4	2
chrXII	459115	3	4	1	2
chrXII	459116	5	4	0	0
chrXII	459117	5	14	0	2
chrXII	459118	1	1	1	1
chrXII	459119	1	3	0	1
chrXII	459120	1	0	0	0
chrXII	459121	0	3	0	0
chrXII	459122	1	3	0	0
chrXII	459123	1	2	0	0
chrXII	459124	0	7	0	0
chrXII	459125	5	16	0	1
chrXII	459126	7	27	0	0
chrXII	459127	1	11	0	0
chrXII	459128	17	40	1	0
chrXII	459129	19	48	0	2
chrXII	459130	13	19	0	2
chrXII	459131	7	14	0	2
chrXII	459132	8	29	0	2
chrXII	459133	2	10	2	0
chrXII	459134	5	24	0	0
chrXII	459135	5	5	0	0
chrXII	459136	17	31	1	0
chrXII	459137	7	15	0	0
chrXII	459138	8	29	0	2
chrXII	459139	10	14	2	3
chrXII	459140	21	43	0	0
chrXII	459141	35	28	3	2
chrXII	459142	33	46	2	0
chrXII	459143	9	11	4	1
chrXII	459144	54	100	5	4
chrXII	459145	5	16	1	0
chrXII	459146	7	17	0	0
chrXII	459147	3	10	0	1
chrXII	459148	5	14	1	1
chrXII	459149	1	7	1	1
chrXII	459150	14	33	2	1
chrXII	459151	38	72	1	4
chrXII	459152	9	29	3	4
chrXII	459153	8	22	0	1
chrXII	459154	10	44	0	3
chrXII	459155	3	25	1	0
chrXII	459156	15	42	0	2
chrXII	459157	12	50	2	4
chrXII	459158	26	66	2	0
chrXII	459159	11	40	3	5
chrXII	459160	4	10	7	11
chrXII	459161	47	112	1	2
chrXII	459162	39	86	0	6
chrXII	459163	34	23	0	3
chrXII	459164	49	27	7	17
chrXII	459165	86	59	6	18
chrXII	459166	76	46	1	18
chrXII	459167	256	256	6	11
chrXII	459168	312	179	11	31
chrXII	459169	64	59	5	7
chrXII	459170	139	191	25	28
chrXII	459171	176	148	3	16
chrXII	459172	85	60	20	31
chrXII	459173	200	231	18	57
chrXII	459174	128	104	107	134
chrXII	459175	133	118	26	77
chrXII	459176	532	448	61	100
chrXII	459177	192	161	13	59
chrXII	459178	307	241	52	93
chrXII	459179	353	193	29	68
chrXII	459180	314	148	13	42
chrXII	459181	402	223	4	52
chrXII	459182	197	90	0	5
chrXII	459183	17	19	2	8
chrXII	459184	97	111	15	26
chrXII	459185	96	83	0	7
chrXII	459186	88	80	3	8
chrXII	459187	29	39	4	8
chrXII	459188	12	4	0	3
chrXII	459189	9	9	0	6
chrXII	459190	38	27	0	8
chrXII	459191	19	9	1	2
chrXII	459192	3	2	0	0
chrXII	459193	8	9	0	0
chrXII	459194	1	6	0	8
chrXII	459195	9	11	0	7
chrXII	459196	1	0	0	0
chrXII	459197	1	1	0	0
chrXII	459198	5	4	0	0
chrXII	459199	1	0	1	1
chrXII	459200	1	2	1	4
