# Supplementary material for: Sir2 and Fun30 regulate ribosomal DNA replication timing via MCM helicase positioning and nucleosome occupancy
Source: eLife. 2025 Jan 20;13:RP97438. doi: 10.7554/eLife.97438 (PMC11745493; doi:10.7554/eLife.97438)
Supplement: Figure 6—source data 1. [file elife-97438-fig6-data1.zip › Figure_6_Source Data 1/Figure_6B_Source_data.txt]

chr	coord	fun30_17256_G1_151to200	sir2_16769_G1_151to200	sir2_fun30_17257_G1_151to200	WT_16747_G1_151to200
chrXII	458750	27	8	1	149
chrXII	458751	14	12	1	114
chrXII	458752	7	3	0	170
chrXII	458753	104	76	8	650
chrXII	458754	8	16	0	149
chrXII	458755	54	24	8	434
chrXII	458756	30	29	5	281
chrXII	458757	15	9	0	111
chrXII	458758	28	14	4	243
chrXII	458759	4	9	1	114
chrXII	458760	9	5	0	68
chrXII	458761	55	13	4	430
chrXII	458762	22	13	0	324
chrXII	458763	3	11	1	118
chrXII	458764	11	4	1	136
chrXII	458765	4	2	0	81
chrXII	458766	2	5	2	39
chrXII	458767	5	19	0	129
chrXII	458768	2	5	0	85
chrXII	458769	1	1	1	25
chrXII	458770	3	9	0	63
chrXII	458771	2	1	0	52
chrXII	458772	2	3	0	37
chrXII	458773	12	4	0	152
chrXII	458774	6	3	1	153
chrXII	458775	0	0	0	21
chrXII	458776	3	5	0	29
chrXII	458777	2	1	0	37
chrXII	458778	0	2	0	22
chrXII	458779	16	5	1	187
chrXII	458780	6	0	0	78
chrXII	458781	6	0	0	98
chrXII	458782	19	2	3	188
chrXII	458783	2	6	0	134
chrXII	458784	1	0	0	76
chrXII	458785	22	12	0	195
chrXII	458786	6	4	0	33
chrXII	458787	15	9	3	256
chrXII	458788	44	19	0	470
chrXII	458789	87	36	4	1201
chrXII	458790	100	39	12	1105
chrXII	458791	67	10	2	999
chrXII	458792	34	7	1	618
chrXII	458793	90	31	2	729
chrXII	458794	184	77	10	2434
chrXII	458795	192	71	11	2347
chrXII	458796	131	42	5	1556
chrXII	458797	112	49	5	1573
chrXII	458798	83	28	0	1015
chrXII	458799	283	124	4	2844
chrXII	458800	184	95	1	2294
chrXII	458801	96	27	6	1155
chrXII	458802	667	215	14	5937
chrXII	458803	561	159	18	8635
chrXII	458804	721	221	22	7476
chrXII	458805	499	124	22	5200
chrXII	458806	1420	994	86	11965
chrXII	458807	1032	366	26	9339
chrXII	458808	768	471	30	7803
chrXII	458809	598	239	17	6686
chrXII	458810	3527	1055	89	34239
chrXII	458811	2337	1630	149	18769
chrXII	458812	693	444	47	6977
chrXII	458813	1929	1205	115	15578
chrXII	458814	1931	1070	146	16859
chrXII	458815	3474	2532	232	28206
chrXII	458816	749	603	48	5874
chrXII	458817	473	356	41	5506
chrXII	458818	1320	1003	108	10171
chrXII	458819	2922	2580	270	13084
chrXII	458820	206	106	19	1641
chrXII	458821	1318	1636	244	6822
chrXII	458822	6378	6087	677	29025
chrXII	458823	1636	1329	135	8125
chrXII	458824	2432	1648	154	12365
chrXII	458825	4800	4319	401	34941
chrXII	458826	16765	21727	2278	40068
chrXII	458827	788	762	61	6175
chrXII	458828	106	79	7	666
chrXII	458829	285	165	21	1246
chrXII	458830	26034	30640	2811	98408
chrXII	458831	5909	5549	547	33659
chrXII	458832	417	499	31	2681
chrXII	458833	697	392	18	3391
chrXII	458834	574	455	35	2993
chrXII	458835	878	771	60	4786
chrXII	458836	1579	1614	96	8296
chrXII	458837	963	952	50	8941
chrXII	458838	423	347	38	1858
chrXII	458839	1079	1052	77	4493
chrXII	458840	5498	5998	414	32695
chrXII	458841	324	346	53	1664
chrXII	458842	537	754	68	3590
chrXII	458843	118	171	9	1005
chrXII	458844	132	242	18	1296
chrXII	458845	62	86	8	714
chrXII	458846	291	313	18	3695
chrXII	458847	90	79	4	1065
chrXII	458848	234	299	19	1900
chrXII	458849	1558	1572	84	15108
chrXII	458850	714	1042	72	8288
chrXII	458851	35	55	3	334
chrXII	458852	80	241	9	1041
chrXII	458853	142	258	19	1332
chrXII	458854	74	135	22	716
chrXII	458855	138	189	15	860
chrXII	458856	25	41	1	507
chrXII	458857	7	25	1	130
chrXII	458858	82	106	3	858
chrXII	458859	9	17	1	179
chrXII	458860	125	130	9	1991
chrXII	458861	26	5	1	125
chrXII	458862	243	186	29	2988
chrXII	458863	313	171	16	2248
chrXII	458864	739	402	17	10823
chrXII	458865	706	338	42	11939
chrXII	458866	581	220	32	6665
chrXII	458867	19	28	10	404
chrXII	458868	3	19	2	212
chrXII	458869	16	33	1	234
chrXII	458870	5	3	1	129
chrXII	458871	14	12	3	561
chrXII	458872	13	12	0	460
chrXII	458873	11	11	2	214
chrXII	458874	7	10	0	59
chrXII	458875	5	0	0	29
chrXII	458876	5	12	2	67
chrXII	458877	17	22	2	118
chrXII	458878	7	8	0	45
chrXII	458879	19	34	0	144
chrXII	458880	17	10	5	89
chrXII	458881	6	1	0	57
chrXII	458882	30	10	0	249
chrXII	458883	9	6	0	100
chrXII	458884	5	1	0	79
chrXII	458885	13	1	0	55
chrXII	458886	8	7	1	90
chrXII	458887	0	0	0	42
chrXII	458888	15	2	3	16
chrXII	458889	0	0	0	11
chrXII	458890	8	6	4	51
chrXII	458891	0	0	0	4
chrXII	458892	10	6	0	79
chrXII	458893	7	1	0	39
chrXII	458894	6	0	0	30
chrXII	458895	1	1	0	14
chrXII	458896	1	2	1	34
chrXII	458897	3	0	0	46
chrXII	458898	1	5	0	54
chrXII	458899	4	1	0	77
chrXII	458900	35	22	6	217
chrXII	458901	1	0	0	18
chrXII	458902	34	21	8	251
chrXII	458903	23	18	2	112
chrXII	458904	32	3	1	181
chrXII	458905	22	11	5	176
chrXII	458906	57	67	11	353
chrXII	458907	54	26	12	212
chrXII	458908	22	18	0	133
chrXII	458909	70	30	9	331
chrXII	458910	99	104	13	545
chrXII	458911	122	102	31	651
chrXII	458912	55	34	11	254
chrXII	458913	28	25	2	251
chrXII	458914	47	17	2	124
chrXII	458915	77	95	24	759
chrXII	458916	56	37	11	387
chrXII	458917	20	17	1	147
chrXII	458918	51	47	19	302
chrXII	458919	171	116	31	759
chrXII	458920	18	10	2	196
chrXII	458921	83	63	14	462
chrXII	458922	59	29	18	391
chrXII	458923	49	40	13	418
chrXII	458924	27	16	3	223
chrXII	458925	28	22	1	138
chrXII	458926	135	94	18	888
chrXII	458927	46	30	4	375
chrXII	458928	49	32	7	342
chrXII	458929	200	112	36	1370
chrXII	458930	199	169	31	1459
chrXII	458931	19	8	3	179
chrXII	458932	91	69	19	671
chrXII	458933	433	197	80	2708
chrXII	458934	105	81	16	930
chrXII	458935	115	57	7	662
chrXII	458936	101	88	18	515
chrXII	458937	38	26	6	112
chrXII	458938	206	95	27	1388
chrXII	458939	15	7	1	178
chrXII	458940	31	29	9	335
chrXII	458941	85	61	9	569
chrXII	458942	18	13	2	88
chrXII	458943	17	44	4	287
chrXII	458944	11	2	0	71
chrXII	458945	37	34	3	182
chrXII	458946	12	15	7	132
chrXII	458947	119	82	18	602
chrXII	458948	46	36	7	241
chrXII	458949	20	27	0	137
chrXII	458950	32	11	8	182
chrXII	458951	7	2	4	78
chrXII	458952	3	14	0	46
chrXII	458953	21	30	1	160
chrXII	458954	5	8	0	44
chrXII	458955	10	29	1	81
chrXII	458956	16	35	6	86
chrXII	458957	17	9	5	45
chrXII	458958	6	11	0	87
chrXII	458959	39	20	1	131
chrXII	458960	14	19	6	108
chrXII	458961	14	4	2	34
chrXII	458962	16	31	9	98
chrXII	458963	8	5	2	14
chrXII	458964	24	13	2	95
chrXII	458965	6	19	7	47
chrXII	458966	9	10	3	45
chrXII	458967	26	20	6	55
chrXII	458968	14	4	2	17
chrXII	458969	10	12	0	23
chrXII	458970	27	32	8	64
chrXII	458971	44	37	14	226
chrXII	458972	5	6	0	34
chrXII	458973	32	40	7	47
chrXII	458974	391	257	71	471
chrXII	458975	12	15	0	50
chrXII	458976	72	145	17	128
chrXII	458977	22	29	2	41
chrXII	458978	163	301	46	271
chrXII	458979	14	22	5	55
chrXII	458980	77	89	9	314
chrXII	458981	75	91	20	103
chrXII	458982	10	8	13	24
chrXII	458983	42	38	19	152
chrXII	458984	14	18	3	44
chrXII	458985	70	133	21	121
chrXII	458986	68	91	9	216
chrXII	458987	177	170	19	617
chrXII	458988	24	40	5	78
chrXII	458989	694	1357	224	1192
chrXII	458990	230	211	46	513
chrXII	458991	195	492	99	376
chrXII	458992	337	492	64	535
chrXII	458993	668	1104	172	1542
chrXII	458994	116	160	19	518
chrXII	458995	1655	2588	344	2588
chrXII	458996	39	65	6	72
chrXII	458997	396	1028	101	878
chrXII	458998	229	334	40	398
chrXII	458999	1053	2857	347	1456
chrXII	459000	136	323	79	156
chrXII	459001	240	563	71	208
chrXII	459002	125	347	32	146
chrXII	459003	150	414	64	176
chrXII	459004	379	1185	160	415
chrXII	459005	286	1014	172	276
chrXII	459006	77	246	45	204
chrXII	459007	269	698	101	636
chrXII	459008	898	2833	377	1203
chrXII	459009	193	558	80	262
chrXII	459010	200	633	105	296
chrXII	459011	86	231	33	147
chrXII	459012	88	364	39	182
chrXII	459013	33	120	8	78
chrXII	459014	44	187	23	128
chrXII	459015	31	132	24	65
chrXII	459016	25	201	14	127
chrXII	459017	168	722	99	364
chrXII	459018	111	502	52	213
chrXII	459019	12	172	12	96
chrXII	459020	19	88	3	61
chrXII	459021	36	195	21	253
chrXII	459022	146	736	82	833
chrXII	459023	91	605	79	863
chrXII	459024	14	21	2	9
chrXII	459025	9	128	15	101
chrXII	459026	100	520	43	378
chrXII	459027	52	285	26	272
chrXII	459028	132	460	48	1072
chrXII	459029	23	158	29	174
chrXII	459030	51	347	22	154
chrXII	459031	8	88	11	77
chrXII	459032	64	105	6	1171
chrXII	459033	4	38	2	195
chrXII	459034	17	35	3	158
chrXII	459035	57	205	10	525
chrXII	459036	40	76	1	453
chrXII	459037	199	157	20	2564
chrXII	459038	83	96	7	1252
chrXII	459039	73	74	4	623
chrXII	459040	222	139	19	2149
chrXII	459041	128	72	15	871
chrXII	459042	144	176	27	981
chrXII	459043	3	2	0	18
chrXII	459044	612	201	18	3302
chrXII	459045	11	4	0	37
chrXII	459046	84	96	11	629
chrXII	459047	50	48	5	291
chrXII	459048	16	21	0	136
chrXII	459049	33	27	0	275
chrXII	459050	137	47	6	809
chrXII	459051	234	61	3	3037
chrXII	459052	842	191	21	5365
chrXII	459053	354	80	14	2019
chrXII	459054	102	62	14	446
chrXII	459055	947	178	11	2958
chrXII	459056	99	26	4	882
chrXII	459057	45	33	16	371
chrXII	459058	84	33	6	916
chrXII	459059	123	54	3	1105
chrXII	459060	19	3	1	164
chrXII	459061	43	6	0	311
chrXII	459062	298	104	7	1765
chrXII	459063	755	262	17	6826
chrXII	459064	174	41	6	552
chrXII	459065	1363	258	11	4534
chrXII	459066	992	293	22	4664
chrXII	459067	2582	591	21	5576
chrXII	459068	883	215	15	3523
chrXII	459069	737	185	6	2686
chrXII	459070	425	120	10	1457
chrXII	459071	49	14	0	203
chrXII	459072	478	153	2	1199
chrXII	459073	3090	1013	55	9138
chrXII	459074	887	308	29	2686
chrXII	459075	218	84	8	674
chrXII	459076	1103	306	19	2377
chrXII	459077	91	62	3	374
chrXII	459078	964	406	16	2796
chrXII	459079	860	316	19	1744
chrXII	459080	31	28	0	136
chrXII	459081	181	77	1	620
chrXII	459082	350	177	17	1161
chrXII	459083	194	73	11	541
chrXII	459084	318	194	21	1260
chrXII	459085	189	103	7	486
chrXII	459086	61	32	2	222
chrXII	459087	74	94	5	240
chrXII	459088	92	88	14	634
chrXII	459089	879	612	67	3999
chrXII	459090	196	153	10	845
chrXII	459091	75	59	5	266
chrXII	459092	322	151	10	704
chrXII	459093	396	302	23	1509
chrXII	459094	113	109	8	308
chrXII	459095	178	183	19	584
chrXII	459096	467	303	33	1251
chrXII	459097	431	421	67	1457
chrXII	459098	337	281	24	1134
chrXII	459099	28	17	3	166
chrXII	459100	195	146	13	531
chrXII	459101	1918	1640	155	6272
chrXII	459102	71	102	15	438
chrXII	459103	155	179	25	484
chrXII	459104	2007	1600	184	5124
chrXII	459105	645	665	77	2349
chrXII	459106	447	338	29	1367
chrXII	459107	356	228	45	1154
chrXII	459108	181	238	37	776
chrXII	459109	72	83	6	292
chrXII	459110	229	201	39	878
chrXII	459111	423	691	126	1652
chrXII	459112	120	200	53	510
chrXII	459113	247	161	30	928
chrXII	459114	158	234	46	832
chrXII	459115	39	78	10	156
chrXII	459116	37	96	14	274
chrXII	459117	132	165	31	501
chrXII	459118	51	38	13	151
chrXII	459119	46	71	14	105
chrXII	459120	18	28	15	137
chrXII	459121	18	30	9	89
chrXII	459122	27	62	6	81
chrXII	459123	11	17	0	47
chrXII	459124	20	82	4	168
chrXII	459125	293	254	31	669
chrXII	459126	218	342	40	529
chrXII	459127	72	115	30	235
chrXII	459128	295	371	34	1147
chrXII	459129	472	996	131	1902
chrXII	459130	111	217	29	330
chrXII	459131	100	153	13	375
chrXII	459132	228	488	38	947
chrXII	459133	63	195	30	251
chrXII	459134	169	213	20	572
chrXII	459135	110	209	34	458
chrXII	459136	264	435	50	921
chrXII	459137	117	207	19	376
chrXII	459138	93	146	19	493
chrXII	459139	115	162	11	548
chrXII	459140	404	550	80	1652
chrXII	459141	269	258	23	607
chrXII	459142	232	343	35	701
chrXII	459143	124	172	19	451
chrXII	459144	560	593	83	2110
chrXII	459145	287	302	22	1110
chrXII	459146	353	378	50	1298
chrXII	459147	167	172	19	702
chrXII	459148	118	145	10	746
chrXII	459149	15	15	0	76
chrXII	459150	306	315	46	1335
chrXII	459151	223	335	50	1099
chrXII	459152	114	166	35	828
chrXII	459153	127	131	27	516
chrXII	459154	368	490	66	1957
chrXII	459155	307	386	28	1444
chrXII	459156	1321	1417	196	5884
chrXII	459157	514	608	69	2966
chrXII	459158	772	884	150	3429
chrXII	459159	221	268	37	875
chrXII	459160	28	23	4	173
chrXII	459161	294	1353	88	1433
chrXII	459162	408	1035	154	3568
chrXII	459163	479	628	80	5210
chrXII	459164	335	337	86	1918
chrXII	459165	310	316	62	2042
chrXII	459166	415	354	86	2566
chrXII	459167	1571	1649	368	9599
chrXII	459168	781	1243	178	7611
chrXII	459169	1368	1564	350	16280
chrXII	459170	421	526	102	3133
chrXII	459171	1721	1622	310	12248
chrXII	459172	739	478	54	3062
chrXII	459173	3098	3009	600	20125
chrXII	459174	314	221	28	1262
chrXII	459175	1845	1750	347	20090
chrXII	459176	4340	3540	379	17106
chrXII	459177	866	820	141	9828
chrXII	459178	3000	2966	344	18103
chrXII	459179	1361	1428	154	8837
chrXII	459180	1152	967	111	4556
chrXII	459181	663	733	92	3860
chrXII	459182	366	377	31	1388
chrXII	459183	136	170	61	733
chrXII	459184	339	545	59	1026
chrXII	459185	225	332	73	883
chrXII	459186	245	306	25	938
chrXII	459187	133	210	15	442
chrXII	459188	28	67	11	127
chrXII	459189	48	68	7	227
chrXII	459190	80	153	25	317
chrXII	459191	12	34	1	76
chrXII	459192	19	23	6	60
chrXII	459193	76	91	17	85
chrXII	459194	46	64	19	207
chrXII	459195	25	38	5	76
chrXII	459196	2	3	0	6
chrXII	459197	24	26	5	31
chrXII	459198	39	93	9	131
chrXII	459199	7	1	1	1
chrXII	459200	9	27	5	55
