# Supplementary material for: Sir2 and Fun30 regulate ribosomal DNA replication timing via MCM helicase positioning and nucleosome occupancy
Source: eLife. 2025 Jan 20;13:RP97438. doi: 10.7554/eLife.97438 (PMC11745493; doi:10.7554/eLife.97438)
Supplement: Figure 6—figure supplement 1—source data 1. [file elife-97438-fig6-figsupp1-data1.zip]

Archive with 5 entries (4 files):
- Figure_6_figure_supplement_1_Source_Data_1/
- Figure_6_figure_supplement_1_Source_Data_1/Figure_6_Supplement_1_panel_B.txt
- __MACOSX/Figure_6_figure_supplement_1_Source_Data_1/._Figure_6_Supplement_1_panel_B.txt
- Figure_6_figure_supplement_1_Source_Data_1/Figure_6_Supplement_1_panel_A.txt
- __MACOSX/Figure_6_figure_supplement_1_Source_Data_1/._Figure_6_Supplement_1_panel_A.txt
