# Supplementary material for: Sir2 and Fun30 regulate ribosomal DNA replication timing via MCM helicase positioning and nucleosome occupancy
Source: eLife. 2025 Jan 20;13:RP97438. doi: 10.7554/eLife.97438 (PMC11745493; doi:10.7554/eLife.97438)
Supplement: Figure 6—figure supplement 1—source data 1. [file elife-97438-fig6-figsupp1-data1.zip › Figure_6_figure_supplement_1_Source_Data_1/Figure_6_Supplement_1_panel_B.txt]

chr	coord	sir2	fun30	fun30_sir2	WT
chrXII	458750	8	27	1	19
chrXII	458751	12	14	1	26
chrXII	458752	3	7	0	11
chrXII	458753	76	104	8	150
chrXII	458754	16	8	0	6
chrXII	458755	24	54	8	58
chrXII	458756	29	30	5	32
chrXII	458757	9	15	0	13
chrXII	458758	14	28	4	19
chrXII	458759	9	4	1	12
chrXII	458760	5	9	0	10
chrXII	458761	13	55	4	50
chrXII	458762	13	22	0	16
chrXII	458763	11	3	1	12
chrXII	458764	4	11	1	10
chrXII	458765	2	4	0	8
chrXII	458766	5	2	2	19
chrXII	458767	19	5	0	11
chrXII	458768	5	2	0	1
chrXII	458769	1	1	1	3
chrXII	458770	9	3	0	17
chrXII	458771	1	2	0	12
chrXII	458772	3	2	0	20
chrXII	458773	4	12	0	4
chrXII	458774	3	6	1	3
chrXII	458775	0	0	0	0
chrXII	458776	5	3	0	2
chrXII	458777	1	2	0	8
chrXII	458778	2	0	0	7
chrXII	458779	5	16	1	11
chrXII	458780	0	6	0	9
chrXII	458781	0	6	0	7
chrXII	458782	2	19	3	18
chrXII	458783	6	2	0	25
chrXII	458784	0	1	0	7
chrXII	458785	12	22	0	22
chrXII	458786	4	6	0	13
chrXII	458787	9	15	3	30
chrXII	458788	19	44	0	38
chrXII	458789	36	87	4	121
chrXII	458790	39	100	12	136
chrXII	458791	10	67	2	89
chrXII	458792	7	34	1	61
chrXII	458793	31	90	2	179
chrXII	458794	77	184	10	268
chrXII	458795	71	192	11	533
chrXII	458796	42	131	5	331
chrXII	458797	49	112	5	418
chrXII	458798	28	83	0	209
chrXII	458799	124	283	4	538
chrXII	458800	95	184	1	487
chrXII	458801	27	96	6	284
chrXII	458802	215	667	14	1397
chrXII	458803	159	561	18	1110
chrXII	458804	221	721	22	2192
chrXII	458805	124	499	22	1065
chrXII	458806	994	1420	86	2061
chrXII	458807	366	1032	26	2071
chrXII	458808	471	768	30	1225
chrXII	458809	239	598	17	1272
chrXII	458810	1055	3527	89	10709
chrXII	458811	1630	2337	149	2902
chrXII	458812	444	693	47	1089
chrXII	458813	1205	1929	115	3335
chrXII	458814	1070	1931	146	3413
chrXII	458815	2532	3474	232	4174
chrXII	458816	603	749	48	1409
chrXII	458817	356	473	41	794
chrXII	458818	1003	1320	108	1868
chrXII	458819	2580	2922	270	4496
chrXII	458820	106	206	19	229
chrXII	458821	1636	1318	244	968
chrXII	458822	6087	6378	677	7587
chrXII	458823	1329	1636	135	2846
chrXII	458824	1648	2432	154	4206
chrXII	458825	4319	4800	401	5656
chrXII	458826	21727	16765	2278	17679
chrXII	458827	762	788	61	860
chrXII	458828	79	106	7	146
chrXII	458829	165	285	21	304
chrXII	458830	30640	26034	2811	41459
chrXII	458831	5549	5909	547	6848
chrXII	458832	499	417	31	416
chrXII	458833	392	697	18	1019
chrXII	458834	455	574	35	504
chrXII	458835	771	878	60	828
chrXII	458836	1614	1579	96	1219
chrXII	458837	952	963	50	756
chrXII	458838	347	423	38	568
chrXII	458839	1052	1079	77	1310
chrXII	458840	5998	5498	414	4745
chrXII	458841	346	324	53	201
chrXII	458842	754	537	68	405
chrXII	458843	171	118	9	125
chrXII	458844	242	132	18	124
chrXII	458845	86	62	8	49
chrXII	458846	313	291	18	238
chrXII	458847	79	90	4	82
chrXII	458848	299	234	19	147
chrXII	458849	1572	1558	84	1299
chrXII	458850	1042	714	72	490
chrXII	458851	55	35	3	17
chrXII	458852	241	80	9	43
chrXII	458853	258	142	19	98
chrXII	458854	135	74	22	35
chrXII	458855	189	138	15	63
chrXII	458856	41	25	1	2
chrXII	458857	25	7	1	15
chrXII	458858	106	82	3	73
chrXII	458859	17	9	1	19
chrXII	458860	130	125	9	79
chrXII	458861	5	26	1	13
chrXII	458862	186	243	29	122
chrXII	458863	171	313	16	261
chrXII	458864	402	739	17	408
chrXII	458865	338	706	42	294
chrXII	458866	220	581	32	269
chrXII	458867	28	19	10	36
chrXII	458868	19	3	2	27
chrXII	458869	33	16	1	33
chrXII	458870	3	5	1	12
chrXII	458871	12	14	3	31
chrXII	458872	12	13	0	18
chrXII	458873	11	11	2	6
chrXII	458874	10	7	0	8
chrXII	458875	0	5	0	0
chrXII	458876	12	5	2	5
chrXII	458877	22	17	2	13
chrXII	458878	8	7	0	6
chrXII	458879	34	19	0	32
chrXII	458880	10	17	5	10
chrXII	458881	1	6	0	9
chrXII	458882	10	30	0	34
chrXII	458883	6	9	0	5
chrXII	458884	1	5	0	20
chrXII	458885	1	13	0	22
chrXII	458886	7	8	1	8
chrXII	458887	0	0	0	18
chrXII	458888	2	15	3	13
chrXII	458889	0	0	0	0
chrXII	458890	6	8	4	13
chrXII	458891	0	0	0	0
chrXII	458892	6	10	0	1
chrXII	458893	1	7	0	3
chrXII	458894	0	6	0	7
chrXII	458895	1	1	0	5
chrXII	458896	2	1	1	13
chrXII	458897	0	3	0	20
chrXII	458898	5	1	0	24
chrXII	458899	1	4	0	9
chrXII	458900	22	35	6	53
chrXII	458901	0	1	0	3
chrXII	458902	21	34	8	69
chrXII	458903	18	23	2	25
chrXII	458904	3	32	1	38
chrXII	458905	11	22	5	37
chrXII	458906	67	57	11	56
chrXII	458907	26	54	12	81
chrXII	458908	18	22	0	8
chrXII	458909	30	70	9	51
chrXII	458910	104	99	13	69
chrXII	458911	102	122	31	166
chrXII	458912	34	55	11	43
chrXII	458913	25	28	2	29
chrXII	458914	17	47	2	25
chrXII	458915	95	77	24	88
chrXII	458916	37	56	11	30
chrXII	458917	17	20	1	27
chrXII	458918	47	51	19	63
chrXII	458919	116	171	31	165
chrXII	458920	10	18	2	18
chrXII	458921	63	83	14	106
chrXII	458922	29	59	18	52
chrXII	458923	40	49	13	62
chrXII	458924	16	27	3	81
chrXII	458925	22	28	1	42
chrXII	458926	94	135	18	175
chrXII	458927	30	46	4	35
chrXII	458928	32	49	7	51
chrXII	458929	112	200	36	187
chrXII	458930	169	199	31	212
chrXII	458931	8	19	3	26
chrXII	458932	69	91	19	75
chrXII	458933	197	433	80	330
chrXII	458934	81	105	16	97
chrXII	458935	57	115	7	116
chrXII	458936	88	101	18	112
chrXII	458937	26	38	6	33
chrXII	458938	95	206	27	299
chrXII	458939	7	15	1	37
chrXII	458940	29	31	9	33
chrXII	458941	61	85	9	135
chrXII	458942	13	18	2	19
chrXII	458943	44	17	4	32
chrXII	458944	2	11	0	7
chrXII	458945	34	37	3	54
chrXII	458946	15	12	7	26
chrXII	458947	82	119	18	80
chrXII	458948	36	46	7	12
chrXII	458949	27	20	0	19
chrXII	458950	11	32	8	24
chrXII	458951	2	7	4	27
chrXII	458952	14	3	0	11
chrXII	458953	30	21	1	37
chrXII	458954	8	5	0	6
chrXII	458955	29	10	1	8
chrXII	458956	35	16	6	11
chrXII	458957	9	17	5	27
chrXII	458958	11	6	0	7
chrXII	458959	20	39	1	34
chrXII	458960	19	14	6	2
chrXII	458961	4	14	2	3
chrXII	458962	31	16	9	12
chrXII	458963	5	8	2	1
chrXII	458964	13	24	2	9
chrXII	458965	19	6	7	11
chrXII	458966	10	9	3	5
chrXII	458967	20	26	6	33
chrXII	458968	4	14	2	2
chrXII	458969	12	10	0	14
chrXII	458970	32	27	8	21
chrXII	458971	37	44	14	24
chrXII	458972	6	5	0	5
chrXII	458973	40	32	7	4
chrXII	458974	257	391	71	153
chrXII	458975	15	12	0	12
chrXII	458976	145	72	17	45
chrXII	458977	29	22	2	10
chrXII	458978	301	163	46	128
chrXII	458979	22	14	5	0
chrXII	458980	89	77	9	41
chrXII	458981	91	75	20	20
chrXII	458982	8	10	13	6
chrXII	458983	38	42	19	20
chrXII	458984	18	14	3	18
chrXII	458985	133	70	21	17
chrXII	458986	91	68	9	27
chrXII	458987	170	177	19	84
chrXII	458988	40	24	5	21
chrXII	458989	1357	694	224	141
chrXII	458990	211	230	46	88
chrXII	458991	492	195	99	42
chrXII	458992	492	337	64	102
chrXII	458993	1104	668	172	221
chrXII	458994	160	116	19	97
chrXII	458995	2588	1655	344	604
chrXII	458996	65	39	6	12
chrXII	458997	1028	396	101	248
chrXII	458998	334	229	40	94
chrXII	458999	2857	1053	347	318
chrXII	459000	323	136	79	19
chrXII	459001	563	240	71	60
chrXII	459002	347	125	32	31
chrXII	459003	414	150	64	41
chrXII	459004	1185	379	160	73
chrXII	459005	1014	286	172	65
chrXII	459006	246	77	45	67
chrXII	459007	698	269	101	116
chrXII	459008	2833	898	377	237
chrXII	459009	558	193	80	79
chrXII	459010	633	200	105	56
chrXII	459011	231	86	33	20
chrXII	459012	364	88	39	32
chrXII	459013	120	33	8	17
chrXII	459014	187	44	23	12
chrXII	459015	132	31	24	12
chrXII	459016	201	25	14	20
chrXII	459017	722	168	99	65
chrXII	459018	502	111	52	49
chrXII	459019	172	12	12	13
chrXII	459020	88	19	3	9
chrXII	459021	195	36	21	38
chrXII	459022	736	146	82	137
chrXII	459023	605	91	79	175
chrXII	459024	21	14	2	5
chrXII	459025	128	9	15	21
chrXII	459026	520	100	43	71
chrXII	459027	285	52	26	45
chrXII	459028	460	132	48	298
chrXII	459029	158	23	29	49
chrXII	459030	347	51	22	25
chrXII	459031	88	8	11	40
chrXII	459032	105	64	6	435
chrXII	459033	38	4	2	5
chrXII	459034	35	17	3	24
chrXII	459035	205	57	10	86
chrXII	459036	76	40	1	68
chrXII	459037	157	199	20	675
chrXII	459038	96	83	7	134
chrXII	459039	74	73	4	114
chrXII	459040	139	222	19	306
chrXII	459041	72	128	15	101
chrXII	459042	176	144	27	166
chrXII	459043	2	3	0	0
chrXII	459044	201	612	18	1038
chrXII	459045	4	11	0	6
chrXII	459046	96	84	11	85
chrXII	459047	48	50	5	52
chrXII	459048	21	16	0	14
chrXII	459049	27	33	0	44
chrXII	459050	47	137	6	187
chrXII	459051	61	234	3	180
chrXII	459052	191	842	21	896
chrXII	459053	80	354	14	284
chrXII	459054	62	102	14	147
chrXII	459055	178	947	11	1387
chrXII	459056	26	99	4	110
chrXII	459057	33	45	16	27
chrXII	459058	33	84	6	24
chrXII	459059	54	123	3	43
chrXII	459060	3	19	1	9
chrXII	459061	6	43	0	33
chrXII	459062	104	298	7	179
chrXII	459063	262	755	17	457
chrXII	459064	41	174	6	160
chrXII	459065	258	1363	11	1425
chrXII	459066	293	992	22	956
chrXII	459067	591	2582	21	3479
chrXII	459068	215	883	15	884
chrXII	459069	185	737	6	503
chrXII	459070	120	425	10	258
chrXII	459071	14	49	0	20
chrXII	459072	153	478	2	372
chrXII	459073	1013	3090	55	1783
chrXII	459074	308	887	29	510
chrXII	459075	84	218	8	144
chrXII	459076	306	1103	19	638
chrXII	459077	62	91	3	84
chrXII	459078	406	964	16	540
chrXII	459079	316	860	19	530
chrXII	459080	28	31	0	58
chrXII	459081	77	181	1	131
chrXII	459082	177	350	17	255
chrXII	459083	73	194	11	177
chrXII	459084	194	318	21	135
chrXII	459085	103	189	7	142
chrXII	459086	32	61	2	56
chrXII	459087	94	74	5	86
chrXII	459088	88	92	14	53
chrXII	459089	612	879	67	352
chrXII	459090	153	196	10	217
chrXII	459091	59	75	5	68
chrXII	459092	151	322	10	253
chrXII	459093	302	396	23	374
chrXII	459094	109	113	8	112
chrXII	459095	183	178	19	155
chrXII	459096	303	467	33	648
chrXII	459097	421	431	67	316
chrXII	459098	281	337	24	532
chrXII	459099	17	28	3	48
chrXII	459100	146	195	13	241
chrXII	459101	1640	1918	155	2563
chrXII	459102	102	71	15	67
chrXII	459103	179	155	25	191
chrXII	459104	1600	2007	184	3201
chrXII	459105	665	645	77	788
chrXII	459106	338	447	29	556
chrXII	459107	228	356	45	506
chrXII	459108	238	181	37	172
chrXII	459109	83	72	6	153
chrXII	459110	201	229	39	489
chrXII	459111	691	423	126	679
chrXII	459112	200	120	53	213
chrXII	459113	161	247	30	390
chrXII	459114	234	158	46	374
chrXII	459115	78	39	10	84
chrXII	459116	96	37	14	64
chrXII	459117	165	132	31	184
chrXII	459118	38	51	13	108
chrXII	459119	71	46	14	33
chrXII	459120	28	18	15	49
chrXII	459121	30	18	9	29
chrXII	459122	62	27	6	50
chrXII	459123	17	11	0	26
chrXII	459124	82	20	4	43
chrXII	459125	254	293	31	550
chrXII	459126	342	218	40	490
chrXII	459127	115	72	30	104
chrXII	459128	371	295	34	468
chrXII	459129	996	472	131	371
chrXII	459130	217	111	29	129
chrXII	459131	153	100	13	152
chrXII	459132	488	228	38	198
chrXII	459133	195	63	30	70
chrXII	459134	213	169	20	61
chrXII	459135	209	110	34	37
chrXII	459136	435	264	50	390
chrXII	459137	207	117	19	152
chrXII	459138	146	93	19	71
chrXII	459139	162	115	11	55
chrXII	459140	550	404	80	225
chrXII	459141	258	269	23	225
chrXII	459142	343	232	35	193
chrXII	459143	172	124	19	46
chrXII	459144	593	560	83	137
chrXII	459145	302	287	22	89
chrXII	459146	378	353	50	48
chrXII	459147	172	167	19	24
chrXII	459148	145	118	10	48
chrXII	459149	15	15	0	13
chrXII	459150	315	306	46	55
chrXII	459151	335	223	50	31
chrXII	459152	166	114	35	22
chrXII	459153	131	127	27	26
chrXII	459154	490	368	66	85
chrXII	459155	386	307	28	121
chrXII	459156	1417	1321	196	554
chrXII	459157	608	514	69	184
chrXII	459158	884	772	150	263
chrXII	459159	268	221	37	58
chrXII	459160	23	28	4	7
chrXII	459161	1353	294	88	252
chrXII	459162	1035	408	154	89
chrXII	459163	628	479	80	88
chrXII	459164	337	335	86	81
chrXII	459165	316	310	62	69
chrXII	459166	354	415	86	101
chrXII	459167	1649	1571	368	421
chrXII	459168	1243	781	178	232
chrXII	459169	1564	1368	350	241
chrXII	459170	526	421	102	63
chrXII	459171	1622	1721	310	359
chrXII	459172	478	739	54	275
chrXII	459173	3009	3098	600	693
chrXII	459174	221	314	28	64
chrXII	459175	1750	1845	347	416
chrXII	459176	3540	4340	379	1370
chrXII	459177	820	866	141	222
chrXII	459178	2966	3000	344	620
chrXII	459179	1428	1361	154	402
chrXII	459180	967	1152	111	366
chrXII	459181	733	663	92	170
chrXII	459182	377	366	31	103
chrXII	459183	170	136	61	27
chrXII	459184	545	339	59	77
chrXII	459185	332	225	73	22
chrXII	459186	306	245	25	70
chrXII	459187	210	133	15	35
chrXII	459188	67	28	11	3
chrXII	459189	68	48	7	3
chrXII	459190	153	80	25	20
chrXII	459191	34	12	1	5
chrXII	459192	23	19	6	0
chrXII	459193	91	76	17	6
chrXII	459194	64	46	19	13
chrXII	459195	38	25	5	29
chrXII	459196	3	2	0	1
chrXII	459197	26	24	5	0
chrXII	459198	93	39	9	21
chrXII	459199	1	7	1	2
chrXII	459200	27	9	5	6
