# Supplementary material for: Sir2 and Fun30 regulate ribosomal DNA replication timing via MCM helicase positioning and nucleosome occupancy
Source: eLife. 2025 Jan 20;13:RP97438. doi: 10.7554/eLife.97438 (PMC11745493; doi:10.7554/eLife.97438)
Supplement: Figure 6—figure supplement 1—source data 1. [file elife-97438-fig6-figsupp1-data1.zip › Figure_6_figure_supplement_1_Source_Data_1/Figure_6_Supplement_1_panel_A.txt]

chr	coord	WT	sir2	sir2_fun30	fun30
chrXII	458750	0	1	1	2
chrXII	458751	3	4	0	0
chrXII	458752	5	5	2	0
chrXII	458753	13	15	2	10
chrXII	458754	6	5	4	0
chrXII	458755	10	4	1	4
chrXII	458756	4	7	5	1
chrXII	458757	0	2	0	1
chrXII	458758	2	1	0	0
chrXII	458759	1	1	1	0
chrXII	458760	2	1	0	0
chrXII	458761	6	6	0	3
chrXII	458762	4	3	0	1
chrXII	458763	0	1	0	2
chrXII	458764	5	1	0	3
chrXII	458765	1	0	0	1
chrXII	458766	3	2	1	0
chrXII	458767	5	2	1	3
chrXII	458768	1	1	0	0
chrXII	458769	1	0	0	0
chrXII	458770	2	1	0	0
chrXII	458771	0	0	1	3
chrXII	458772	3	0	0	0
chrXII	458773	6	3	2	2
chrXII	458774	9	2	3	2
chrXII	458775	0	0	0	1
chrXII	458776	1	0	1	1
chrXII	458777	0	0	1	0
chrXII	458778	0	0	1	0
chrXII	458779	13	2	4	6
chrXII	458780	4	1	1	5
chrXII	458781	1	3	1	5
chrXII	458782	2	0	1	2
chrXII	458783	3	1	1	2
chrXII	458784	0	0	1	1
chrXII	458785	0	3	1	6
chrXII	458786	1	3	1	0
chrXII	458787	8	2	2	3
chrXII	458788	11	0	3	2
chrXII	458789	32	9	1	6
chrXII	458790	13	6	4	9
chrXII	458791	12	3	1	9
chrXII	458792	5	2	1	2
chrXII	458793	21	15	5	11
chrXII	458794	26	26	12	16
chrXII	458795	16	4	5	12
chrXII	458796	5	7	7	17
chrXII	458797	30	3	4	22
chrXII	458798	20	6	1	14
chrXII	458799	37	18	5	11
chrXII	458800	67	25	26	40
chrXII	458801	39	20	6	20
chrXII	458802	84	32	31	48
chrXII	458803	80	17	13	73
chrXII	458804	76	55	32	58
chrXII	458805	169	59	30	70
chrXII	458806	114	90	37	53
chrXII	458807	118	68	26	42
chrXII	458808	154	70	28	86
chrXII	458809	269	86	75	200
chrXII	458810	655	444	191	419
chrXII	458811	173	166	76	80
chrXII	458812	49	48	30	49
chrXII	458813	483	398	213	207
chrXII	458814	343	207	140	131
chrXII	458815	282	181	126	133
chrXII	458816	93	98	20	19
chrXII	458817	40	39	22	23
chrXII	458818	93	80	55	85
chrXII	458819	1212	1202	635	576
chrXII	458820	25	11	6	17
chrXII	458821	77	76	19	35
chrXII	458822	311	404	186	263
chrXII	458823	121	113	48	48
chrXII	458824	163	210	45	46
chrXII	458825	463	457	169	201
chrXII	458826	1714	2255	260	255
chrXII	458827	37	36	22	15
chrXII	458828	12	10	10	11
chrXII	458829	25	30	17	29
chrXII	458830	4845	7809	2348	2770
chrXII	458831	452	776	519	708
chrXII	458832	41	61	17	35
chrXII	458833	139	153	45	68
chrXII	458834	188	223	59	58
chrXII	458835	159	196	42	74
chrXII	458836	212	404	52	61
chrXII	458837	246	196	64	88
chrXII	458838	150	185	70	129
chrXII	458839	326	939	300	291
chrXII	458840	2538	4598	1166	1370
chrXII	458841	82	120	22	36
chrXII	458842	278	256	34	66
chrXII	458843	57	62	23	63
chrXII	458844	105	102	31	63
chrXII	458845	22	14	4	11
chrXII	458846	127	133	46	79
chrXII	458847	82	46	17	27
chrXII	458848	116	148	66	101
chrXII	458849	799	664	202	515
chrXII	458850	443	319	128	358
chrXII	458851	24	12	7	13
chrXII	458852	40	27	14	22
chrXII	458853	100	61	21	49
chrXII	458854	48	32	5	27
chrXII	458855	87	49	11	21
chrXII	458856	24	5	3	11
chrXII	458857	13	5	4	1
chrXII	458858	39	13	7	20
chrXII	458859	19	12	5	11
chrXII	458860	96	40	13	34
chrXII	458861	2	2	0	4
chrXII	458862	77	38	18	47
chrXII	458863	26	25	7	26
chrXII	458864	354	107	53	61
chrXII	458865	108	35	18	73
chrXII	458866	45	30	8	12
chrXII	458867	4	7	7	9
chrXII	458868	5	6	2	5
chrXII	458869	8	8	1	2
chrXII	458870	1	0	1	3
chrXII	458871	10	5	2	19
chrXII	458872	2	1	0	6
chrXII	458873	1	2	0	1
chrXII	458874	5	1	0	0
chrXII	458875	0	0	0	0
chrXII	458876	0	2	1	1
chrXII	458877	5	2	1	0
chrXII	458878	4	0	0	0
chrXII	458879	2	1	1	1
chrXII	458880	0	0	0	3
chrXII	458881	0	0	0	1
chrXII	458882	8	3	0	3
chrXII	458883	2	1	0	5
chrXII	458884	3	1	1	1
chrXII	458885	3	1	0	3
chrXII	458886	1	2	0	4
chrXII	458887	0	1	0	0
chrXII	458888	1	0	2	0
chrXII	458889	0	0	0	1
chrXII	458890	3	1	0	9
chrXII	458891	0	0	0	2
chrXII	458892	1	1	1	3
chrXII	458893	1	0	1	1
chrXII	458894	2	0	1	0
chrXII	458895	2	2	2	0
chrXII	458896	0	4	1	0
chrXII	458897	2	1	1	0
chrXII	458898	1	6	0	2
chrXII	458899	2	1	1	8
chrXII	458900	13	10	0	9
chrXII	458901	0	1	0	1
chrXII	458902	9	15	3	8
chrXII	458903	2	5	2	1
chrXII	458904	1	1	0	2
chrXII	458905	3	3	2	5
chrXII	458906	12	23	4	5
chrXII	458907	15	9	3	1
chrXII	458908	3	2	1	1
chrXII	458909	5	9	1	3
chrXII	458910	6	15	3	5
chrXII	458911	15	45	8	9
chrXII	458912	5	10	0	0
chrXII	458913	4	1	1	1
chrXII	458914	2	2	1	2
chrXII	458915	22	12	1	13
chrXII	458916	7	1	1	4
chrXII	458917	2	1	0	0
chrXII	458918	5	6	2	2
chrXII	458919	36	36	7	25
chrXII	458920	1	4	1	2
chrXII	458921	14	14	4	7
chrXII	458922	5	1	0	1
chrXII	458923	4	4	4	1
chrXII	458924	9	11	1	4
chrXII	458925	5	6	0	3
chrXII	458926	12	26	5	6
chrXII	458927	10	15	2	6
chrXII	458928	9	5	2	3
chrXII	458929	10	17	1	4
chrXII	458930	26	36	5	18
chrXII	458931	2	0	2	2
chrXII	458932	22	15	5	26
chrXII	458933	39	30	13	17
chrXII	458934	21	24	1	10
chrXII	458935	16	8	3	12
chrXII	458936	44	27	3	14
chrXII	458937	21	3	0	9
chrXII	458938	15	8	0	7
chrXII	458939	7	1	1	0
chrXII	458940	6	5	0	7
chrXII	458941	16	10	2	11
chrXII	458942	3	6	0	2
chrXII	458943	12	8	5	7
chrXII	458944	2	0	0	1
chrXII	458945	17	3	0	7
chrXII	458946	6	1	3	4
chrXII	458947	54	26	15	33
chrXII	458948	21	13	7	11
chrXII	458949	5	4	1	2
chrXII	458950	3	1	0	3
chrXII	458951	1	0	1	0
chrXII	458952	0	0	0	1
chrXII	458953	18	11	2	7
chrXII	458954	2	1	0	3
chrXII	458955	9	10	2	10
chrXII	458956	10	8	2	1
chrXII	458957	3	1	0	3
chrXII	458958	5	2	1	10
chrXII	458959	26	14	5	17
chrXII	458960	11	5	3	2
chrXII	458961	3	3	2	3
chrXII	458962	13	13	2	4
chrXII	458963	2	6	0	1
chrXII	458964	13	4	6	29
chrXII	458965	5	4	1	9
chrXII	458966	8	8	1	7
chrXII	458967	28	10	1	15
chrXII	458968	5	1	0	4
chrXII	458969	7	3	4	7
chrXII	458970	65	29	10	33
chrXII	458971	26	22	8	86
chrXII	458972	12	8	3	8
chrXII	458973	34	11	2	17
chrXII	458974	64	53	10	65
chrXII	458975	2	1	5	4
chrXII	458976	24	20	4	32
chrXII	458977	5	8	1	13
chrXII	458978	8	6	4	9
chrXII	458979	9	6	10	18
chrXII	458980	39	29	14	40
chrXII	458981	9	7	2	8
chrXII	458982	8	2	0	0
chrXII	458983	14	17	4	11
chrXII	458984	13	20	4	8
chrXII	458985	9	10	2	2
chrXII	458986	23	33	25	40
chrXII	458987	43	54	34	44
chrXII	458988	15	22	18	9
chrXII	458989	39	76	54	71
chrXII	458990	49	91	69	87
chrXII	458991	19	50	22	18
chrXII	458992	58	137	41	52
chrXII	458993	195	490	137	93
chrXII	458994	25	50	30	15
chrXII	458995	79	629	234	188
chrXII	458996	10	40	19	22
chrXII	458997	194	862	310	172
chrXII	458998	126	415	208	144
chrXII	458999	381	1268	601	277
chrXII	459000	21	40	13	22
chrXII	459001	37	129	43	26
chrXII	459002	10	55	27	16
chrXII	459003	43	78	34	28
chrXII	459004	101	237	33	32
chrXII	459005	54	162	24	12
chrXII	459006	32	80	58	61
chrXII	459007	167	331	165	144
chrXII	459008	180	508	196	173
chrXII	459009	17	60	19	17
chrXII	459010	37	65	19	18
chrXII	459011	15	32	19	11
chrXII	459012	48	60	36	16
chrXII	459013	11	25	4	0
chrXII	459014	4	4	2	9
chrXII	459015	2	11	0	0
chrXII	459016	16	12	2	4
chrXII	459017	23	65	26	21
chrXII	459018	41	74	20	18
chrXII	459019	11	10	6	4
chrXII	459020	7	10	2	0
chrXII	459021	5	4	9	4
chrXII	459022	24	51	26	29
chrXII	459023	18	35	22	23
chrXII	459024	0	3	0	0
chrXII	459025	14	4	8	2
chrXII	459026	20	47	18	11
chrXII	459027	14	47	3	6
chrXII	459028	27	29	1	12
chrXII	459029	8	4	4	4
chrXII	459030	20	21	9	14
chrXII	459031	10	9	3	3
chrXII	459032	7	5	2	4
chrXII	459033	3	4	0	1
chrXII	459034	2	2	0	0
chrXII	459035	6	7	4	0
chrXII	459036	9	6	0	9
chrXII	459037	24	16	6	22
chrXII	459038	21	5	2	21
chrXII	459039	10	2	1	4
chrXII	459040	7	2	3	5
chrXII	459041	11	4	0	12
chrXII	459042	33	5	3	16
chrXII	459043	0	1	0	0
chrXII	459044	22	8	5	8
chrXII	459045	0	0	0	2
chrXII	459046	6	1	1	12
chrXII	459047	5	3	1	6
chrXII	459048	0	0	0	6
chrXII	459049	4	4	0	4
chrXII	459050	6	6	3	8
chrXII	459051	15	1	2	4
chrXII	459052	19	18	1	36
chrXII	459053	6	3	3	10
chrXII	459054	2	0	0	7
chrXII	459055	13	5	3	15
chrXII	459056	2	2	1	5
chrXII	459057	0	2	0	2
chrXII	459058	3	0	0	2
chrXII	459059	0	0	0	2
chrXII	459060	0	0	0	0
chrXII	459061	2	0	0	1
chrXII	459062	10	2	0	7
chrXII	459063	2	4	0	7
chrXII	459064	3	0	0	1
chrXII	459065	4	1	0	11
chrXII	459066	15	8	0	39
chrXII	459067	6	2	2	9
chrXII	459068	3	2	0	4
chrXII	459069	27	1	1	44
chrXII	459070	9	5	1	4
chrXII	459071	0	1	0	1
chrXII	459072	1	0	2	2
chrXII	459073	54	24	3	54
chrXII	459074	31	6	0	20
chrXII	459075	4	5	5	11
chrXII	459076	8	6	0	18
chrXII	459077	5	3	0	7
chrXII	459078	16	10	1	4
chrXII	459079	18	13	3	17
chrXII	459080	1	2	2	2
chrXII	459081	0	4	0	4
chrXII	459082	10	6	3	21
chrXII	459083	6	3	0	15
chrXII	459084	14	7	1	10
chrXII	459085	7	6	0	5
chrXII	459086	2	7	2	8
chrXII	459087	6	5	0	2
chrXII	459088	5	2	2	7
chrXII	459089	6	9	0	5
chrXII	459090	6	10	0	6
chrXII	459091	4	7	1	4
chrXII	459092	10	8	1	10
chrXII	459093	18	24	0	19
chrXII	459094	13	6	0	2
chrXII	459095	16	30	5	6
chrXII	459096	17	70	2	18
chrXII	459097	15	44	6	22
chrXII	459098	11	12	1	11
chrXII	459099	1	0	1	1
chrXII	459100	2	7	0	7
chrXII	459101	56	84	12	46
chrXII	459102	10	8	4	9
chrXII	459103	25	49	8	9
chrXII	459104	42	154	9	29
chrXII	459105	57	112	20	27
chrXII	459106	14	39	0	8
chrXII	459107	15	32	0	5
chrXII	459108	12	13	4	4
chrXII	459109	2	14	3	18
chrXII	459110	10	21	4	7
chrXII	459111	34	43	5	10
chrXII	459112	8	13	5	11
chrXII	459113	6	10	1	2
chrXII	459114	13	10	6	8
chrXII	459115	10	7	3	4
chrXII	459116	10	12	1	3
chrXII	459117	9	22	2	1
chrXII	459118	2	2	0	2
chrXII	459119	8	9	0	4
chrXII	459120	2	1	0	1
chrXII	459121	4	1	1	4
chrXII	459122	4	5	1	0
chrXII	459123	1	3	0	1
chrXII	459124	6	2	1	1
chrXII	459125	7	14	7	11
chrXII	459126	8	24	5	13
chrXII	459127	7	9	2	1
chrXII	459128	22	38	3	10
chrXII	459129	25	33	10	15
chrXII	459130	8	15	2	11
chrXII	459131	6	22	0	8
chrXII	459132	25	25	3	11
chrXII	459133	13	12	5	3
chrXII	459134	9	17	0	2
chrXII	459135	7	4	0	4
chrXII	459136	33	42	3	6
chrXII	459137	12	9	1	10
chrXII	459138	12	11	2	3
chrXII	459139	7	7	4	4
chrXII	459140	49	53	6	17
chrXII	459141	9	66	17	25
chrXII	459142	26	67	16	38
chrXII	459143	3	36	11	10
chrXII	459144	59	113	30	58
chrXII	459145	12	28	3	15
chrXII	459146	4	23	2	4
chrXII	459147	13	16	3	1
chrXII	459148	11	9	3	6
chrXII	459149	8	8	1	5
chrXII	459150	19	15	6	13
chrXII	459151	52	72	32	41
chrXII	459152	13	12	9	17
chrXII	459153	13	14	4	11
chrXII	459154	25	44	2	18
chrXII	459155	6	18	8	7
chrXII	459156	25	33	11	10
chrXII	459157	10	47	21	15
chrXII	459158	24	83	31	18
chrXII	459159	11	46	11	11
chrXII	459160	8	2	1	4
chrXII	459161	45	178	38	48
chrXII	459162	71	69	16	23
chrXII	459163	49	35	13	27
chrXII	459164	28	40	11	53
chrXII	459165	110	68	42	88
chrXII	459166	55	65	27	63
chrXII	459167	275	236	95	183
chrXII	459168	433	159	62	99
chrXII	459169	81	53	27	47
chrXII	459170	205	270	63	71
chrXII	459171	151	108	71	137
chrXII	459172	67	28	29	78
chrXII	459173	219	293	129	200
chrXII	459174	113	72	47	211
chrXII	459175	200	131	82	153
chrXII	459176	1061	1046	341	615
chrXII	459177	134	106	80	283
chrXII	459178	350	276	239	571
chrXII	459179	623	270	151	506
chrXII	459180	437	230	143	478
chrXII	459181	684	288	207	461
chrXII	459182	234	183	41	238
chrXII	459183	16	13	6	26
chrXII	459184	100	179	82	225
chrXII	459185	75	78	50	171
chrXII	459186	86	125	53	155
chrXII	459187	22	41	27	111
chrXII	459188	8	9	16	30
chrXII	459189	9	12	3	75
chrXII	459190	27	22	23	100
chrXII	459191	26	11	5	35
chrXII	459192	2	1	0	10
chrXII	459193	11	8	3	36
chrXII	459194	5	2	0	34
chrXII	459195	6	4	4	14
chrXII	459196	0	0	1	1
chrXII	459197	0	1	1	1
chrXII	459198	5	7	1	12
chrXII	459199	0	1	0	3
chrXII	459200	0	2	1	10
